# Supplementary material for: Comparative Transcriptome and Proteome Analysis Provides New Insights Into the Mechanism of Protein Synthesis in Kenaf (Hibiscus cannabinus L.) Leaves
Source: Front Plant Sci. 2022 Jun 21;13:879874. doi: 10.3389/fpls.2022.879874 (PMC9255553; doi:10.3389/fpls.2022.879874)
Supplement: Supplementary Table 3 — Overall protein and transcript quantities. [file Table_3.xlsx]

## Sheet: GeneFPKM
gene_id	L332-1	L332-2	L332-3	Q303-1	Q303-2	Q303-3
TRINITY_DN0_c0_g1	0.53	0	1.69	0	0	0
TRINITY_DN10000_c0_g1	0.14	0.4	0	0.67	0.41	0.13
TRINITY_DN10001_c0_g1	0	0	0	0	0	0
TRINITY_DN10003_c0_g1	0	0	0	0	4.49	4.5
TRINITY_DN10009_c0_g1	0	0	0	4.27	0	0
TRINITY_DN1000_c0_g1	1.61	3	4.66	1.51	1.34	0.38
TRINITY_DN10010_c0_g1	0	0	0	3.54	0	0
TRINITY_DN10011_c0_g1	0.84	0.52	0.3	0.26	0.53	0.13
TRINITY_DN10012_c0_g1	0.44	0.41	0	1.64	0.42	0.83
TRINITY_DN10014_c0_g1	0	0	0	1.6	0	1.64
TRINITY_DN10016_c0_g1	0	0.37	1.24	0.37	0.37	0.37
TRINITY_DN1001_c0_g1	0.35	1.49	0.37	0	0	0
TRINITY_DN10021_c0_g1	1.72	0	0	0	0	0
TRINITY_DN10021_c0_g2	0	1.93	0	0	0	0
TRINITY_DN10026_c0_g1	0	0.9	0	0	0	0
TRINITY_DN10029_c0_g1	3.49	3.59	2.09	4.29	2.22	2.63
TRINITY_DN10030_c0_g1	0	0	0	2.2	2.27	0
TRINITY_DN10031_c0_g1	0	0	0	0	0	0
TRINITY_DN10031_c0_g2	0.62	0	0	0.58	0.3	0
TRINITY_DN10032_c0_g1	0	0	0	0	4.08	0
TRINITY_DN10033_c0_g1	0	0	0	0	10.28	0
TRINITY_DN10038_c0_g1	1.38	0.64	0	0.64	0.66	0
TRINITY_DN10039_c0_g1	6.81	2.71	2.06	4.49	2.77	5.49
TRINITY_DN1003_c0_g1	1.23	2.11	1.69	0.09	0.27	0.18
TRINITY_DN10040_c0_g1	0	0	1.45	0	0	0
TRINITY_DN10041_c0_g1	0	0	0	0	0	0
TRINITY_DN10042_c0_g1	0	5.17	0	0	0	0
TRINITY_DN10043_c0_g1	0.45	2.51	2.83	1.26	1.7	1.05
TRINITY_DN10044_c0_g1	0	0	1.55	0	0	0
TRINITY_DN10044_c0_g2	2.61	0.61	0	0	0	0
TRINITY_DN10052_c0_g1	4.19	0	1.11	0	0	0
TRINITY_DN10054_c0_g1	0	0	0	0	0	0
TRINITY_DN10055_c0_g1	0	0.62	0	0	0	0.63
TRINITY_DN10056_c0_g1	2.52	6.4	5.32	6.4	2.06	2.71
TRINITY_DN10057_c0_g1	0	1.29	0	1.29	0	0
TRINITY_DN10059_c0_g1	1.13	0	0	1.05	7.51	0.35
TRINITY_DN1005_c0_g1	0	0	0	0	0	2.62
TRINITY_DN10060_c0_g1	0	0	0	0	0	0
TRINITY_DN10061_c0_g1	0	5.48	0	0	0	0
TRINITY_DN10063_c0_g1	0	4.62	0	0	0	0
TRINITY_DN10064_c0_g1	0	0	3.06	0	1.37	0
TRINITY_DN10066_c0_g1	0	0	0	0	0	2.89
TRINITY_DN10066_c0_g2	2.13	0	0	0	0	0
TRINITY_DN10068_c0_g1	0	0	0	0	0	1.41
TRINITY_DN10068_c0_g2	2.52	0	0	0	0	4.71
TRINITY_DN10070_c0_g1	0	1.86	0	0	0	0.31
TRINITY_DN10073_c0_g1	1.85	0	0	0.43	0	1.74
TRINITY_DN10075_c0_g1	1.21	1.12	0	0	0	0
TRINITY_DN10076_c0_g1	0	0	3.14	0	0	0
TRINITY_DN10077_c0_g1	0	0	0	0	9.39	4.71
TRINITY_DN10081_c0_g1	1.44	0	0.76	0	0.68	0
TRINITY_DN10082_c0_g1	0	0.25	0	0.74	0.5	0.74
TRINITY_DN10083_c0_g1	0	0	0	0	0	0
TRINITY_DN10087_c0_g1	5.61	0	0	0	0	0
TRINITY_DN10088_c0_g1	0	0	0	0	0	0
TRINITY_DN10088_c0_g2	0	0	0	0.75	0	0.76
TRINITY_DN10089_c0_g1	0	0	0	0	0	0
TRINITY_DN1008_c0_g1	0	0.7	0	0	0	0
TRINITY_DN10090_c0_g1	0.38	0	0.4	0.71	0	0.71
TRINITY_DN10093_c0_g1	3.02	0	0	2.73	0	0
TRINITY_DN10093_c0_g2	0.61	1.15	0	0	0	0
TRINITY_DN10095_c0_g1	0.85	0.2	1.11	0.6	0.2	1.19
TRINITY_DN10098_c0_g1	1.1	1.03	0	0.51	0	0
TRINITY_DN10099_c0_g1	0	0	0	0	1.39	1.6
TRINITY_DN100_c0_g1	0	0	0	0.38	1.54	0
TRINITY_DN100_c0_g2	0	0	0	0	0	2.36
TRINITY_DN10101_c0_g1	0	0	0	1.11	0	1.12
TRINITY_DN10102_c0_g1	0.83	0.26	0.29	0.26	0	0
TRINITY_DN10103_c0_g1	0	6.89	0	1.37	1.42	1.41
TRINITY_DN10106_c0_g1	7.33	4.12	5.42	0.69	5.24	0.34
TRINITY_DN10109_c0_g1	0	1.16	0	0	0	1.18
TRINITY_DN1010_c0_g1	0	0	0	0	1.17	1.92
TRINITY_DN10112_c0_g1	0	0	0	0	6.03	0
TRINITY_DN10114_c0_g1	1.23	0.57	0	0.29	0.29	0.29
TRINITY_DN10116_c0_g1	0.21	0.39	0	0.2	0.8	0
TRINITY_DN10117_c0_g1	2.35	0	7.49	0	0	0
TRINITY_DN10118_c0_g1	3.65	0	0	0	0	0
TRINITY_DN10121_c0_g1	0	0	1.68	1.45	0	2.97
TRINITY_DN10124_c0_g1	0	0	0	0	0	0
TRINITY_DN10124_c0_g2	1.04	0	0	1.91	0	0
TRINITY_DN10126_c0_g1	0.6	1.67	0	0	0	0
TRINITY_DN10130_c0_g1	0	0	3.09	0	0	0
TRINITY_DN10135_c0_g1	0.68	0.25	1.11	0.4	0.4	0.49
TRINITY_DN10136_c0_g1	0	0	0	0	0	0
TRINITY_DN10136_c0_g2	1.12	1.04	0	0	0	0
TRINITY_DN10138_c0_g1	0	0	1.17	0	3.15	0
TRINITY_DN1013_c0_g1	0	0	0	1.03	1.06	0
TRINITY_DN10140_c0_g1	0	0	5.54	0	0	0
TRINITY_DN10141_c0_g1	0	0.94	1.08	0	0	0
TRINITY_DN10141_c0_g2	0	0.28	0	0.55	0.56	0
TRINITY_DN10142_c0_g1	0	0	0	4.9	0	0
TRINITY_DN10148_c0_g1	0.64	0.3	0.68	0	0	0.3
TRINITY_DN10149_c0_g1	0.1	0	0	0.45	0.64	0.09
TRINITY_DN10151_c0_g1	0	0	0	0	2.45	0
TRINITY_DN10156_c0_g1	0	0	0	0	0	0
TRINITY_DN10156_c0_g2	0	0	0	0	0	1.8
TRINITY_DN10158_c0_g1	0	0	0	0	0	0
TRINITY_DN10159_c0_g1	0	0.55	0.31	0.28	0	0
TRINITY_DN1015_c0_g1	20.52	16.61	17.06	13.74	13.66	13.52
TRINITY_DN10162_c0_g1	0.68	1.28	0	0	0	0
TRINITY_DN10163_c0_g1	0.54	0.5	0	0.5	0	2.01
TRINITY_DN10164_c0_g1	0	0	0	0	0	0
TRINITY_DN10166_c0_g1	0.2	0.38	0.43	0.38	0.58	0.58
TRINITY_DN1016_c0_g1	0.61	0.72	0.59	0.77	0.54	0.58
TRINITY_DN10170_c0_g1	0.28	0	0	0.79	0	0.52
TRINITY_DN10172_c0_g1	0	3.68	0	0	0	0
TRINITY_DN10173_c0_g1	0	1.03	1.17	0	0	0
TRINITY_DN10175_c0_g1	7.69	0	5.44	0	0	0
TRINITY_DN10178_c0_g1	0.93	0	0.99	0	1.33	0
TRINITY_DN10179_c0_g1	0	0	0	1.69	0.43	0.43
TRINITY_DN10179_c0_g2	0	0	0	1.32	1.01	0
TRINITY_DN1017_c0_g1	0	0	0	2.51	1.3	0
TRINITY_DN1017_c0_g2	0	0	0	1.03	0.62	0
TRINITY_DN10181_c0_g1	1.25	1.94	2.19	10.36	7.13	8.2
TRINITY_DN10182_c0_g1	0	0	0	0	2.18	0
TRINITY_DN10182_c0_g2	0.22	0	0	0	1.04	0.21
TRINITY_DN10183_c0_g1	0	0.99	0	0	0	0
TRINITY_DN10186_c0_g1	3.13	0	0	0	0	0
TRINITY_DN10186_c0_g2	0	10.11	0	0	0	0
TRINITY_DN10189_c0_g1	0	0.82	1.23	0	0	0
TRINITY_DN10191_c0_g1	1.01	1.27	0.68	1.09	1.23	2.43
TRINITY_DN10194_c0_g1	0	0	0	0	1.11	0
TRINITY_DN10198_c0_g1	0	0	0	0	0	0
TRINITY_DN10199_c0_g1	0	0	1.88	0	0	0
TRINITY_DN101_c0_g1	0	0	0	2.29	0	0
TRINITY_DN10201_c0_g1	0	0	0	1.27	0.73	0.72
TRINITY_DN10202_c0_g1	0.4	0.38	0	0	0.38	0
TRINITY_DN10202_c0_g2	0	0	0	0	0	0
TRINITY_DN10205_c0_g1	0	0.32	0.36	0.64	0.65	0
TRINITY_DN10207_c0_g1	0.74	0	2.34	0	0	0
TRINITY_DN10207_c1_g1	0	0	2.3	0	0	0
TRINITY_DN10208_c0_g1	17.59	0	0	0	0	0
TRINITY_DN1020_c0_g1	0	0	0	0	2.59	0
TRINITY_DN10210_c0_g1	0	0	0	1.13	2.11	0.96
TRINITY_DN10214_c0_g1	0	0	1.12	0	0	1
TRINITY_DN10216_c0_g1	0	0	0	0	2.33	0
TRINITY_DN1021_c0_g1	0.64	1.72	0.79	0.6	0.55	0.6
TRINITY_DN10221_c0_g1	0	0	0	0	0	0
TRINITY_DN10227_c0_g1	0	0	1.64	0	0	0
TRINITY_DN1022_c0_g1	1.16	1.07	2.46	0	0	0
TRINITY_DN10230_c0_g1	0	5.29	0	16.38	0	0
TRINITY_DN10231_c0_g1	0.29	0.54	0.31	0.55	0.55	0
TRINITY_DN10233_c0_g1	0	2.56	0.97	0	0	0.86
TRINITY_DN10238_c0_g1	0	0	0	0	0	0
TRINITY_DN1023_c0_g1	0	0.28	0.47	0.71	0.14	0.85
TRINITY_DN10242_c0_g1	0	0	0	0	1.25	0
TRINITY_DN10244_c0_g1	0	0	0	0	0	0
TRINITY_DN10246_c0_g1	0	1.08	0	0	0	0
TRINITY_DN10247_c0_g1	0	1.22	1.4	0	0	0
TRINITY_DN10248_c0_g1	0	0.59	0.33	0	0	1.47
TRINITY_DN10249_c0_g1	0.59	0	1.25	0	0	0
TRINITY_DN1024_c0_g1	0	0	0	3.7	0	0
TRINITY_DN10250_c0_g1	0.19	0.7	0.79	0.71	0.89	0
TRINITY_DN10253_c0_g1	0.29	0.27	0	0.55	0.56	1.38
TRINITY_DN10254_c0_g1	1.97	0	2.09	0	0	0
TRINITY_DN10255_c0_g1	0	0	0	0	0	0
TRINITY_DN10256_c0_g1	0	0	1.7	0	0	1.51
TRINITY_DN10256_c0_g2	0	0	0	2.86	0	0
TRINITY_DN10258_c0_g1	0	5	1.94	0	0	0
TRINITY_DN10259_c0_g1	0	4.17	0	0	0	0
TRINITY_DN10262_c0_g1	0.6	0.56	2.11	0	0	0
TRINITY_DN10263_c0_g1	0	4.47	0	0	0	0
TRINITY_DN10268_c0_g1	0.26	0.24	1.35	0	0	0
TRINITY_DN10270_c0_g1	4.68	0	0	0	0	0
TRINITY_DN10272_c0_g1	0	1.77	0	0	0	0
TRINITY_DN10273_c0_g1	0	0	0.72	0	0.65	0
TRINITY_DN10275_c0_g1	0	0	0	3.29	0	0
TRINITY_DN10278_c0_g1	4.13	1.54	0	0	1.57	0
TRINITY_DN10279_c0_g1	1.28	0	0	0	0.61	0
TRINITY_DN1027_c0_g1	0.31	0.73	0.33	0	0	0
TRINITY_DN10280_c0_g1	1.6	0	0	0	0	0
TRINITY_DN10281_c0_g1	0	0	0.3	0	0.81	0.8
TRINITY_DN10283_c0_g1	0	9.37	0	0	0	0
TRINITY_DN10284_c0_g1	0.25	0	0.27	0	1.68	0
TRINITY_DN10286_c0_g1	0.99	0.58	0.52	0	0	0
TRINITY_DN10286_c0_g2	1.94	0	0	0	0	0
TRINITY_DN10287_c0_g1	0	0	1.8	0	0	0
TRINITY_DN10287_c0_g2	0	0	0	0	0	0
TRINITY_DN10288_c0_g1	8.87	1.27	6.23	0.97	2.06	0.21
TRINITY_DN10294_c0_g1	0	0	0.67	0	0.61	0.3
TRINITY_DN10295_c0_g1	1.83	0	0	0	0	0
TRINITY_DN10297_c0_g1	0	0	1.12	0	1.01	0
TRINITY_DN10298_c0_g1	0	0	0	0	5.76	0
TRINITY_DN10300_c0_g1	2.96	0	0	0	0	0
TRINITY_DN10304_c0_g1	0	0.65	0.37	1.62	0.66	0.65
TRINITY_DN10305_c0_g1	0	0	0	0	0	0
TRINITY_DN10306_c0_g1	0.49	1.82	0	0	0	0
TRINITY_DN10307_c0_g1	0.71	1.44	0.94	0	0	0
TRINITY_DN10307_c0_g2	0.46	1.7	1.2	0	0	0
TRINITY_DN10308_c0_g1	0	0	2.06	0	0	0
TRINITY_DN10309_c0_g1	3.3	0	0	0	0	0
TRINITY_DN1030_c0_g1	0	0	0	3.39	2.61	0
TRINITY_DN1030_c0_g2	0	0	0	0.84	0.86	0.42
TRINITY_DN10311_c0_g1	0	3.51	0	0	0	3.71
TRINITY_DN10312_c0_g1	0	0	0	0	0	0
TRINITY_DN10313_c0_g1	2.24	0	0	0	0	1.27
TRINITY_DN10315_c0_g1	0	0	0	0	0	0
TRINITY_DN10316_c0_g1	0	0	0	0.95	0	0
TRINITY_DN10317_c0_g1	1.15	0.72	1.21	0	0	0
TRINITY_DN10317_c0_g2	1.21	0.85	0.64	0	0	0
TRINITY_DN10318_c0_g1	0	0	0	1.42	1.08	1.43
TRINITY_DN10319_c0_g1	0	0	0	0	0	0
TRINITY_DN1031_c0_g1	0	0	0	0	0	0
TRINITY_DN10321_c0_g1	1.67	1.04	0	0	0	0
TRINITY_DN10321_c0_g2	0.92	0	0	0	0.88	0.87
TRINITY_DN10325_c0_g1	0	0	0	0	0	0
TRINITY_DN10327_c0_g1	0	0.33	0	0.33	0.33	0.33
TRINITY_DN10327_c0_g2	0	1.08	1.24	0	0	0
TRINITY_DN10328_c0_g1	0.27	1.02	0.58	0	0	0
TRINITY_DN1032_c0_g1	0	0	0	0	10.37	0
TRINITY_DN10331_c0_g1	0	4.3	0	0	0.36	0
TRINITY_DN10334_c0_g1	1.61	0.5	0	0.5	0	1.01
TRINITY_DN10336_c0_g1	0.22	1.26	2.13	0.21	0	0.63
TRINITY_DN10339_c0_g1	0	0	0	0	0	2.45
TRINITY_DN1033_c0_g1	4.91	2.69	3.37	1.31	1.68	0.8
TRINITY_DN1033_c0_g2	2.3	1.88	1.62	3.99	1.41	1.17
TRINITY_DN10341_c0_g1	0	0.36	0.41	0.36	0	0
TRINITY_DN10346_c0_g1	0	0.25	0	1.01	0.51	1.26
TRINITY_DN10346_c0_g2	0	0	0	0.55	0.11	0.99
TRINITY_DN1034_c0_g1	22.68	23.24	25.07	18.08	16.03	19.25
TRINITY_DN1034_c1_g1	3.21	0	0	0	0	0
TRINITY_DN10350_c0_g1	5.15	2.38	1.37	2.36	0	1.21
TRINITY_DN10351_c0_g1	0	0	0	0	0	0
TRINITY_DN10351_c0_g2	0	0	0	0	0.85	0
TRINITY_DN10353_c0_g1	0	0	0	0	0.79	1.55
TRINITY_DN10357_c0_g1	0.62	2.33	2.64	0	0	0
TRINITY_DN1035_c0_g1	2.39	2.16	0	0	0	0
TRINITY_DN10367_c0_g1	0	1.11	0	0	0	0
TRINITY_DN10367_c0_g2	11.73	0	0	0	0	0
TRINITY_DN10368_c0_g1	0	0	0	0	0	0
TRINITY_DN10369_c0_g1	2.91	0	0	0	0	0
TRINITY_DN10370_c0_g1	0	8.1	0	0	0	0
TRINITY_DN10372_c0_g1	0	0	0	0	0	0
TRINITY_DN10372_c0_g2	0	2.47	0	0	0	0
TRINITY_DN10374_c0_g1	0	0	0	0	0	0
TRINITY_DN10375_c0_g1	0	0	2.3	0	6.12	0
TRINITY_DN10377_c0_g1	0	0	0	1.78	0	0
TRINITY_DN10378_c0_g1	0	0	0	0	0	0
TRINITY_DN1037_c0_g1	0	0	0	0	5.87	0
TRINITY_DN1037_c0_g2	0	0	0	1.29	0	0.87
TRINITY_DN10380_c0_g1	0	0	0	0	0	1.76
TRINITY_DN10384_c0_g1	0	0	0	0	0	0
TRINITY_DN10388_c0_g1	2.7	0	0	0	0	0
TRINITY_DN1038_c0_g1	3.97	0	0	0	0.94	0
TRINITY_DN10390_c0_g1	2.13	0.33	0	1.66	0.68	0
TRINITY_DN10391_c0_g1	0	0	0	0	0	0
TRINITY_DN10393_c0_g1	0	0	0	0	0	0
TRINITY_DN10393_c0_g2	6.24	0	0	0	0	0
TRINITY_DN10395_c0_g1	0	9.03	0	0	0	0
TRINITY_DN10396_c0_g1	0	0	0	0	3.02	1
TRINITY_DN10397_c0_g1	2.91	0	0	0	0	0
TRINITY_DN10397_c0_g2	0.13	0	0	1.07	0.96	0.12
TRINITY_DN10398_c0_g1	3.19	0.83	1.87	1	0.51	1.67
TRINITY_DN1039_c0_g1	0	0	0	0	0	6.2
TRINITY_DN103_c0_g1	2.43	0	0	0	0	0
TRINITY_DN10400_c0_g1	1.52	0.36	0.8	0	0	0
TRINITY_DN10404_c0_g1	0	2.98	0	0	0	0
TRINITY_DN10406_c0_g1	0	0	0	0	0	0
TRINITY_DN10408_c0_g1	0	0	0	0	0	0
TRINITY_DN1040_c0_g1	0	0	0	0	0	0
TRINITY_DN10410_c0_g1	0	0	0	0	0	2.17
TRINITY_DN10410_c0_g2	0	0	1.49	0	1.33	0
TRINITY_DN10413_c0_g1	0	0	0	0	0	0
TRINITY_DN10415_c0_g1	0.89	0.42	1.41	0.42	0	0
TRINITY_DN10416_c0_g1	2.04	1.9	2.87	0.63	1.94	0.64
TRINITY_DN10418_c0_g1	0.78	0	0.21	0.74	1.68	0.37
TRINITY_DN1041_c0_g1	0	0	0	0	0	0
TRINITY_DN10421_c0_g1	0.52	0	0.82	1.22	0.99	0.24
TRINITY_DN10423_c0_g1	0	0	8.28	0	0	0
TRINITY_DN10425_c0_g1	0.35	0.99	0	0	0	0
TRINITY_DN10426_c0_g1	0	0	0	0	0	0
TRINITY_DN10426_c0_g2	0.36	1.09	1.04	0.08	0	0.17
TRINITY_DN10433_c0_g1	0	0	2.06	0.26	0.27	0
TRINITY_DN1043_c0_g1	1.47	3.44	0	0.68	0	5.55
TRINITY_DN10440_c0_g1	0.2	0	0	1.34	0.39	0
TRINITY_DN10441_c0_g1	0	0	0	1.15	0	0
TRINITY_DN10441_c0_g2	0	0	0	0.45	0.92	0
TRINITY_DN10443_c0_g1	0	0	0	0	0	0
TRINITY_DN10443_c0_g2	1.26	2.32	0	0	0	0
TRINITY_DN10444_c0_g1	4.19	0	1.11	0	0	0
TRINITY_DN10445_c0_g1	0	0	0	0	0	0
TRINITY_DN10445_c0_g2	0	0	0	0	0	0
TRINITY_DN10446_c0_g1	0	0	0	0	0	0
TRINITY_DN10447_c0_g1	0	1.22	0.69	0	1.86	0.61
TRINITY_DN1044_c0_g1	1.12	0	1.19	0	1.06	0
TRINITY_DN1044_c0_g2	0	0.4	1.34	0	0.81	0
TRINITY_DN10451_c0_g1	1.26	0	0	0	1.19	0
TRINITY_DN10453_c0_g1	0	0	0	0	0	0
TRINITY_DN10454_c0_g1	0	0	0	2.32	0	0
TRINITY_DN10456_c0_g1	0.42	0.79	0	1.58	0.4	0
TRINITY_DN10457_c0_g1	0	0	0	0	0	5.04
TRINITY_DN10459_c0_g1	0.33	0.92	1.04	0.31	0	0.62
TRINITY_DN10459_c0_g2	0	0	0	0	0	0
TRINITY_DN1045_c0_g1	0	0	0	0.58	0.3	0.59
TRINITY_DN1045_c0_g2	0	0	0	0	0	2.85
TRINITY_DN10461_c0_g1	0	1.99	0	2	0	0
TRINITY_DN10463_c0_g1	0.29	0.55	0.62	0	0	0
TRINITY_DN10466_c0_g1	0	3.58	0	0	0	0
TRINITY_DN10467_c0_g1	4.33	0	0	0	0	0
TRINITY_DN10468_c0_g1	0	0	0	0	0	4.26
TRINITY_DN1046_c0_g1	4.18	3.22	2.08	23.57	4.22	9.71
TRINITY_DN10470_c0_g1	0	0	0	0	0	0
TRINITY_DN10471_c0_g1	0	0	0	0.94	0	0.95
TRINITY_DN10472_c0_g1	0	1.87	0	0	0	0
TRINITY_DN10478_c0_g1	0	0	2.73	0	0	0
TRINITY_DN10480_c0_g1	0	0	0	0	0	0
TRINITY_DN10481_c0_g1	0	3.01	0	0	0	0
TRINITY_DN10484_c0_g1	0.7	0	2.95	0	0	0
TRINITY_DN10486_c0_g1	0	0	0	0	0	0
TRINITY_DN10486_c0_g2	0	0	0	2.69	0	0
TRINITY_DN10488_c0_g1	0	0	0	0.48	0.16	0.96
TRINITY_DN10492_c0_g1	0	1.63	0	0	0	0
TRINITY_DN10495_c0_g1	0	0	0	1.04	0	0
TRINITY_DN1049_c0_g1	0	0	0	0	0.85	1.69
TRINITY_DN10502_c0_g1	0	2.06	0	0	0	0
TRINITY_DN10503_c0_g1	0	0	0	0	2.54	5.05
TRINITY_DN10505_c0_g1	9.72	0	0	0	0	0
TRINITY_DN10506_c0_g1	1.35	0	0	0	0.43	0.42
TRINITY_DN10511_c0_g1	0	0	0	0	0	3.12
TRINITY_DN10519_c0_g1	0	0	0	0	1.12	0
TRINITY_DN10521_c0_g1	1.18	0	1.25	0	0	0
TRINITY_DN10522_c0_g1	1.41	1.06	0.3	0.53	0.27	0
TRINITY_DN10523_c0_g1	0.28	0.26	0.59	0	0	0.53
TRINITY_DN10524_c0_g1	0	0.55	0	1.39	0.28	0.28
TRINITY_DN10525_c0_g1	0	0	0	0	0	0
TRINITY_DN10527_c0_g1	0	0	0	0	0	0
TRINITY_DN10528_c0_g1	0	0	0	0.93	1.91	0.94
TRINITY_DN10529_c0_g1	0	0.78	0	0	0	0.79
TRINITY_DN10530_c0_g1	1.51	0	0	4.99	3.49	0.81
TRINITY_DN10532_c0_g1	0.32	0	0	0	0.3	0.3
TRINITY_DN10535_c0_g1	0	0	0	7.1	0	0
TRINITY_DN10536_c0_g1	1.58	4.43	1.95	0.08	0	0
TRINITY_DN10538_c0_g1	0	0	0	0	1.95	1.93
TRINITY_DN10539_c0_g1	0	0	0	0	0	0
TRINITY_DN1053_c0_g1	0.54	0.38	0.14	0.38	0.51	0.13
TRINITY_DN10540_c0_g1	0	0	0	0	0	0
TRINITY_DN10541_c0_g1	0	0	0	0	0	0
TRINITY_DN10542_c0_g1	1.77	0	0.37	0	0.34	0
TRINITY_DN10544_c0_g1	0.24	0.66	0.37	0.56	0.45	0.33
TRINITY_DN10544_c0_g2	2.96	2.72	1.57	1.36	0	2.78
TRINITY_DN10545_c0_g1	0	0	0	0	0	0
TRINITY_DN10546_c0_g1	0	0	0	0	0	0
TRINITY_DN10548_c0_g1	0	0	0	0.26	0.53	0.26
TRINITY_DN10548_c0_g2	0	0	0	2.17	2.25	0
TRINITY_DN10549_c0_g1	0	0	0	2	0	0
TRINITY_DN1054_c0_g1	0.72	0.68	1.53	0.67	0	2.05
TRINITY_DN10550_c0_g1	0	0	0	0	1.89	0
TRINITY_DN10551_c0_g1	7.82	0	0	0	0	0
TRINITY_DN10552_c0_g1	0	0	0	3.49	0	3.58
TRINITY_DN10552_c0_g2	0	0	0.35	0	0.96	0.63
TRINITY_DN10553_c0_g1	0	0	1.09	0	0.98	0.65
TRINITY_DN10554_c0_g1	2.13	0	0.45	0.8	0.41	2.41
TRINITY_DN10554_c0_g2	0.19	0.36	0.2	1.26	0.18	1.79
TRINITY_DN10556_c0_g1	0	0	0	0	0	3.22
TRINITY_DN10557_c0_g1	0	0.94	1.07	0	0	0
TRINITY_DN10560_c0_g1	0.23	0.86	0.97	0	0	0
TRINITY_DN10562_c0_g1	0	0	0	4.57	0	0
TRINITY_DN10566_c0_g1	4.65	0	0	0	0	0
TRINITY_DN10567_c0_g1	0	0	3.66	0	0	0
TRINITY_DN10571_c0_g1	6.52	0	0	0	0	0
TRINITY_DN10573_c0_g1	1.16	0	0	1.06	0	0
TRINITY_DN10574_c0_g1	0	0.61	0	1.21	0	0
TRINITY_DN10575_c0_g1	2.48	0.46	0.52	0	0	0
TRINITY_DN10577_c0_g1	7.42	0	0	0	0	0
TRINITY_DN10577_c0_g2	1.38	0	2.19	0	1.31	1.3
TRINITY_DN1057_c0_g1	0	0	1.49	0	0	0
TRINITY_DN10580_c0_g1	0	3.64	0	0	0	0
TRINITY_DN10584_c0_g1	1.08	0.5	0	0	1.03	0
TRINITY_DN10586_c0_g1	0.66	0.61	2.09	0	0	0
TRINITY_DN10589_c0_g1	0.62	0	0.33	0	0	0
TRINITY_DN10591_c0_g1	0	0	0	0	0	0
TRINITY_DN10592_c0_g1	0	0	1.97	0	0	0
TRINITY_DN10592_c0_g2	1.26	0	0	0	0	2.36
TRINITY_DN10593_c0_g1	0	1.45	0	0.72	0.74	0
TRINITY_DN10596_c0_g1	0	0	0	0	0	5.67
TRINITY_DN1059_c0_g1	0.7	0	0	0.66	0	0
TRINITY_DN10601_c0_g1	0	1.49	0	0	0	0
TRINITY_DN10604_c0_g1	3.75	1.5	0.57	1.49	1.02	3.02
TRINITY_DN10606_c0_g1	0	0	0	0	3.36	0
TRINITY_DN10607_c0_g1	0	0	0	0	0	0
TRINITY_DN10608_c0_g1	0.25	0	0	0.47	0.48	0
TRINITY_DN10609_c0_g1	0	0	0	0	0	0
TRINITY_DN10613_c0_g1	0	0	0	9.28	0	0
TRINITY_DN10613_c0_g2	0	5.11	0	0	0	0
TRINITY_DN10615_c0_g1	0	0.48	0.55	0.96	0	0.49
TRINITY_DN10617_c0_g1	0	0	0	0	0	0
TRINITY_DN10618_c0_g1	0	0	0	0	1.35	1.34
TRINITY_DN10619_c0_g1	0	0	0	0	0	4.31
TRINITY_DN10619_c0_g2	0	0	0	0	0	2.54
TRINITY_DN10624_c0_g1	0.33	1.52	1.72	0	0.62	0.92
TRINITY_DN1062_c0_g1	0	0	0	0	0	1.11
TRINITY_DN10633_c0_g1	0	3.58	2.09	3.59	3.72	3.69
TRINITY_DN10634_c0_g1	7.5	0	0	0	0	0
TRINITY_DN10635_c0_g1	0	0.68	0.39	0.34	0	0
TRINITY_DN10636_c0_g1	0	4.23	0	0	0	0
TRINITY_DN10637_c0_g1	5.71	0	0	0	0	2.67
TRINITY_DN10639_c0_g1	1.84	0.57	1.3	1.14	0	1.16
TRINITY_DN10640_c0_g1	1.03	0	3.26	0	0	0
TRINITY_DN10641_c0_g1	0.37	0.69	0.59	0	0	0
TRINITY_DN10641_c0_g2	0.55	3.6	1.74	0	0	0.52
TRINITY_DN10643_c0_g1	0	0	0	0	6.98	0
TRINITY_DN10644_c0_g1	0	0	0	1.23	0	0
TRINITY_DN10645_c0_g1	0.32	0	0	0.6	0.61	0.3
TRINITY_DN10646_c0_g1	0	1.44	0	0.95	0	0.48
TRINITY_DN10647_c0_g1	0	0	0	1.66	0	0
TRINITY_DN10649_c0_g1	11.45	0	0	0	0	0
TRINITY_DN1064_c0_g1	0	4.02	0	0	0	0
TRINITY_DN10652_c0_g1	0	0	4.42	0	0	0
TRINITY_DN10654_c0_g1	0.99	0.92	0	0	0	0
TRINITY_DN10655_c0_g1	0	0	0	0	3.29	3.29
TRINITY_DN10656_c0_g1	0	0	0	2.36	1.22	1.21
TRINITY_DN10659_c0_g1	0.4	0	0.85	0	0	0
TRINITY_DN10660_c0_g1	0	2.06	0	0	6.43	0
TRINITY_DN10663_c0_g1	0	0.64	0.9	0.16	0.81	0.32
TRINITY_DN10666_c0_g1	0	3.25	0	0	0	0
TRINITY_DN10669_c0_g1	0	0	0	0	0	1.49
TRINITY_DN1066_c0_g1	0	1.85	0	0	0	0
TRINITY_DN10670_c0_g1	0	0	0	0.69	1.05	0
TRINITY_DN10671_c0_g1	0.32	0.59	0	0	0	0.59
TRINITY_DN10674_c0_g1	0	0	0	0	0	0
TRINITY_DN10674_c0_g2	0	0	0.33	0.58	0.3	0.29
TRINITY_DN10676_c0_g1	0.38	0.35	0	0.35	0	0.35
TRINITY_DN10679_c0_g1	0.99	0	0.52	0	0	0.93
TRINITY_DN1067_c0_g1	0	0	0	1.55	0.9	0.89
TRINITY_DN10683_c0_g1	0	0	0	0	0	0
TRINITY_DN10684_c0_g1	0	0	0	0	3.3	0
TRINITY_DN10688_c0_g1	0	1.03	1.16	3.58	2.09	0.52
TRINITY_DN1068_c0_g1	0.25	1.29	0.73	0.24	0.06	0.3
TRINITY_DN1068_c0_g2	0	1.44	0.98	0.58	0	1.16
TRINITY_DN10695_c0_g1	2.35	0	0	4.27	0	0
TRINITY_DN10695_c0_g2	0.91	0	0	1.68	0	0
TRINITY_DN10696_c0_g1	0	5.58	0	0	0	0
TRINITY_DN10696_c0_g2	0.76	0.95	0.54	0	0	0
TRINITY_DN10701_c0_g1	0.35	0.97	0.37	0	0.66	0
TRINITY_DN10703_c0_g1	1.97	1.79	0	0	0	3.69
TRINITY_DN10706_c0_g1	0	4.32	0	0	0	0
TRINITY_DN1070_c0_g1	2.4	1.59	1.2	1.02	2.47	1.13
TRINITY_DN10713_c0_g1	0	0	0	0	0	1.87
TRINITY_DN10714_c0_g1	0.18	0.17	0.37	0.17	0.84	0.17
TRINITY_DN10717_c0_g1	0	0	8.12	0	0	0
TRINITY_DN10717_c0_g2	0	0.23	1.04	0	0	0
TRINITY_DN10718_c0_g1	1.63	2.98	0	0	0	1.53
TRINITY_DN1071_c0_g1	0.48	0	0	0.45	0	0
TRINITY_DN10722_c0_g1	0.2	0.06	0.29	0.45	0.13	0.06
TRINITY_DN10723_c0_g1	0	3.12	3.74	0	0	0
TRINITY_DN10723_c0_g2	0	3.73	0	0	0	0
TRINITY_DN10725_c0_g1	1.3	3.61	1.38	0	0	0
TRINITY_DN10728_c0_g1	11.16	13.07	12.2	2.81	7.71	2.86
TRINITY_DN10732_c0_g1	2.43	1.42	0.64	0	0.58	0.86
TRINITY_DN10733_c0_g1	0	0	0	0	1.02	0
TRINITY_DN10734_c0_g1	0	0	3.1	0	0	0
TRINITY_DN10735_c0_g1	0.6	1.12	1.26	0	0	0
TRINITY_DN10736_c0_g1	0.39	0.73	0.41	0	0.12	0
TRINITY_DN10737_c0_g1	0.56	0	1.19	0	0.54	0.53
TRINITY_DN10738_c0_g1	0	0	0	0	0	0
TRINITY_DN10741_c0_g1	0	0.69	1.56	0	0	0
TRINITY_DN10745_c0_g1	0.61	1.13	1.28	0	0	0
TRINITY_DN10746_c0_g1	1.47	0.34	4.67	1.03	2.1	0.35
TRINITY_DN10748_c0_g1	0	0	0	1.2	2.47	0
TRINITY_DN10752_c0_g1	0	0	0	0	0	1.59
TRINITY_DN10754_c0_g1	0	7.31	0	0	0	0
TRINITY_DN10759_c0_g1	32.31	7.29	21.79	1.55	0	0
TRINITY_DN1075_c0_g1	5.46	0	0	0	0	0
TRINITY_DN10761_c0_g1	0.91	1.69	0	0	0	0
TRINITY_DN10765_c0_g1	0	0.58	0.66	1.15	0	0
TRINITY_DN10766_c0_g1	0.55	0.51	1.15	0	0	0
TRINITY_DN10767_c0_g1	2.12	0	0	0	0	0
TRINITY_DN10768_c0_g1	0	0	0	3.15	1.63	1.62
TRINITY_DN10769_c0_g1	0	0	3.39	0	0	0
TRINITY_DN10771_c0_g1	0.65	0.31	0	1.83	0	0.92
TRINITY_DN10774_c0_g1	0	1.32	0.12	1.11	0.68	0.67
TRINITY_DN10776_c0_g1	0	1.37	0	0	1.4	0.69
TRINITY_DN1077_c0_g1	1.47	1.1	0.93	0	0	0
TRINITY_DN10780_c0_g1	0	0	8.11	0	0	0
TRINITY_DN10781_c0_g1	7.55	0	0	0	0	0
TRINITY_DN10782_c0_g1	0	0	0	0	0	0
TRINITY_DN10784_c0_g1	1.28	0.3	0	0.3	0	0
TRINITY_DN1078_c0_g1	1.18	0	2.51	0	0	0
TRINITY_DN1078_c0_g2	0	0	2.77	0	0	0
TRINITY_DN10791_c0_g1	0	0	0	0	0	0
TRINITY_DN10793_c0_g1	0	0	0	0	1.14	0
TRINITY_DN10795_c0_g1	0	0	0	4.07	0	8.43
TRINITY_DN10798_c0_g1	0	0	0	0	0.94	0
TRINITY_DN107_c0_g1	1.08	0	0	0	0	1.02
TRINITY_DN10800_c0_g1	0	0.72	0	0.49	0.74	0
TRINITY_DN10802_c0_g1	3.88	0	0	1.77	5.49	0
TRINITY_DN10803_c0_g1	0	0	8.45	0	0	0
TRINITY_DN10804_c0_g1	0.44	1.23	1.85	0.41	0	0.41
TRINITY_DN10804_c0_g2	0.82	1.53	0.77	0.52	0.26	0.26
TRINITY_DN10806_c0_g1	0	0.4	0.45	0.4	2.04	0
TRINITY_DN10807_c0_g1	0	0	0	0.79	0	0.8
TRINITY_DN10809_c0_g1	0	0	0	0	0	0
TRINITY_DN1080_c0_g1	0	0	0	0	0	0
TRINITY_DN10810_c0_g1	0	0.84	0	0.84	0	0
TRINITY_DN10812_c0_g1	0	4.83	0	0	0	0
TRINITY_DN10813_c0_g1	0	2.42	0	0	0	0
TRINITY_DN10815_c0_g1	0.19	0.17	1.37	0	0	0
TRINITY_DN10820_c0_g1	2.4	2.47	4.05	3.6	3.2	1.58
TRINITY_DN10824_c0_g1	3.12	0	0	0	1.48	0
TRINITY_DN1082_c0_g1	0	0	0.23	0	0.21	0.2
TRINITY_DN10832_c0_g1	0	0.75	0	0.74	0	0.37
TRINITY_DN10834_c0_g1	0	0	1.43	0.63	0.64	0
TRINITY_DN10835_c0_g1	0	0	0	1.3	0.66	0
TRINITY_DN1083_c0_g1	0.52	0	0	0	0	0.97
TRINITY_DN10840_c0_g1	0	0	3.39	0	0	0
TRINITY_DN10848_c0_g1	0.4	0.38	0.85	0	0	0.38
TRINITY_DN10848_c0_g2	9.09	3.97	0	0	0	0
TRINITY_DN10852_c0_g1	0	0	0	0	4.21	0
TRINITY_DN10852_c0_g2	0	0	0	0	0	0
TRINITY_DN10853_c0_g1	0	0	2.67	0	0	0
TRINITY_DN10853_c0_g2	0	0	0	0	0	0
TRINITY_DN10854_c0_g1	0	0	3.2	0	0	0
TRINITY_DN10854_c0_g2	0	0	0	0	0	1.14
TRINITY_DN10856_c0_g1	2.03	3.69	0	0	0	0
TRINITY_DN10857_c0_g1	0	0	8.45	0	0	0
TRINITY_DN10857_c0_g2	0	0.34	0.76	0	0	0.68
TRINITY_DN10859_c0_g1	0	0	0	1.91	0	0
TRINITY_DN10859_c0_g2	0	0	0	2.45	0	0
TRINITY_DN10860_c0_g1	0	0	0	0	0	6.7
TRINITY_DN10862_c0_g1	0	0.75	0	0	0	0
TRINITY_DN10864_c0_g1	0.93	0.43	0	0.87	0	0.44
TRINITY_DN10869_c0_g1	0	0.5	1.14	0	0	0
TRINITY_DN10873_c0_g1	0	0	0	0	0	0
TRINITY_DN1087_c0_g1	0	0	0	0	0	0
TRINITY_DN1087_c0_g2	1.08	2.01	0	0	1.03	1.02
TRINITY_DN10880_c0_g1	0.46	0.43	0.98	0.43	0	1.75
TRINITY_DN10881_c0_g1	0	0	0	0	0	0.61
TRINITY_DN10882_c0_g1	0	0	0	0.56	1.14	0.56
TRINITY_DN10884_c0_g1	2.43	0	0	0	0	0
TRINITY_DN10886_c0_g1	0	0	1.4	0	0	0
TRINITY_DN10889_c0_g1	0	0	0	0	2.54	0
TRINITY_DN1088_c0_g1	0	0	3.09	0	0	0
TRINITY_DN10893_c0_g1	0	0.53	0.3	0.8	1.08	0.27
TRINITY_DN10893_c0_g2	0	0	0	2.07	2.14	0
TRINITY_DN10897_c0_g1	0.39	0.74	0.83	0	0	0.74
TRINITY_DN10897_c0_g2	0	0.7	0.39	0	0.36	0.23
TRINITY_DN10898_c0_g1	0	0	0	0	0	0
TRINITY_DN1089_c0_g1	0	0.82	0	0	0	0
TRINITY_DN10901_c0_g1	0	0	0	0.28	1.12	0.28
TRINITY_DN10903_c0_g1	0	0	0	0	0	0
TRINITY_DN10907_c0_g1	0	0	0	0.65	0.33	0
TRINITY_DN10908_c0_g1	0	0	0	2.06	0	1.05
TRINITY_DN10910_c0_g1	0	0	0	0	0	0
TRINITY_DN10910_c0_g2	0	0	5.64	0	0	0
TRINITY_DN10911_c0_g1	0.54	0.76	0	0.25	0	0.76
TRINITY_DN10914_c0_g1	0	0.9	0	0	0	0
TRINITY_DN10915_c0_g1	0	0	0	0	0	0
TRINITY_DN10915_c0_g2	0	0	0	0	0	0
TRINITY_DN10919_c0_g1	0.3	1.99	0.32	0	0	0
TRINITY_DN1091_c0_g1	0	0	0	0	5.98	0
TRINITY_DN10920_c0_g1	0	0	0	0.83	0.85	0
TRINITY_DN10923_c0_g1	0.44	0.2	0.46	0	0.62	0
TRINITY_DN10926_c0_g1	0	1.89	0.8	0	0	0
TRINITY_DN10928_c0_g1	1.96	0	1.38	0	1.24	0.61
TRINITY_DN1092_c0_g1	2.9	0	0	0	0	0.68
TRINITY_DN10930_c0_g1	0	5.58	0	0	0	0
TRINITY_DN10930_c0_g2	0	1.51	0	0	0	0
TRINITY_DN10936_c0_g1	0	0	0	1.6	0	0
TRINITY_DN10936_c0_g2	0	0	0	0	0.44	2.18
TRINITY_DN10937_c0_g1	0	0	9.79	0	0	0
TRINITY_DN10939_c0_g1	0	0.89	1.01	0	0	0.9
TRINITY_DN1093_c0_g1	0	0.98	3.31	0.97	0	0.49
TRINITY_DN10940_c0_g1	0	1.6	0	0	1.65	0
TRINITY_DN10941_c0_g1	0.31	0.29	0.65	0.87	0	0.87
TRINITY_DN10941_c0_g2	0	1.06	0.3	0.53	0.27	0.27
TRINITY_DN10943_c0_g1	0.82	0.76	0	1.51	1.56	0
TRINITY_DN10944_c0_g1	0	0	1.68	0	0	0
TRINITY_DN10945_c0_g1	0	0	0	2.15	0	0
TRINITY_DN10947_c0_g1	0	1.62	0	0	0	0
TRINITY_DN10948_c0_g1	0	1.9	2.23	0	0	0
TRINITY_DN1094_c0_g1	0	0	0	0	0	0
TRINITY_DN10950_c0_g1	0	0	0	0	0	0
TRINITY_DN10956_c0_g1	0	0.46	1.56	0	0	0
TRINITY_DN10956_c0_g2	0.73	2.05	1.55	0	0	0
TRINITY_DN10958_c0_g1	1.58	1.45	3.36	0	0	0
TRINITY_DN10961_c0_g1	0.52	1.44	0.82	0	0.12	0
TRINITY_DN10962_c0_g1	0.41	2.32	0	1.16	0.79	0.39
TRINITY_DN10963_c0_g1	0.98	0.92	0	0.46	1.4	0
TRINITY_DN10964_c0_g1	0	0	0	0	0	0
TRINITY_DN10965_c0_g1	2.56	0	2.72	0	0	0
TRINITY_DN10967_c0_g1	0.59	0	1.87	0.55	0.56	0
TRINITY_DN10968_c0_g1	0	2.83	0	1.41	0	0
TRINITY_DN10970_c0_g1	0	0	5.62	0	0	4.93
TRINITY_DN10972_c0_g1	1.46	10.75	4.65	0	1.38	0
TRINITY_DN10973_c0_g1	25.89	23.53	23.33	16.02	17.04	12.15
TRINITY_DN10976_c0_g1	0	0	0	0	0	0
TRINITY_DN10979_c0_g1	0	6.27	0	0	0	0
TRINITY_DN1097_c0_g1	1.98	2.31	1.31	3.26	0.71	3.96
TRINITY_DN10984_c0_g1	0	0	6.17	0	0	0
TRINITY_DN10984_c0_g2	1.25	2.92	1.32	0	0	0
TRINITY_DN10987_c0_g1	0	1.79	0	0	0	0
TRINITY_DN10988_c0_g1	0	3.44	0	0	0	0
TRINITY_DN1098_c0_g1	0.57	0.8	0	0.54	0	0.27
TRINITY_DN10992_c0_g1	0	0	0	0	0	0
TRINITY_DN10993_c0_g1	3.55	0	0	0	0	0
TRINITY_DN10993_c0_g2	0	0	0	0.53	1.63	0
TRINITY_DN10995_c0_g1	0.92	0	0	1.69	0	0
TRINITY_DN10997_c0_g1	12.02	0	0	0	0	0
TRINITY_DN10997_c0_g2	0	5.39	0	0	0	0
TRINITY_DN109_c0_g1	0.26	0.97	0.27	0	0	0
TRINITY_DN10_c0_g1	0	0.6	0	0	0	1.8
TRINITY_DN11002_c0_g1	0	0	0	0	3.36	0
TRINITY_DN11004_c0_g1	0	0	0	0	0	3.28
TRINITY_DN11006_c0_g1	0	0	3.68	0	0	0
TRINITY_DN11006_c0_g2	1.09	0	3.48	0	0	0
TRINITY_DN11008_c0_g1	0.84	0.78	2.65	0	0	0.39
TRINITY_DN11011_c0_g1	0.34	0.47	0.18	0.79	1.12	0.16
TRINITY_DN11012_c0_g1	0	0	0	0	0	0
TRINITY_DN11019_c0_g1	0	0	0	1.01	1.36	0.34
TRINITY_DN1101_c0_g1	1.1	0.34	0	1.03	1.05	1.38
TRINITY_DN11020_c0_g1	0	3.02	0	0	0	0
TRINITY_DN11021_c0_g1	0	0	1.24	0	0	0
TRINITY_DN11022_c0_g1	0.5	0.77	0.52	0	0	0
TRINITY_DN11025_c0_g1	0	0.54	0	2.68	2.19	0
TRINITY_DN11029_c0_g1	0	0	12.68	0	0	0
TRINITY_DN1102_c0_g1	0	0	0	0	0	0
TRINITY_DN11031_c0_g1	0	0	0	0	0	0
TRINITY_DN11031_c0_g2	1.33	0	0.7	0	0	0
TRINITY_DN11034_c0_g1	0	0	3.39	0	0	0
TRINITY_DN11035_c0_g1	1.17	1.08	1.24	0	0	0
TRINITY_DN11037_c0_g1	0	0.44	0.99	0	0.89	0
TRINITY_DN11041_c0_g1	0	0	0	2.78	0	0.94
TRINITY_DN11043_c0_g1	3.82	0	0	0	0	0
TRINITY_DN11046_c0_g1	0	0	0	0.62	0.63	0
TRINITY_DN11048_c0_g1	0	0.37	0.63	0	0	0
TRINITY_DN11049_c0_g1	1.24	11.47	0	1.14	2.35	4.67
TRINITY_DN1104_c0_g1	0	0	0	0	0	0
TRINITY_DN11051_c0_g1	4.19	0	0	0	0	0
TRINITY_DN11054_c0_g1	0	0	0	0	0	0
TRINITY_DN11054_c0_g2	0	3.81	0	0	0	1.97
TRINITY_DN11056_c0_g1	0	3.61	0	0	0	0
TRINITY_DN11062_c0_g1	1.2	0	0.64	0	1.14	0.57
TRINITY_DN11064_c0_g1	0	0.41	0.93	0	0	0
TRINITY_DN11066_c0_g1	0	0	0	0	0	0
TRINITY_DN11067_c0_g1	2.31	0	4.91	0	0	0
TRINITY_DN1106_c0_g1	0	0	0	0	0	0
TRINITY_DN11073_c0_g1	0	0	0	0	0	0
TRINITY_DN11074_c0_g1	1.37	1.26	1.45	0	0	0
TRINITY_DN11075_c0_g1	0.43	0.4	0.99	0.24	0.49	0.32
TRINITY_DN1107_c0_g1	0	3.06	0	0	0	0
TRINITY_DN11080_c0_g1	1	0	0.53	0	0.95	0.94
TRINITY_DN11082_c0_g1	0	7.16	0	0	0	0
TRINITY_DN11083_c0_g1	0	0	1.1	0.96	0.98	0
TRINITY_DN11086_c0_g1	0	0	6.4	0	0	0
TRINITY_DN11086_c0_g2	0	1.2	1.36	0	0	0
TRINITY_DN11087_c0_g1	0.78	0	0	0	0	0
TRINITY_DN11089_c0_g1	0	8.11	0	0	0	0
TRINITY_DN11090_c0_g1	0.61	1.72	0.65	1.14	0.58	0.58
TRINITY_DN11091_c0_g1	0	0	0	0	2.49	0
TRINITY_DN11092_c0_g1	0.75	0	0.8	2.82	0.36	0
TRINITY_DN11093_c0_g1	0	0	0	0	0	3.87
TRINITY_DN11094_c0_g1	0.61	0.14	0.49	0.14	0.44	0.43
TRINITY_DN11097_c0_g1	0	4.36	1.68	0	0	0
TRINITY_DN11098_c0_g1	0	0	8.31	0	0	0
TRINITY_DN11099_c0_g1	3.21	1.47	0	0	0	0
TRINITY_DN11099_c0_g2	0	0	0	0	0	0
TRINITY_DN110_c0_g1	0	0	3.09	0	0	0
TRINITY_DN11106_c0_g1	1.17	0	0.82	2.91	0.37	1.83
TRINITY_DN11106_c0_g2	5.71	0	0	0	5.35	0
TRINITY_DN11107_c0_g1	0	0.65	0	0	0	1.32
TRINITY_DN11109_c0_g1	0	0	0	0	0	0
TRINITY_DN1110_c0_g1	0.35	1.86	0.46	0.49	0.17	0.65
TRINITY_DN11115_c0_g1	0	0	0	0	5.78	0
TRINITY_DN11115_c0_g2	0	0	0	1.25	0	0
TRINITY_DN11116_c0_g1	0.39	0	0	0.98	1.11	0.24
TRINITY_DN1111_c0_g1	0.53	0.49	0	0.25	0	0.49
TRINITY_DN11123_c0_g1	0	2.79	1.61	0	0	0
TRINITY_DN11124_c0_g1	0.29	2.18	0	0.27	0	0
TRINITY_DN11124_c0_g2	0	0	0	2.25	0	0
TRINITY_DN11127_c0_g1	0	0	0	0	0	0
TRINITY_DN11129_c0_g1	5.85	15	13.4	1.73	1.43	1.57
TRINITY_DN1112_c0_g1	0	0	0	0	0	0
TRINITY_DN1112_c0_g2	0.14	0.51	0	0.51	0.26	0.13
TRINITY_DN11131_c0_g1	0	0	0	0	5.55	0
TRINITY_DN11131_c0_g2	0	0	0	0	2.1	3.12
TRINITY_DN11133_c0_g1	2.6	4.81	0	0	0	0
TRINITY_DN11135_c0_g1	1.97	0	0	0	0	0
TRINITY_DN11136_c0_g1	0	0	0	0	0	5.74
TRINITY_DN11136_c0_g2	0.38	0.36	0	0.72	0	0.36
TRINITY_DN11139_c0_g1	0	26.16	0	0	0	0
TRINITY_DN1113_c0_g1	0	2.01	0	0	0	0
TRINITY_DN11140_c0_g1	0	0	0	0	0	0
TRINITY_DN11143_c0_g1	0	0	0	0	0	0
TRINITY_DN11149_c0_g1	2.7	0	0	0	0	0
TRINITY_DN11151_c0_g1	0	0	0	0	0	0
TRINITY_DN11151_c0_g2	0.78	0.72	0	0	0	0
TRINITY_DN11152_c0_g1	3.6	0	3.81	3.24	0	3.35
TRINITY_DN11153_c0_g1	0.7	0.16	0.37	0.16	0	0.16
TRINITY_DN11156_c0_g1	0	3.99	0	0	0	0
TRINITY_DN11159_c0_g1	0	0	0	0	0	3.58
TRINITY_DN11159_c1_g1	0	0.52	0.59	1.04	0	1.06
TRINITY_DN1115_c0_g1	0.7	0.66	0	0	0	1.32
TRINITY_DN11164_c0_g1	0	0	3.14	0	0	0
TRINITY_DN11165_c0_g1	0	3.81	0	0	0	0
TRINITY_DN11169_c0_g1	0	0	0	3.24	0	0
TRINITY_DN11169_c0_g2	0	0	0	0	0	11.06
TRINITY_DN1116_c0_g1	0	5.02	0	0	0	2.62
TRINITY_DN11170_c0_g1	0	1.51	2.28	0	0	0
TRINITY_DN11177_c0_g1	0.84	3.93	2.66	1.18	0	0
TRINITY_DN11179_c0_g1	0.25	0.47	0.8	0.24	0.96	0.71
TRINITY_DN11181_c0_g1	0	0.54	0.6	0	0	0
TRINITY_DN11182_c0_g1	0	0	0	5.88	0	0
TRINITY_DN11185_c0_g1	0	0	0	0	0	0
TRINITY_DN11188_c0_g1	1.52	1.42	0	0	0	0
TRINITY_DN1118_c0_g1	0	1.96	0	1.97	0	0
TRINITY_DN1118_c0_g2	0	0	0	0.21	0	0.62
TRINITY_DN11190_c0_g1	0	0	0	1.85	0	0
TRINITY_DN11193_c0_g1	0	0	0	1.98	2.03	0.67
TRINITY_DN11195_c0_g1	0	0	0	0.72	0.97	1.91
TRINITY_DN11196_c0_g1	0.49	0.46	0.78	0.81	0	0.23
TRINITY_DN11197_c0_g1	0	0	0	0	1.08	0
TRINITY_DN11198_c0_g1	0	1.58	0	0	0	0
TRINITY_DN11199_c0_g1	0	0	0	0.94	0.96	1.42
TRINITY_DN111_c0_g1	1.1	0	0	0.51	1.05	0
TRINITY_DN11200_c0_g1	0	0	2.06	0	1.83	0
TRINITY_DN11202_c0_g1	0	2.51	0	0	0	0
TRINITY_DN11203_c0_g1	0	0	0	0	0	0
TRINITY_DN11204_c0_g1	0.88	2.27	3.25	0.21	0.21	0.41
TRINITY_DN11205_c0_g1	0	0	0.72	0.63	0	0.64
TRINITY_DN11206_c0_g1	0.68	0	0	0	2.6	0
TRINITY_DN11207_c0_g1	0	0	0	0	5.64	0
TRINITY_DN11208_c0_g1	0.68	0.89	0.14	0.13	0.39	0.13
TRINITY_DN11209_c0_g1	5.96	2.43	2.81	1.1	1.49	0.65
TRINITY_DN11210_c0_g1	2.67	0	0	0	0	5.02
TRINITY_DN11211_c0_g1	0	0	3.16	0	0	0
TRINITY_DN11212_c0_g1	0	0	0	0	0	0
TRINITY_DN11215_c0_g1	0	0	2.87	2.48	0	0
TRINITY_DN11223_c0_g1	0	0	0	0	0	0
TRINITY_DN11231_c0_g1	4.35	0	0	0	0	0
TRINITY_DN11235_c0_g1	0.72	0	0	0	2.05	0
TRINITY_DN11236_c0_g1	3.6	0	0	6.48	0	0
TRINITY_DN11239_c0_g1	0.43	0.8	0.85	0.36	0.45	0.18
TRINITY_DN11240_c0_g1	0	0.56	0.84	0.56	0.19	0
TRINITY_DN11247_c0_g1	0	0	0	0	0	0
TRINITY_DN11248_c0_g1	6.06	2.42	0.92	4	3.29	3.26
TRINITY_DN1124_c0_g1	7.34	0	0	0	0	0
TRINITY_DN11250_c0_g1	0	0	0	0.32	0.32	1.27
TRINITY_DN11252_c0_g1	2.18	0.72	1.08	0.24	0.12	0.24
TRINITY_DN11254_c0_g1	0.48	0.89	0.25	0	0.45	0
TRINITY_DN11255_c0_g1	0.19	0.35	0.6	0.71	0.18	0.71
TRINITY_DN11258_c0_g1	0	0	0	4.75	0	0
TRINITY_DN11259_c0_g1	0	1.33	0	1.32	0.68	1.34
TRINITY_DN1125_c0_g1	0.9	0.42	1.42	0	0	0
TRINITY_DN11262_c0_g1	0.35	0.66	0	0.11	0.22	0
TRINITY_DN11264_c0_g1	2.33	2.17	0.31	1.91	0.55	1.09
TRINITY_DN11269_c0_g1	2.83	3.13	4.42	5.84	3.59	4.52
TRINITY_DN1126_c0_g1	1.04	0.98	0	1.46	0	0
TRINITY_DN1126_c0_g2	0	0	0	0	0	0
TRINITY_DN11270_c0_g1	0	0	8.63	0	0	0
TRINITY_DN11271_c0_g1	0	1.28	8.84	0	0	0
TRINITY_DN11273_c0_g1	0.87	2.06	1.11	0.55	0.46	0.45
TRINITY_DN11275_c0_g1	1.04	1.14	1.28	0.49	0.5	0.65
TRINITY_DN11275_c0_g2	0.7	1.15	1.48	0.5	0.17	0
TRINITY_DN11276_c0_g1	0	0	5.33	0	0	0
TRINITY_DN11278_c0_g1	2.96	0	0	0	0	1.39
TRINITY_DN11283_c0_g1	0	0	0.61	0.82	0.28	0.82
TRINITY_DN11285_c0_g1	4.18	0.71	0.6	0.36	0.72	0
TRINITY_DN11289_c0_g1	0	0	0	0	1.38	0
TRINITY_DN11289_c0_g2	0	0	0	0	8.8	0
TRINITY_DN1128_c0_g1	0.17	0.49	0.37	0.33	0.33	0.38
TRINITY_DN11290_c0_g1	1.18	2.57	0	0	0.75	0.74
TRINITY_DN11292_c0_g1	0	0	0	3.24	0	0
TRINITY_DN11293_c0_g1	0	0	0	0	0	0
TRINITY_DN11295_c0_g1	1.17	0.63	0.18	0.16	0.32	0.31
TRINITY_DN11297_c0_g1	0.55	0	0.58	1.03	1.82	0
TRINITY_DN11299_c0_g1	0.38	0	0.06	1.59	1.75	0.46
TRINITY_DN11300_c0_g1	0	0	0	0	0	0
TRINITY_DN11302_c0_g1	0	2.85	0.65	0	0	1.15
TRINITY_DN11303_c0_g1	1.01	0.95	0.53	0.48	0.24	0
TRINITY_DN11304_c0_g1	0	0	0	0	0	0
TRINITY_DN11308_c0_g1	0.38	2.88	0	0	0	0
TRINITY_DN11309_c0_g1	0	0	0	0	3.5	0
TRINITY_DN1130_c0_g1	0	0	0	1.21	0.83	0
TRINITY_DN11310_c0_g1	2.31	0	0	0	0	0
TRINITY_DN11314_c0_g1	0	0	0	1.18	2.44	3.63
TRINITY_DN1131_c0_g1	5.86	5.05	0	0	0	0
TRINITY_DN1131_c0_g2	0	3.01	0	0	0	0
TRINITY_DN11323_c0_g1	0	0	0.46	0	0	1.22
TRINITY_DN11329_c0_g1	2.91	0	0	0	0	0
TRINITY_DN1132_c0_g1	0	0	0	0	0	0
TRINITY_DN11330_c0_g1	0.64	0.12	0.54	0.48	0.36	0.12
TRINITY_DN11331_c0_g1	1.21	0.56	0.25	1.71	0.46	1.02
TRINITY_DN11332_c0_g1	1.39	0.49	0.73	0.33	0.17	0.65
TRINITY_DN11333_c0_g1	0.84	0.13	0	3.32	4.96	0.92
TRINITY_DN11336_c0_g1	0.56	0	0	0	1.61	0
TRINITY_DN11337_c0_g1	0.7	0.33	0.37	0	0	0
TRINITY_DN11339_c0_g1	0.54	0.33	0.38	0.34	0	0
TRINITY_DN11340_c0_g1	1.83	0.15	0.17	1.96	2.43	0.6
TRINITY_DN11342_c0_g1	4.35	0	0	0	0	0
TRINITY_DN11343_c0_g1	1.24	2.29	2.64	1.14	0	0
TRINITY_DN11345_c0_g1	0	0	0.84	0	0	1.31
TRINITY_DN11349_c0_g1	0.6	0	0	0	0	0
TRINITY_DN1134_c0_g1	2.07	0	0	0	0	0
TRINITY_DN11350_c0_g1	1.02	2.11	1.99	0	0.07	0.14
TRINITY_DN11352_c0_g1	0.22	1.25	1.18	0.42	0.21	0
TRINITY_DN11353_c0_g1	0	0	0	1.8	1.86	1.85
TRINITY_DN11355_c0_g1	0	0	1.53	0	1.37	0
TRINITY_DN11356_c0_g1	0	0	0	0	0	0
TRINITY_DN11358_c0_g1	0	5.22	0	0	0	0
TRINITY_DN1135_c0_g1	0	1.61	1.83	0	0	0
TRINITY_DN11360_c0_g1	0	0.68	0.39	0	0.35	1.37
TRINITY_DN11362_c0_g1	0.5	0.31	0.88	0.47	0	0.16
TRINITY_DN11363_c0_g1	0	0	1.46	0	1.97	0
TRINITY_DN11365_c0_g1	0.7	1.44	0.96	0	0	0
TRINITY_DN11366_c0_g1	0.28	0	0.29	0.52	1.05	0
TRINITY_DN11369_c0_g1	0	0	0	1.39	0.95	0
TRINITY_DN1136_c0_g1	0	0	0	1.99	1.03	0
TRINITY_DN1136_c0_g2	0	0	0	1.23	3.8	0
TRINITY_DN11370_c0_g1	0	0	0	0	1.91	0
TRINITY_DN11372_c0_g1	1.83	0	0	0	1.73	0
TRINITY_DN11374_c0_g1	0	2.72	1.57	0	0	0
TRINITY_DN11375_c0_g1	0	0	0	0	5.58	0
TRINITY_DN11376_c0_g1	0.51	0.96	0.27	0	0.24	0
TRINITY_DN11377_c0_g1	1.06	1.24	0.28	1.25	0.51	0.25
TRINITY_DN11377_c0_g2	0	0	5.75	0	0	0
TRINITY_DN11378_c0_g1	0	0	0	1.09	1.11	6.21
TRINITY_DN11380_c0_g1	13.05	0	0	11.69	0	0
TRINITY_DN11383_c0_g1	0	0	0	0.69	2.12	0.7
TRINITY_DN11391_c0_g1	0	0	0	7.1	0	0
TRINITY_DN11392_c0_g1	0	3.15	0	0	0	0
TRINITY_DN11393_c0_g1	0.72	0.22	0	0.22	0.68	0
TRINITY_DN11394_c0_g1	0.14	0.64	0.58	0.52	0.26	0.26
TRINITY_DN11396_c0_g1	4.12	1.04	1.42	0.37	0.15	0.15
TRINITY_DN11398_c0_g1	0	0	3.56	0	0	0
TRINITY_DN11399_c0_g1	0	0	0	0	0	0
TRINITY_DN11400_c0_g1	0	0	8.45	0	0	3.71
TRINITY_DN11405_c0_g1	0.32	0	0	1.19	0.61	0.6
TRINITY_DN11411_c0_g1	0	0	0	0	0	3
TRINITY_DN11413_c0_g1	0	1.64	0	0	0	0
TRINITY_DN11417_c0_g1	0	0	0	0	0	2.57
TRINITY_DN1141_c0_g1	0	0	0	0	0	0
TRINITY_DN11420_c0_g1	0	0	0	0.56	0	0
TRINITY_DN11421_c0_g1	0	0	4.39	0	0	0
TRINITY_DN11423_c0_g1	0.56	0.68	0.24	0.21	0.21	0.16
TRINITY_DN11424_c0_g1	0.56	1.31	0.3	0	0.27	0.79
TRINITY_DN11427_c0_g1	1.35	0.42	0.71	0.42	1.07	0.63
TRINITY_DN11429_c0_g1	0	2.12	2.5	0	8.85	0
TRINITY_DN11431_c0_g1	1.4	0	2.98	0	0	0
TRINITY_DN11434_c0_g1	4.79	5.45	5.71	4.7	1.59	3.33
TRINITY_DN11437_c0_g1	4.85	1.24	0.93	0.41	0	0
TRINITY_DN11443_c0_g1	0	0	0	2.29	0	0
TRINITY_DN11444_c0_g1	0	0	0.85	0	0	0
TRINITY_DN11446_c0_g1	1.18	2.75	0.62	0	0	0
TRINITY_DN11448_c0_g1	3.25	0	0	0	0	0
TRINITY_DN11449_c0_g1	0	0	0	0	0	0
TRINITY_DN1144_c0_g1	1.75	7.99	9.28	0	0	0
TRINITY_DN1144_c0_g2	0	1.49	3.46	0	1.54	1.53
TRINITY_DN11451_c0_g1	1.83	1.71	0	0.85	0.87	0
TRINITY_DN11452_c0_g1	0.82	1.83	0.34	0	0	0.15
TRINITY_DN11455_c0_g1	2.11	1.08	0.61	0.9	1.1	2.17
TRINITY_DN11459_c0_g1	0	0	0	0	0	0
TRINITY_DN11461_c0_g1	0	0	6.06	0	2.68	0
TRINITY_DN11466_c0_g1	2.23	6.24	4.72	0	1.41	0
TRINITY_DN11469_c0_g1	0	0	0	0	0	0
TRINITY_DN11470_c0_g1	0.19	0.53	0.2	0.18	0.18	0
TRINITY_DN11475_c0_g1	0.79	0.49	0.83	1.72	1.5	1.48
TRINITY_DN11476_c0_g1	1.6	1.47	1.7	0	0	0
TRINITY_DN11479_c0_g1	1.78	0.71	0.45	0.24	0.81	0.16
TRINITY_DN1147_c0_g1	0	0	0	1.53	0	0
TRINITY_DN11481_c0_g1	0	0	0.7	0.61	1.88	0
TRINITY_DN11484_c0_g1	0.95	0	0	0	1.81	0.9
TRINITY_DN11488_c0_g1	3.86	4.75	5.47	4.73	0	4.84
TRINITY_DN1148_c0_g1	1.18	0	0	0	0	0
TRINITY_DN1148_c0_g2	0	0	0.93	0	0.84	0
TRINITY_DN11490_c0_g1	0	0	2.97	0	0	0
TRINITY_DN11491_c0_g1	0.6	0	0	1.23	0.95	0.09
TRINITY_DN11492_c0_g1	0.58	0	0	0.54	0	0
TRINITY_DN11492_c0_g2	0	0	0	0	0	0
TRINITY_DN11494_c0_g1	0	0	0	0	0	0
TRINITY_DN11496_c0_g1	0	0	7.05	0	0	0
TRINITY_DN11497_c0_g1	6.01	0	0	0	0	0
TRINITY_DN11498_c0_g1	1.05	1.1	0.55	0.37	0	0.25
TRINITY_DN11499_c0_g1	0	2.27	0	0	0	0
TRINITY_DN11502_c0_g1	0.77	0.72	0	0.72	1.09	0
TRINITY_DN11503_c0_g1	0.4	0.37	1.27	0.38	0	0.19
TRINITY_DN11504_c0_g1	0	0	0	7.08	0	0
TRINITY_DN11510_c0_g1	0	0	0	7.89	0	0
TRINITY_DN11514_c0_g1	0	0	0	0	0	0
TRINITY_DN11519_c0_g1	4.14	0.96	0	0	0	0
TRINITY_DN11520_c0_g1	0.42	0.79	0.9	1.4	0.2	2
TRINITY_DN11524_c0_g1	0	0	0	0	0	0
TRINITY_DN11524_c0_g2	0	0	0	3.44	0	0
TRINITY_DN11526_c0_g1	0	0	0.81	0	0.24	0.24
TRINITY_DN11528_c0_g1	0	0	0	0	0	0
TRINITY_DN11529_c0_g1	0	0	3.52	5.99	6.21	0
TRINITY_DN11530_c0_g1	0	0	0	0	1.32	0
TRINITY_DN11531_c0_g1	2.96	0	3.14	0	2.78	0
TRINITY_DN11534_c0_g1	0	2.12	0	4.27	2.21	0
TRINITY_DN11535_c0_g1	0	3.44	0	0	0	0
TRINITY_DN11537_c0_g1	0.72	0.82	1.29	0.3	0.69	0.27
TRINITY_DN11540_c0_g1	1.56	0	0.55	0.49	0	0.49
TRINITY_DN11542_c0_g1	1.22	3.99	1.29	0	0	0
TRINITY_DN11545_c0_g1	0	0	0	0	0	5.33
TRINITY_DN11546_c0_g1	1.29	1.69	2.18	0.97	1.48	1.94
TRINITY_DN11547_c0_g1	0	0	1.96	0	0	0
TRINITY_DN11549_c0_g1	0	0	0	0	0	0
TRINITY_DN1154_c0_g1	1.53	0.72	0.54	0.48	0.24	0.48
TRINITY_DN11553_c0_g1	0	2.13	0	0	0	0
TRINITY_DN11555_c0_g1	1.6	0	0	0	0	0
TRINITY_DN11557_c0_g1	0.45	0.85	0	0	0	0.43
TRINITY_DN11559_c0_g1	0	2.49	1.44	0	0	0
TRINITY_DN11563_c0_g1	0	3.31	0	0	0	0
TRINITY_DN11565_c0_g1	0	0	2.5	0	0	0
TRINITY_DN11567_c0_g1	0	0	0	0	0	0
TRINITY_DN11568_c0_g1	0	0	5.13	0	0	9
TRINITY_DN11570_c0_g1	0	0	0	2.2	0.9	0
TRINITY_DN11573_c0_g1	0	0	0	0	0	0
TRINITY_DN11574_c0_g1	0	0	0	1.56	0.26	1.3
TRINITY_DN11575_c0_g1	0	0	0	0	0	0
TRINITY_DN11586_c0_g1	0	3.06	0	0	0	0
TRINITY_DN11588_c0_g1	0	0.31	0.35	0.62	0	0.62
TRINITY_DN11592_c0_g1	0	5.69	0	2.89	0	0
TRINITY_DN11593_c0_g1	0	0.73	1.24	0	0	0
TRINITY_DN11595_c0_g1	0	0	0	0	0	0
TRINITY_DN11596_c0_g1	3.48	1.62	0	3.53	1.1	3.81
TRINITY_DN11598_c0_g1	10.16	6.96	9.69	6.95	7.65	3.72
TRINITY_DN11601_c0_g1	4.5	0	0	0	2.84	5.63
TRINITY_DN11604_c0_g1	8.7	0	0	0	0	0
TRINITY_DN11606_c0_g1	1.29	0	2.73	0	2.44	1.21
TRINITY_DN11609_c0_g1	3.12	0	0	0	1.48	1.47
TRINITY_DN1160_c0_g1	0	3.29	1.91	0	0	0
TRINITY_DN11610_c0_g1	4.71	1.65	1.24	1.38	2.24	4.42
TRINITY_DN11611_c0_g1	0	0	0	1.77	0	0
TRINITY_DN11615_c0_g1	0.23	0.86	0.72	0.33	0.05	0.48
TRINITY_DN11618_c0_g1	0	0	1.77	0	0	0
TRINITY_DN11621_c0_g1	0	3.58	0	0	0	0
TRINITY_DN11624_c0_g1	0	10.97	0	0	0	0
TRINITY_DN11626_c0_g1	0.83	0	0	0	0.79	1.57
TRINITY_DN11627_c0_g1	9.4	0	0	0	0	0
TRINITY_DN1162_c0_g1	0	0	2.3	0	0	0
TRINITY_DN1162_c0_g2	0	0	0	0	11.6	0
TRINITY_DN11632_c0_g1	0.24	1.18	0.77	0.73	0.19	0.42
TRINITY_DN11633_c0_g1	0	0.59	2.01	0	1.81	0
TRINITY_DN11634_c0_g1	1.09	0	2.32	3.02	0	1.03
TRINITY_DN11635_c0_g1	0	0	0	0	0	0
TRINITY_DN11639_c0_g1	20.36	0	0	0	0	0
TRINITY_DN11640_c0_g1	3.04	0	0	0	0	1.43
TRINITY_DN11643_c0_g1	0	1.33	9.19	2.64	0	0
TRINITY_DN1164_c0_g1	2.26	4.19	6	0	0	0
TRINITY_DN11650_c0_g1	1.67	6.13	0	0	0	0
TRINITY_DN11651_c0_g1	0	0.61	0	0.41	0.41	0.2
TRINITY_DN11666_c0_g1	0	0	9.4	0	0	0
TRINITY_DN11668_c0_g1	0.48	0.98	0.7	0	0.18	0.09
TRINITY_DN11670_c0_g1	0	0	0	1.54	0.79	0
TRINITY_DN11671_c0_g1	0	1.63	3.07	0	0	0
TRINITY_DN11673_c0_g1	0	0	0	0	1.8	0
TRINITY_DN11674_c0_g1	0	4.32	0	0	0	0
TRINITY_DN11677_c0_g1	0.06	4.01	0	0	0.06	0
TRINITY_DN1167_c0_g1	0.71	0.67	1.51	0	0.34	0
TRINITY_DN11681_c0_g1	0.51	1.42	0	0.47	0	0
TRINITY_DN11683_c0_g1	0.67	0.49	0.87	0.28	0.5	0.21
TRINITY_DN11685_c0_g1	0	0	0	9.94	0	0
TRINITY_DN11686_c0_g1	0	0	0	0	0	0
TRINITY_DN1168_c0_g1	0	0	3.32	0	0	0
TRINITY_DN11690_c0_g1	0	0	0.47	0.83	0	0.83
TRINITY_DN11693_c0_g1	0	1.07	0	0	0	0
TRINITY_DN11695_c0_g1	2.85	0	0	0	2.68	2.67
TRINITY_DN11699_c0_g1	0.69	0.65	0	0.32	0.33	0
TRINITY_DN11703_c0_g1	1.91	1.74	0	3.49	0	1.79
TRINITY_DN11706_c0_g1	0	0	1.6	0	1.44	0
TRINITY_DN11707_c0_g1	0	0	0	0	0	0
TRINITY_DN11709_c0_g1	2.27	0	2.42	4.14	0	0
TRINITY_DN11710_c0_g1	3.39	0	0	0	0	0
TRINITY_DN11713_c0_g1	0	5.58	0	0	0	0
TRINITY_DN11714_c0_g1	0.65	0.2	0.23	0	0	0.81
TRINITY_DN11715_c0_g1	0	0	0	0	0	0
TRINITY_DN11718_c0_g1	0.9	0.6	1.36	0.73	0.61	0.48
TRINITY_DN1171_c0_g1	1.29	0	0	0	0	0
TRINITY_DN11721_c0_g1	0	3.51	0	0	0	0
TRINITY_DN11722_c0_g1	1.19	0.64	0.18	0	0	0
TRINITY_DN11727_c0_g1	0	0	0	0	0	0.97
TRINITY_DN1172_c0_g1	0	0	1.39	1.22	0.63	0
TRINITY_DN11733_c0_g1	1.07	0.85	0.96	0.43	0.44	0.14
TRINITY_DN11735_c0_g1	0	0	0	0	3.17	0
TRINITY_DN1173_c0_g1	0.45	0.21	0.24	0	0	0
TRINITY_DN11745_c0_g1	0	1.2	0	1.2	0	2.45
TRINITY_DN11746_c0_g1	0	0	0	1.59	0	0
TRINITY_DN11747_c0_g1	1.14	0	1.21	0	0	0
TRINITY_DN1174_c0_g1	0.56	0.92	0	0.13	0	0.13
TRINITY_DN1174_c0_g2	1.05	0	0	0.97	0	0
TRINITY_DN11753_c0_g1	0	0	3.44	0	0	0
TRINITY_DN11756_c0_g1	0	7.62	0	0	0	0
TRINITY_DN11759_c0_g1	0	0.96	0	0	0	0
TRINITY_DN1175_c0_g1	0	0	0	1	0	0
TRINITY_DN11762_c0_g1	0	0	0.7	0.61	0.63	0
TRINITY_DN11763_c0_g1	0	0	0	0	3.42	0
TRINITY_DN11765_c0_g1	1.54	1.41	0	2.82	0	0
TRINITY_DN1176_c0_g1	0	0	0	0	0	0
TRINITY_DN11770_c0_g1	1.12	1.05	0.89	0.26	0.8	0
TRINITY_DN11772_c0_g1	0	0.46	2.06	0	0	0
TRINITY_DN11775_c0_g1	0	2.16	0	0	0	0
TRINITY_DN11777_c0_g1	0	4.33	0.54	0	0	0
TRINITY_DN11778_c0_g1	2.07	0	0	0	0	0
TRINITY_DN1177_c0_g1	0.35	0.16	0.74	0	0	0
TRINITY_DN11782_c0_g1	1.22	0	0	0	0	0.86
TRINITY_DN11786_c0_g1	0	7.15	0	0	0	0
TRINITY_DN11790_c0_g1	1.03	0.52	0.98	0.22	0.36	0.44
TRINITY_DN11791_c0_g1	1.6	2.94	0	0	0	0
TRINITY_DN11793_c0_g1	0	0	0	0	0	0
TRINITY_DN11798_c0_g1	0	0.77	0	0	1.57	0
TRINITY_DN117_c0_g1	0.57	1.07	0	0	0	1.08
TRINITY_DN117_c0_g2	0.58	1.64	1.24	0	0	0
TRINITY_DN11800_c0_g1	1.04	0	0	0.96	0.98	0
TRINITY_DN11802_c0_g1	1.88	1.36	1.1	1.76	2.78	2.35
TRINITY_DN11808_c0_g1	3.32	0	7.05	14.99	9.32	6.2
TRINITY_DN11810_c0_g1	0.95	0	0	0	0	0.9
TRINITY_DN11811_c0_g1	0	0	9.35	0	0	0
TRINITY_DN11812_c0_g1	0.83	1.09	0.35	0.63	0.48	0
TRINITY_DN11815_c0_g1	0.4	0.5	0.14	1.39	1.02	0.25
TRINITY_DN11817_c0_g1	0	1.46	1.98	0.44	0.15	0
TRINITY_DN11818_c0_g1	3.6	3.18	0	0	0	0
TRINITY_DN11821_c0_g1	0	0	0.45	1.2	1.22	0
TRINITY_DN11823_c0_g1	0	0	0	0.98	1.5	0.49
TRINITY_DN11824_c0_g1	0	0	0	0	2.88	0
TRINITY_DN11825_c0_g1	0	0	0	16.38	0	0
TRINITY_DN11825_c0_g2	0	0	0	1.29	0	0
TRINITY_DN1182_c0_g1	0.31	1.44	0.32	0	0	0
TRINITY_DN11830_c0_g1	0	0	0	0	0	0
TRINITY_DN11831_c0_g1	0.14	0.65	0.73	0	0	0
TRINITY_DN11832_c0_g1	0	5.29	0	0	0	0
TRINITY_DN11833_c0_g1	0	0	0	0	0	0
TRINITY_DN11834_c0_g1	0	0	3.29	0	0	0
TRINITY_DN11837_c0_g1	0	0	0	1.9	0	1.29
TRINITY_DN11838_c0_g1	0	0	0	0.35	0.71	0.7
TRINITY_DN11840_c0_g1	1.25	2.12	1.47	0.28	0.49	1.65
TRINITY_DN11841_c0_g1	0.59	1.46	1.03	0.55	0.93	3.12
TRINITY_DN11842_c0_g1	1.7	3.18	3.59	0	0	0
TRINITY_DN11843_c0_g1	0	0	0	0.86	1.78	0
TRINITY_DN11845_c0_g1	0	0	0.54	0.96	0	0.48
TRINITY_DN11847_c0_g1	0.49	1.38	1.56	0	0	0
TRINITY_DN11848_c0_g1	0	53.66	0	0	0	0
TRINITY_DN11850_c0_g1	0	0	0	1.08	1.66	2.73
TRINITY_DN11856_c0_g1	0	0	0	2.32	0	0
TRINITY_DN11859_c0_g1	1.04	0	0	1.91	0	0
TRINITY_DN1185_c0_g1	0.63	0.59	0.66	0	0	0
TRINITY_DN11862_c0_g1	0	2.74	0	5.56	5.76	8.61
TRINITY_DN11865_c0_g1	0.33	0.31	0.35	0	0	0
TRINITY_DN11866_c0_g1	0	0	0	0	0	0
TRINITY_DN11868_c0_g1	0	0	0	0	0.83	2.46
TRINITY_DN1186_c0_g1	0.63	0.59	0	0	0	0
TRINITY_DN11872_c0_g1	1.97	0.37	0.42	0.37	1.5	0.74
TRINITY_DN11873_c0_g1	0	0	0	0	0.49	0.49
TRINITY_DN11876_c0_g1	0	0	0	0.4	0.76	1.28
TRINITY_DN11877_c0_g1	1.23	0.4	1.41	0.66	0.97	0.75
TRINITY_DN11878_c0_g1	0	0	10.99	0	0	0
TRINITY_DN1187_c0_g1	0	0	2.19	0	0.66	0
TRINITY_DN1187_c0_g2	3.67	0	0	0	0	0
TRINITY_DN11880_c0_g1	1.58	2.75	0.72	0.53	0.65	2.66
TRINITY_DN11884_c0_g1	0.96	0.3	0.67	0	0.3	1.2
TRINITY_DN11886_c0_g1	2.05	2.56	1.44	0	0	0
TRINITY_DN11887_c0_g1	1.04	18.27	5.5	10.51	2.95	8.77
TRINITY_DN1188_c0_g1	0	5.17	0	0	0	0
TRINITY_DN11891_c0_g1	0	0	0	0	0	0
TRINITY_DN11894_c0_g1	0.92	0.38	0.75	0.67	0.68	0.29
TRINITY_DN11894_c0_g2	0.82	0.53	0.22	0.44	1.27	0.19
TRINITY_DN11896_c0_g1	1.24	0.58	0	1.15	0.59	0
TRINITY_DN11898_c0_g1	0	0	0	0	0	0
TRINITY_DN118_c0_g1	0	0	0	0	2.78	0
TRINITY_DN11901_c0_g1	1.51	0	0	0.35	0.72	0.35
TRINITY_DN11902_c0_g1	1.34	2.01	2.55	1.01	0.51	0.76
TRINITY_DN11905_c0_g1	0.71	0.16	0.56	0.75	0.25	0.66
TRINITY_DN11906_c0_g1	0	0	0	0	4.03	12.11
TRINITY_DN1190_c0_g1	0.79	0.99	0.84	1.99	1.76	3.98
TRINITY_DN11911_c0_g1	0.43	0.4	0	0	0	1.21
TRINITY_DN11912_c0_g1	0	1.62	0	0	0	0
TRINITY_DN11912_c0_g2	0	6.67	1.94	0	0	0
TRINITY_DN11914_c0_g1	0	0	0	0	0	0
TRINITY_DN11915_c0_g1	0	0	0	9.5	4.91	0
TRINITY_DN11917_c0_g1	2.38	0.83	0.31	0.35	0.07	0.35
TRINITY_DN11919_c0_g1	0	2.04	0	0	0.52	0
TRINITY_DN1191_c0_g1	0	0.92	0	0	0	0
TRINITY_DN1191_c0_g2	0	3.19	0	0	0	0
TRINITY_DN11920_c0_g1	2.81	2.1	1.19	3.17	2.94	0.79
TRINITY_DN11923_c0_g1	0.67	1.87	0	0	0	0
TRINITY_DN11924_c0_g1	0	0	0	0	0	0
TRINITY_DN1192_c0_g1	0	0	0.53	0	0	0
TRINITY_DN11931_c0_g1	0.87	0.41	0.92	0	0	0
TRINITY_DN11932_c0_g1	0	0	0	0	0	0
TRINITY_DN11933_c0_g1	1.97	0	0	0	0	0
TRINITY_DN11936_c0_g1	0.95	0	0	2.64	1.81	0
TRINITY_DN1193_c0_g1	0	0	0	0	0	0
TRINITY_DN11940_c0_g1	1.83	1.71	0	0	0	0
TRINITY_DN11941_c0_g1	0	2.95	0	0	6.21	0
TRINITY_DN11941_c0_g2	0	0	0	0	0	0
TRINITY_DN11948_c0_g1	1.02	0.48	0	0	0	0
TRINITY_DN1194_c0_g1	2.31	0	0	0	0	0
TRINITY_DN11950_c0_g1	1.53	1.14	0.81	0.72	1.9	2.59
TRINITY_DN11951_c0_g1	0	0	1.66	0	0	0
TRINITY_DN11953_c0_g1	0.32	0	0.68	0	0	0.3
TRINITY_DN11954_c0_g1	5.86	0	0	0	0	0
TRINITY_DN11955_c0_g1	0	0	0	7.47	0	0
TRINITY_DN11955_c0_g2	0.29	0.09	0.3	0.54	0.55	0
TRINITY_DN11958_c0_g1	0	0	0	0	0	1.47
TRINITY_DN11959_c0_g1	2.27	0	0	0	0	0
TRINITY_DN11959_c0_g2	0.87	1.63	0.46	0	0	0
TRINITY_DN1195_c0_g1	1.87	0	1.32	0	0	0
TRINITY_DN11967_c0_g1	0	0	0	0	2.01	0
TRINITY_DN11968_c0_g1	0	0	0	0	2.18	10.83
TRINITY_DN11968_c0_g2	0	0	0	2	0	10.31
TRINITY_DN11969_c0_g1	0	0	0	1.37	2.84	1.41
TRINITY_DN1196_c0_g1	67.56	65.87	68.92	62.31	65.26	61.32
TRINITY_DN11970_c0_g1	0	0	7.62	0	0	0
TRINITY_DN11971_c0_g1	0	0.73	0.41	0	0	0
TRINITY_DN11971_c0_g2	0	0	0	3.51	0	0
TRINITY_DN11974_c0_g1	1.08	1.1	1.14	0.09	0	0.09
TRINITY_DN11976_c0_g1	0	0	0	1.4	0.36	0
TRINITY_DN11979_c0_g1	0.87	1.35	1.52	0.54	0.27	0.27
TRINITY_DN11979_c0_g2	1.01	0.63	0.35	0	0	0.31
TRINITY_DN1197_c0_g1	0	0	0	0	0	0
TRINITY_DN11980_c0_g1	0	0	3.46	0	0	0
TRINITY_DN11983_c0_g1	1.07	0	1.14	0.99	1.02	2.01
TRINITY_DN11984_c0_g1	0	0	1.03	0	0	0
TRINITY_DN11986_c0_g1	0.23	0.21	0.24	0.43	0.44	0.65
TRINITY_DN11988_c0_g1	0.96	1.56	1.26	0.22	0	0.45
TRINITY_DN11990_c0_g1	0	2.69	1.02	0	0	0
TRINITY_DN11991_c0_g1	0	0	1.88	0	0	1.66
TRINITY_DN11992_c0_g1	0	0.37	1.24	0.73	1.12	0.37
TRINITY_DN11994_c0_g1	2.82	0	0	0	0	0
TRINITY_DN11995_c0_g1	0	0	0	0	0	11.92
TRINITY_DN11996_c0_g1	0	0	0	0	0	0
TRINITY_DN12000_c0_g1	0	1.85	0.42	0.37	1.51	0
TRINITY_DN12001_c0_g1	0	0	0	0	0	0
TRINITY_DN12003_c0_g1	0	0.14	1.59	0	1.01	0
TRINITY_DN12004_c0_g1	1.04	0	1.1	3.82	0	0
TRINITY_DN12004_c0_g2	0	1.51	0.43	0.38	0	0
TRINITY_DN12006_c0_g1	0.16	0.73	0.66	0.29	0.59	0.44
TRINITY_DN12007_c0_g1	0.58	0.18	1.12	0.36	0.37	0.18
TRINITY_DN12007_c0_g2	0.8	0.53	0.36	0.22	0.44	0
TRINITY_DN12009_c0_g1	0.12	0.99	0.25	0.39	0.67	0.28
TRINITY_DN12011_c0_g1	0	0	0	0	0.59	0
TRINITY_DN12012_c0_g1	0.16	0	0.34	0.15	0.31	0.3
TRINITY_DN12015_c0_g1	0	0	3.68	0	0	0
TRINITY_DN12016_c0_g1	0.77	0.72	0.95	0.12	0.49	0
TRINITY_DN12017_c0_g1	0	0	0	0	0	0
TRINITY_DN12018_c0_g1	0	0	0	0	0	0
TRINITY_DN12019_c0_g1	0.3	1.61	1.11	0	0	0
TRINITY_DN1201_c0_g1	0	0	0	0	0	0
TRINITY_DN12020_c0_g1	0	1.77	1.01	0	0	0
TRINITY_DN12024_c0_g1	0.15	0	0	0.43	1	0.07
TRINITY_DN12024_c0_g2	0	0	0	0.74	2.26	0.37
TRINITY_DN12025_c0_g1	0	0	0	0	0	0
TRINITY_DN12027_c0_g1	0.78	0	0.83	0	0.74	0.74
TRINITY_DN12031_c0_g1	0.99	0.31	1.04	0.62	0	0
TRINITY_DN12032_c0_g1	0	0	0	0	0	0
TRINITY_DN12034_c0_g1	0	0.8	0	0.79	0.81	0.81
TRINITY_DN12036_c0_g1	0	0	0	3.74	0	0
TRINITY_DN12036_c0_g2	0	0	0	0.74	0.38	0.37
TRINITY_DN12039_c0_g1	1.05	1.64	1.74	0.57	0.48	1.36
TRINITY_DN1203_c0_g1	0	5.17	0	0	0	0
TRINITY_DN12040_c0_g1	0	0	0	6.86	0	0
TRINITY_DN12042_c0_g1	0	3.29	0	0	0	0
TRINITY_DN12044_c0_g1	0.69	1.19	0.3	1.37	1.27	0.71
TRINITY_DN12047_c0_g1	4.16	0	0	0	0	0
TRINITY_DN12048_c0_g1	0	0	0	0	0	0
TRINITY_DN1204_c0_g1	11.06	6.51	6.46	4.42	4.58	2.37
TRINITY_DN12052_c0_g1	0	0.97	0	0.24	0	0.73
TRINITY_DN12058_c0_g1	0	0	0	0	0	5.53
TRINITY_DN12059_c0_g1	0.77	2.95	1.51	0.63	0.64	0.09
TRINITY_DN12060_c0_g1	4.06	0	0	0	2.56	2.54
TRINITY_DN12062_c0_g1	1.14	1.06	0	2.11	0	0
TRINITY_DN12063_c0_g1	0	1.04	4.75	0	0	0
TRINITY_DN12065_c0_g1	0	0.79	0	0	0.81	0
TRINITY_DN12065_c0_g2	0	0	0	1.14	0.58	0.58
TRINITY_DN12067_c0_g1	0	0	3.56	0	0	0
TRINITY_DN12069_c0_g1	0	0.54	0.61	0	1.1	0.54
TRINITY_DN12070_c0_g1	0	0	0	0	0	0
TRINITY_DN12071_c0_g1	0	0	0.49	1.31	0.89	0.88
TRINITY_DN12072_c0_g1	0	0	0	2.64	1.81	0
TRINITY_DN12073_c0_g1	0	3.25	1.24	1.08	0	0
TRINITY_DN12074_c0_g1	2.57	0	0	0.79	0	0
TRINITY_DN12077_c0_g1	0	0	0	0	0	0
TRINITY_DN12078_c0_g1	0.7	0	0	0	0.66	0.33
TRINITY_DN12078_c0_g2	0	0	0	0.17	0.7	0.52
TRINITY_DN1207_c0_g1	0	0	0	0.89	0.92	0
TRINITY_DN12082_c0_g1	0	0	0	0	4.7	0
TRINITY_DN12083_c0_g1	0	0	0	0	0	0
TRINITY_DN12085_c0_g1	0	2.35	0	0	0	0
TRINITY_DN12088_c0_g1	0	3.02	0	0	0	0
TRINITY_DN1208_c0_g1	0.29	0	0	0.89	0.84	0.33
TRINITY_DN12090_c0_g1	1.82	0	0	0.56	0.58	0
TRINITY_DN12091_c0_g1	0	0.57	0	0	0	0
TRINITY_DN12096_c0_g1	0	0	0	0	3.5	1.74
TRINITY_DN12096_c0_g2	0	0	0	0	0	5.54
TRINITY_DN12099_c0_g1	4.13	0	0	0	0	0
TRINITY_DN12101_c0_g1	4	0	0	0	0	0
TRINITY_DN12103_c0_g1	0	0	0	0	4.12	0
TRINITY_DN12105_c0_g1	1.02	0.9	1.32	0.61	0.97	0.45
TRINITY_DN12106_c0_g1	0	1.96	2.3	0	0	0
TRINITY_DN1210_c0_g1	0.77	1.09	0.82	0	0	0
TRINITY_DN12110_c0_g1	0.75	0	0	2.78	0	0
TRINITY_DN12111_c0_g1	0.95	0.89	1.01	0.88	0	0
TRINITY_DN12112_c0_g1	0	0	0	0	0	0
TRINITY_DN12113_c0_g1	0	0.28	0.96	0	0	0
TRINITY_DN12115_c0_g1	29.46	31.57	41.27	35.19	38.36	70.85
TRINITY_DN12117_c0_g1	0.33	1.57	0.35	0.31	0.32	0
TRINITY_DN12117_c0_g2	0.84	2.35	0.89	0	0	0
TRINITY_DN12120_c0_g1	0.1	0.28	0	1.49	1.69	0.18
TRINITY_DN12121_c0_g1	2.37	2.19	0	0	0	0
TRINITY_DN12122_c0_g1	2.91	0	0	2.63	0	0
TRINITY_DN12128_c0_g1	0	1.36	1.02	0	0	0
TRINITY_DN12130_c0_g1	0	2.9	0	0	0	0
TRINITY_DN12134_c0_g1	0.87	1.36	0.61	0.27	0	0
TRINITY_DN12141_c0_g1	0	0	0	0	0	0
TRINITY_DN12144_c0_g1	0.91	4.22	0	0	0	0
TRINITY_DN12146_c0_g1	0	1.08	0	0	0	0
TRINITY_DN12147_c0_g1	0.54	0	0	0	0.52	0
TRINITY_DN12148_c0_g1	0	0	0	0	0	3.06
TRINITY_DN12149_c0_g1	0	0	0	3.76	0	0
TRINITY_DN12149_c0_g2	0	0	0	0	1.73	0
TRINITY_DN1214_c0_g1	0	0.79	0	0	0	0
TRINITY_DN12151_c0_g1	3.21	1.62	1.97	0.88	1.78	0.38
TRINITY_DN12158_c0_g1	2.26	0	0	2.08	1.07	0
TRINITY_DN12159_c0_g1	0	0.62	0.35	0	0.32	0.31
TRINITY_DN1215_c0_g1	0	0	0	2.75	0	0
TRINITY_DN1215_c0_g2	0	0	0	3.86	2.46	0.49
TRINITY_DN12164_c0_g1	0	0	0	0	0	0
TRINITY_DN12169_c0_g1	0	1.2	0	0	0	0
TRINITY_DN12169_c0_g2	2.96	0	0	0	0	0
TRINITY_DN1216_c0_g1	0	1.4	0	0	0	0
TRINITY_DN12170_c0_g1	0	0	0	0	0	0
TRINITY_DN12173_c0_g1	0	0	0	0	0	3.95
TRINITY_DN12176_c0_g1	0	0	0	0	0	0
TRINITY_DN12178_c0_g1	0	0.78	2.65	0	0	0
TRINITY_DN12180_c0_g1	2.66	0	0	0	0	0
TRINITY_DN12181_c0_g1	0	1.04	0	0	0	0
TRINITY_DN12184_c0_g1	0	0	0	5.09	0	0
TRINITY_DN12185_c0_g1	0	0	0	0.76	0.79	0
TRINITY_DN1218_c0_g1	1.15	0.54	0	0	0	0.54
TRINITY_DN12194_c0_g1	0	0.76	0.17	0.15	0.62	0.92
TRINITY_DN12195_c0_g1	0	0.62	0.35	0.62	0.95	0
TRINITY_DN12196_c0_g1	1.39	0.65	0.58	0.52	0.4	1.04
TRINITY_DN12197_c0_g1	0.8	0.37	0.42	0	0	0
TRINITY_DN12198_c0_g1	0	0	0	0	0	1.74
TRINITY_DN121_c0_g1	0.31	0.15	0.33	0.15	0.15	0
TRINITY_DN12203_c0_g1	0	2.56	4.42	8.91	0	1.3
TRINITY_DN12205_c0_g1	0.44	0	0	0	0.42	1.65
TRINITY_DN12207_c0_g1	6.43	3.94	4.85	2.45	3.56	3.51
TRINITY_DN12209_c0_g1	0	0	0	0	0	0
TRINITY_DN12210_c0_g1	0	2.1	0	0	0	0
TRINITY_DN12213_c0_g1	0.26	0	1.64	0	0	0
TRINITY_DN12214_c0_g1	0	0	0	0.59	0	0
TRINITY_DN1221_c0_g1	0	0	0	0	0	0
TRINITY_DN12220_c0_g1	3.44	2.54	3.47	2.43	1.77	1.35
TRINITY_DN12220_c0_g2	0.64	0	0	0	1.22	0
TRINITY_DN12221_c0_g1	0	0.4	0	0.81	0.82	0.41
TRINITY_DN12222_c0_g1	0	0	7.94	0	0	0
TRINITY_DN12222_c0_g2	0	0	0	0	0	0
TRINITY_DN12223_c0_g1	0	0	0	0	0	1.57
TRINITY_DN12226_c0_g1	0	1.19	0	1.18	1.22	0
TRINITY_DN12227_c0_g1	0	0	1.14	0	1.02	2.01
TRINITY_DN12229_c0_g1	2.14	0	0	0	0	0
TRINITY_DN12229_c0_g2	0	0	0	0	0	0
TRINITY_DN1222_c0_g1	0	0	0	0.63	2.6	0
TRINITY_DN12231_c0_g1	5.86	0	0	0	0	0
TRINITY_DN12234_c0_g1	0.83	0.67	0.49	0.51	0.49	0.58
TRINITY_DN12235_c0_g1	0	0	0.62	0	0.56	0.55
TRINITY_DN12243_c0_g1	0.33	1.17	1.04	0	0	0.06
TRINITY_DN12248_c0_g1	2.88	0	0	1.32	0	0
TRINITY_DN12249_c0_g1	1.33	0	0	0	1.26	0
TRINITY_DN12250_c0_g1	0	1.6	0	0	0	1.64
TRINITY_DN12251_c0_g1	0.99	1.16	0.78	0	0.24	0.47
TRINITY_DN12253_c0_g1	1.23	1.13	3.91	0	0	0
TRINITY_DN12256_c0_g1	0	4.83	0	0	0	5.16
TRINITY_DN12257_c0_g1	0.27	1	0.84	0.25	0	0.13
TRINITY_DN12260_c0_g1	0.62	2.03	0.65	0	0.29	0.29
TRINITY_DN12260_c0_g2	0	0	0	2.89	0	0
TRINITY_DN12261_c0_g1	0	0	0	0	0	1.83
TRINITY_DN12263_c0_g1	0	3.61	0	0	0	0
TRINITY_DN12264_c0_g1	1.42	2.62	0	0	0	0
TRINITY_DN12266_c0_g1	0.61	1.05	0.64	1.02	0.67	0.57
TRINITY_DN12268_c0_g1	1.54	0	0	0	0	0
TRINITY_DN12271_c0_g1	1.23	0.57	0.22	0.58	0	0.58
TRINITY_DN12275_c0_g1	0.38	0.35	0	0	0	0
TRINITY_DN12275_c0_g2	0.58	0	1.22	0	0	0
TRINITY_DN12278_c0_g1	0	0.5	0	0.25	0.76	0.75
TRINITY_DN12281_c0_g1	0	0	0	1.49	0	0
TRINITY_DN12283_c0_g1	0	0	0	0	0	0
TRINITY_DN12284_c0_g1	1.36	0	0.96	0	0	0
TRINITY_DN12286_c0_g1	0	0	0	0	0	0
TRINITY_DN12287_c0_g1	0	0	8.61	0	0	0
TRINITY_DN1228_c0_g1	0	0	0	0	0	0
TRINITY_DN12291_c0_g1	3.44	1.58	1.83	0	0	0
TRINITY_DN12293_c0_g1	1.1	0.52	0.39	0	0	0.35
TRINITY_DN12295_c0_g1	0	3.86	0	1.28	0	0
TRINITY_DN12297_c0_g1	0	3.38	0	0	0	0
TRINITY_DN12297_c0_g2	1.11	0.52	2.95	0	0	0
TRINITY_DN1229_c0_g1	0	0	0	0	0	2.57
TRINITY_DN122_c0_g1	9.51	17.86	23.86	10.15	4.64	9.88
TRINITY_DN12303_c0_g1	0	1.03	2.56	0.62	0	0.21
TRINITY_DN12304_c0_g1	0	1.72	1.3	0	0	0
TRINITY_DN12304_c0_g2	0	0	0	1.11	0	0
TRINITY_DN12305_c0_g1	0	1.09	0	0	0	1.1
TRINITY_DN12306_c0_g1	0	0	0	0	0	2.67
TRINITY_DN12307_c0_g1	2.04	0	0	0	0	0
TRINITY_DN1230_c0_g1	3.53	3.28	0	0.81	3.35	0.83
TRINITY_DN1230_c0_g2	0.6	0	0	1.12	0	0
TRINITY_DN12310_c0_g1	0	0.93	0.42	0.75	0.57	0.19
TRINITY_DN12312_c0_g1	3	3.79	2.23	5.49	3.53	2.82
TRINITY_DN12315_c0_g1	0	0	0	0	0	0
TRINITY_DN12316_c0_g1	1.5	0.8	0	0.4	0	0.4
TRINITY_DN1231_c0_g1	0	0	0	0.54	1.09	0.27
TRINITY_DN1231_c0_g2	0	0	0	1.23	0.83	0
TRINITY_DN12320_c0_g1	1.52	0	3.23	0	0	0
TRINITY_DN12324_c0_g1	0	0	0	0	3.36	0
TRINITY_DN12327_c0_g1	0	0	0	0	0	2.98
TRINITY_DN12330_c0_g1	0	0	0	0	0	0
TRINITY_DN12333_c0_g1	0	5.79	0	0	0	0
TRINITY_DN12335_c0_g1	0	0	0	5.31	0	0
TRINITY_DN12337_c0_g1	0	0	0.54	0.47	0.48	0.96
TRINITY_DN12339_c0_g1	0	0	0	0	0	0
TRINITY_DN12340_c0_g1	0	0	0	0	0	0
TRINITY_DN12342_c0_g1	0	0	0	1.47	0	0
TRINITY_DN12343_c0_g1	0	0	0	3.51	0	0
TRINITY_DN12345_c0_g1	0	0	0	0	3.26	0
TRINITY_DN12346_c0_g1	0	0.42	0.96	0	0	0.85
TRINITY_DN12347_c0_g1	0	0	0	0	0	0
TRINITY_DN12347_c0_g2	0	0	0	0	0	0
TRINITY_DN12350_c0_g1	0	0.41	1.85	0	0	0
TRINITY_DN12351_c0_g1	0	4.62	0	0	0	0
TRINITY_DN12351_c1_g1	0	0	0	0	2.25	0
TRINITY_DN12352_c0_g1	0	0	0	0	0.3	1.19
TRINITY_DN12353_c0_g1	0	0	0.26	0.7	0.71	0.47
TRINITY_DN12354_c0_g1	0	0	0	0	0	0
TRINITY_DN12355_c0_g1	0	0	0	4.07	0	0
TRINITY_DN12358_c0_g1	0	0	0	0	0	0
TRINITY_DN1235_c0_g1	0	3.18	3.81	0	0	0
TRINITY_DN12360_c0_g1	0	3.69	0	0	0	0
TRINITY_DN12361_c0_g1	0	0	0	0.82	0.63	0.82
TRINITY_DN12362_c0_g1	0	0	0	1.97	0	0
TRINITY_DN12363_c0_g1	1.65	1.15	0.65	0.32	0.13	0.06
TRINITY_DN12368_c0_g1	0	0	0	1.26	0	0.5
TRINITY_DN1236_c0_g1	0.98	0.46	0	0.69	0.23	0
TRINITY_DN12371_c0_g1	0	1.72	0	0	0	0
TRINITY_DN12374_c0_g1	0	0	0	0	0	0
TRINITY_DN12377_c0_g1	1.42	0	0	2.61	1.35	0
TRINITY_DN12379_c0_g1	0	0	9.4	0	0	0
TRINITY_DN1237_c0_g1	0	2.46	0	0	0	0
TRINITY_DN12380_c0_g1	0	0	0	0	0	0
TRINITY_DN12382_c0_g1	0	0	0	0	5.16	0
TRINITY_DN12384_c0_g1	0	0	0	0	0	0
TRINITY_DN12386_c0_g1	0	0	2.53	0	0	0
TRINITY_DN12389_c0_g1	0	0	0	0	0.95	0.94
TRINITY_DN1238_c0_g1	2.12	0	0	1.95	0	0
TRINITY_DN12391_c0_g1	2.01	1.86	0	0	0	0
TRINITY_DN12393_c0_g1	0	0	6.03	0	0	0
TRINITY_DN12394_c0_g1	1.13	0	0	1.04	0	0
TRINITY_DN12394_c0_g2	0.62	0	0	0.58	1.17	0
TRINITY_DN12397_c0_g1	0.44	0.41	0	0.69	0.28	0.55
TRINITY_DN12399_c0_g1	0	0	0	1.85	0.95	0
TRINITY_DN123_c0_g1	0	5.29	0	0	0	0
TRINITY_DN12401_c0_g1	0	0	0	0	0	0
TRINITY_DN12402_c0_g1	0	0	0	0.84	0.86	0
TRINITY_DN12403_c0_g1	0	0	6.91	0	0	0
TRINITY_DN12405_c0_g1	0	0	0	0	0	5.24
TRINITY_DN12408_c0_g1	2.34	0	0	0	0	0
TRINITY_DN12409_c0_g1	0	0	0	0	1.03	0
TRINITY_DN12411_c0_g1	0	0	3.1	0	2.77	0
TRINITY_DN12412_c0_g1	0.56	0.53	0.12	0.32	0.11	0.42
TRINITY_DN12414_c0_g1	0	0	0	0	0	0
TRINITY_DN12415_c0_g1	0	6.13	0	0	0	0
TRINITY_DN12416_c0_g1	0.47	1.04	0.78	0	0	0
TRINITY_DN12418_c0_g1	0.92	0.75	1.19	0.1	0	0
TRINITY_DN12422_c0_g1	0	0	1.18	0	0	0
TRINITY_DN12424_c0_g1	0.44	0.74	0.47	0.25	0.25	0.33
TRINITY_DN12426_c0_g1	0.95	0.93	0.65	0.54	0.5	0.36
TRINITY_DN12429_c0_g1	0	0	0	0	0	0
TRINITY_DN1242_c0_g1	0	0.38	0.42	0	0.57	0.19
TRINITY_DN12432_c0_g1	0	0.89	0	0	1.81	0
TRINITY_DN12434_c0_g1	0	0	1.75	0	1.56	0
TRINITY_DN12438_c0_g1	0	0	0	2.42	0	0
TRINITY_DN1243_c0_g1	1.21	0.32	0.73	0.16	0	0
TRINITY_DN12440_c0_g1	0.81	0	0	0.75	0	0.38
TRINITY_DN12442_c0_g1	0	0	0.63	0	0	0
TRINITY_DN12443_c0_g1	0	0	0	0.29	0.29	0.57
TRINITY_DN12445_c0_g1	0	0	0	0	2.78	0
TRINITY_DN12446_c0_g1	0	0	0	0	0	0
TRINITY_DN12446_c0_g2	0	0	0	0	0	8.81
TRINITY_DN12447_c0_g1	0	0	0	0.74	0.76	0
TRINITY_DN12447_c0_g2	0.36	0.14	0.44	0.59	0.44	0.58
TRINITY_DN12452_c0_g1	0	3.12	0	0	0	6.57
TRINITY_DN12455_c0_g1	0	0	0.6	1.05	1.07	1.06
TRINITY_DN12455_c0_g2	8.7	0	0	0	0	0
TRINITY_DN12457_c0_g1	0	0	0	0	0	0
TRINITY_DN1245_c0_g1	0	2.17	0	0	0	0
TRINITY_DN1245_c0_g2	0	0	2.34	0	0	0
TRINITY_DN12461_c0_g1	0.38	1.06	0.4	1.06	1.08	1.06
TRINITY_DN12463_c0_g1	0	0	0	0	0	0
TRINITY_DN12469_c0_g1	6.64	0	0	0	0	3.1
TRINITY_DN12470_c0_g1	0	0	0	0	0	0
TRINITY_DN12471_c0_g1	0	0	0	0	0	0
TRINITY_DN12473_c0_g1	0	0	0	0	0	7.58
TRINITY_DN12475_c0_g1	0	0	3.89	0	0	0
TRINITY_DN12478_c0_g1	1.75	0	0	0.54	0.56	0
TRINITY_DN12481_c0_g1	0	0	0	0.73	0.25	0.49
TRINITY_DN12482_c0_g1	0	0	2.77	0	0	0
TRINITY_DN12483_c0_g1	1.06	0.49	0.56	0.75	0.76	0
TRINITY_DN12484_c0_g1	0	0	1.51	0	0	0
TRINITY_DN12485_c0_g1	0	0	3.77	0	0	0
TRINITY_DN12486_c0_g1	0.15	0	0	0.73	0.59	0.58
TRINITY_DN12487_c0_g1	0	2.34	0	0	4.9	0
TRINITY_DN12492_c0_g1	0	2.22	0	0	0	1.13
TRINITY_DN12496_c0_g1	0	0	0	0	0	0
TRINITY_DN12497_c0_g1	0	1.53	0	0	0	0
TRINITY_DN1249_c0_g1	0	0	0	0.39	0.6	0.39
TRINITY_DN1249_c0_g2	0	0	0	0	0	0
TRINITY_DN12500_c0_g1	0.45	0.53	0.12	0.11	0.11	0.11
TRINITY_DN12502_c0_g1	0.79	0.42	0.48	0.43	0.43	0.11
TRINITY_DN12512_c0_g1	0	0	3.26	0	2.88	0
TRINITY_DN12512_c0_g2	0	0	0	0	0	0
TRINITY_DN12517_c0_g1	0	0	0	0.45	1.38	0
TRINITY_DN12517_c0_g2	0.7	0	2.21	0	0.66	0.65
TRINITY_DN12519_c0_g1	0	2.74	3.26	0	0	0
TRINITY_DN1251_c0_g1	0	8.28	0	0	0	0
TRINITY_DN12524_c0_g1	1.73	0.81	0	0	0	0
TRINITY_DN12525_c0_g1	2.51	4.97	3.77	0	0	0.07
TRINITY_DN12526_c0_g1	0	0	0	0	0	0
TRINITY_DN12526_c0_g2	0	0	0	3.54	0	0
TRINITY_DN12528_c0_g1	0	0	0	0	0	0
TRINITY_DN12528_c0_g2	0	0	1.26	0	0.38	2.25
TRINITY_DN12529_c0_g1	0	0	0	3.02	0	0
TRINITY_DN12531_c0_g1	0.76	0	0	0.6	1.81	0
TRINITY_DN12534_c0_g1	0	0	0	0	0	7.12
TRINITY_DN12535_c0_g1	0	0	0	0	0	0
TRINITY_DN12538_c0_g1	0	0	0	0	0	0
TRINITY_DN12539_c0_g1	0	0	0	0	11.02	0
TRINITY_DN1253_c0_g1	0.57	0.53	0.3	0.27	0.94	0
TRINITY_DN12540_c0_g1	0	0	0	4.18	0	0
TRINITY_DN12540_c0_g2	0	1.08	1.22	0	0	0
TRINITY_DN12541_c0_g1	0	0	1.45	0	0	0
TRINITY_DN12546_c0_g1	0	0	0	5.15	0	3.53
TRINITY_DN12551_c0_g1	0	4.53	0	0	0	2.36
TRINITY_DN12552_c0_g1	0	1.69	1.04	0.47	0.47	1.39
TRINITY_DN12553_c0_g1	1.42	0	0	0	0	0
TRINITY_DN12553_c0_g2	0	0	0	0	0	0
TRINITY_DN12554_c0_g1	0	0	0	0	0	0
TRINITY_DN12558_c0_g1	1.13	2.64	0	0	0	0
TRINITY_DN12562_c0_g1	0.78	0.49	0.37	0.49	0.33	0.82
TRINITY_DN12564_c0_g1	0	0	0	1.81	0	0
TRINITY_DN12567_c0_g1	4.54	0	0	0	0	4.21
TRINITY_DN12568_c0_g1	0	0.75	1.26	0	0	0
TRINITY_DN12571_c0_g1	0	0	0	0	0	0
TRINITY_DN12573_c0_g1	0	0	0	0	0	0
TRINITY_DN12577_c0_g1	0	3.43	0	0	0	0
TRINITY_DN12585_c0_g1	1.11	0.34	0	0	0	0.35
TRINITY_DN12586_c0_g1	0.33	1.36	0.42	0.13	0	0
TRINITY_DN12586_c0_g2	0.45	0.7	0.94	0	0.14	0
TRINITY_DN12588_c0_g1	0	0	0	0	0	0
TRINITY_DN12589_c0_g1	0	0.56	0	0	0	0
TRINITY_DN1258_c0_g1	0	0	0	1.15	3.57	0
TRINITY_DN12592_c0_g1	0	0	0	1.01	0.69	1.02
TRINITY_DN12594_c0_g1	0	0	0	0.61	3.11	0
TRINITY_DN12596_c0_g1	0	0	0	0	0	0
TRINITY_DN12596_c0_g2	0	1.04	1.19	0	0	0
TRINITY_DN12597_c0_g1	0	0	0	0	0	0
TRINITY_DN12598_c0_g1	1.58	0.74	0	0	0	0
TRINITY_DN12598_c0_g2	0.51	0.48	0.81	0	0	0
TRINITY_DN12599_c0_g1	0	0	1.11	0	0	0
TRINITY_DN125_c0_g1	0.86	0.27	0.6	0.54	0.82	1.07
TRINITY_DN12600_c0_g1	0	0	0	0	0	0
TRINITY_DN12601_c0_g1	0	3.73	0	0	0	0
TRINITY_DN12601_c1_g1	0	0	3.39	0	0	0
TRINITY_DN12602_c0_g1	0	0	0	0	0	0
TRINITY_DN12606_c0_g1	0	0	0	1.83	0	1.87
TRINITY_DN12606_c0_g2	0	0	0	0	0	0
TRINITY_DN12607_c0_g1	1.58	0	0	0	0	0
TRINITY_DN12608_c0_g1	2.61	0	2.77	0	0	0
TRINITY_DN1260_c0_g1	0	0	3.66	4.72	6.51	1.62
TRINITY_DN12612_c0_g1	0	0.89	1.01	0	0	0
TRINITY_DN12613_c0_g1	0.19	0.18	1.61	0.36	0.36	0
TRINITY_DN12614_c0_g1	0	0	0	0	2.14	0
TRINITY_DN12615_c0_g1	0	0	0	0.66	0	0
TRINITY_DN12618_c0_g1	0	0	2.27	0	0	0
TRINITY_DN12619_c0_g1	0.31	0.86	0.33	0	0	0
TRINITY_DN12621_c0_g1	0.51	0.94	0.53	0	0	0.95
TRINITY_DN12621_c0_g2	1.27	1.17	0	2.34	0	2.39
TRINITY_DN12622_c0_g1	0	0.44	0	0.44	1.36	0.89
TRINITY_DN12623_c0_g1	0	0	0	0	0	11.34
TRINITY_DN12623_c0_g2	0.38	0	2.01	0	0	0
TRINITY_DN12624_c0_g1	1.59	0.74	0.84	0	0	0
TRINITY_DN12624_c0_g2	0	0	0.66	0.58	0	0
TRINITY_DN12627_c0_g1	0	0	0	3.17	1.08	0
TRINITY_DN12627_c0_g2	0.17	0	0	0.63	0.8	0.16
TRINITY_DN12629_c0_g1	1.69	1.06	0	2.1	1.07	0
TRINITY_DN1262_c0_g1	0	0	1.94	0	0	1.72
TRINITY_DN12631_c0_g1	10.42	0	0	0	0	0
TRINITY_DN12632_c0_g1	0.32	0	1.68	0	0	0
TRINITY_DN12633_c0_g1	0.56	0.52	0.59	0	0	1.05
TRINITY_DN12634_c0_g1	1.28	0.6	0.34	0	0	0
TRINITY_DN12637_c0_g1	0	0	0	1.76	0.6	0
TRINITY_DN12638_c0_g1	2.34	2.17	0	0	1.11	0
TRINITY_DN12638_c0_g2	0.39	0	0.41	0.37	0	1.47
TRINITY_DN1263_c0_g1	1.14	0	1.21	0	0	0
TRINITY_DN12640_c0_g1	0	0	0	0	0	0
TRINITY_DN12641_c0_g1	0.56	0.42	1.06	0.11	0	0.11
TRINITY_DN12645_c0_g1	0	3.53	0	0	0	0
TRINITY_DN12645_c0_g2	0	4.72	0	0	0	0
TRINITY_DN1264_c0_g1	0.17	0.47	0.53	0.31	0.32	0.16
TRINITY_DN1264_c0_g2	0.15	0.71	0.64	0	0	0
TRINITY_DN12651_c0_g1	0	16.39	0	0	0	0
TRINITY_DN12654_c0_g1	0	0	0	13.32	0	0
TRINITY_DN1265_c0_g1	0.81	0	0	0.5	0	1.01
TRINITY_DN1265_c0_g2	0.27	0	0	0.5	0.51	1.75
TRINITY_DN12662_c0_g1	0	0.91	1.37	0	0	0
TRINITY_DN12665_c0_g1	0	0	0.76	1.35	1.38	2.38
TRINITY_DN12668_c0_g1	0.15	0	0.61	1.65	0	0.41
TRINITY_DN1266_c0_g1	0	0	0	0	0	0
TRINITY_DN12670_c0_g1	0	7.02	0	0	0	0
TRINITY_DN12673_c0_g1	0	2.84	0	0	0	0
TRINITY_DN12677_c0_g1	7.24	10.47	11.81	2.47	1.57	2.17
TRINITY_DN12680_c0_g1	0	0	0.79	0	0	0
TRINITY_DN12682_c0_g1	0	0	0	1.57	0	0
TRINITY_DN12682_c0_g2	0	1.27	0	0	0	1.28
TRINITY_DN12683_c0_g1	1.28	0.3	0.34	0	1.22	0.9
TRINITY_DN12683_c0_g2	0.57	0.4	0	0.54	0	1.21
TRINITY_DN12684_c0_g1	0	0	0	0	0	0
TRINITY_DN1268_c0_g1	0	0	0	0	0	2.87
TRINITY_DN12691_c0_g1	0	0	0	0	9.6	0
TRINITY_DN12691_c0_g2	1.44	0	0.76	0	0	0
TRINITY_DN12692_c0_g1	3.65	0	0	0	3.45	0
TRINITY_DN12693_c0_g1	0	0	0	0	0	1.35
TRINITY_DN12696_c0_g1	0	0.76	0	0	0	0
TRINITY_DN12697_c0_g1	0	0	0	0	1.52	0
TRINITY_DN1269_c0_g1	0.28	0.77	0.58	0.26	0	0
TRINITY_DN12703_c0_g1	0	0	3.66	0	0	3.23
TRINITY_DN12705_c0_g1	0	0	0	0	0	0
TRINITY_DN12706_c0_g1	1.37	0	0	0	0.43	0
TRINITY_DN12707_c0_g1	14.61	11.49	16.24	10.11	10.11	9.21
TRINITY_DN12708_c0_g1	0	0	0	0	0	0
TRINITY_DN1270_c0_g1	0	0	3.48	2.02	0	0
TRINITY_DN12710_c0_g1	0	0	0	2.45	0	0
TRINITY_DN12713_c0_g1	6.01	0	0	0	0	0
TRINITY_DN12716_c0_g1	0	0	3.46	0	0	0
TRINITY_DN12716_c0_g2	0.72	0.22	0	0.23	0.92	0.45
TRINITY_DN12718_c0_g1	0.5	0.93	0	0	0	0
TRINITY_DN12719_c0_g1	0	0	0	1.36	0	0
TRINITY_DN1271_c0_g1	1.36	1.27	1.43	0.51	0	0.76
TRINITY_DN12721_c0_g1	0	0	0	0.4	0.82	0
TRINITY_DN12722_c0_g1	1.54	0	0	0	0	1.45
TRINITY_DN12724_c0_g1	0	0	0	0	2.93	0
TRINITY_DN12724_c0_g2	0	0	0	0	8.99	4.5
TRINITY_DN12725_c0_g1	0.86	2.39	6.36	0	0	0
TRINITY_DN12728_c0_g1	0	0	0	0.83	0.84	2.5
TRINITY_DN1272_c0_g1	1.44	0	0.76	0	0.68	0
TRINITY_DN12733_c0_g1	4.75	0	10.04	0	4.4	0
TRINITY_DN12737_c0_g1	0	3.19	1.86	0	0	0
TRINITY_DN12738_c0_g1	7.2	0	0	0	0	0
TRINITY_DN1273_c0_g1	1.86	0	0.39	0	0	0.35
TRINITY_DN12740_c0_g1	0	1.28	0	0	0	2.61
TRINITY_DN12742_c0_g1	0	1.45	0.47	0	0	0
TRINITY_DN12742_c0_g2	0	0.84	0	0	0	0
TRINITY_DN12750_c0_g1	0.86	0	0	1.58	0.81	0
TRINITY_DN12757_c0_g1	0	0	0.67	1.76	0	0
TRINITY_DN12759_c0_g1	0	0.39	1.78	0	0.4	0
TRINITY_DN1275_c0_g1	2.02	1.89	0	0	0	0.63
TRINITY_DN12760_c0_g1	1.99	0	0	0	0	0
TRINITY_DN12761_c0_g1	0.59	0.11	0.75	0.22	0.11	0.11
TRINITY_DN12762_c0_g1	0	3.44	0	0	0	0
TRINITY_DN12763_c0_g1	0	0	0	0.95	2.92	0
TRINITY_DN12765_c0_g1	0	0	1.68	0	1.5	0
TRINITY_DN12766_c0_g1	3.46	6.13	0	0	0	0
TRINITY_DN12768_c0_g1	0	0	0	0	7.9	11.85
TRINITY_DN1276_c0_g1	0	0	0	0	1.11	0
TRINITY_DN12772_c0_g1	2.55	3.95	0.9	0	0	0
TRINITY_DN12775_c0_g1	0	1.86	0	1.23	0	0
TRINITY_DN12775_c0_g2	0	0	0	0	0	0
TRINITY_DN12776_c0_g1	0.82	1.03	1.45	0	0	0
TRINITY_DN12777_c0_g1	0.24	0	0.25	0.91	1.38	0.45
TRINITY_DN12777_c0_g2	1.19	0	0	1.11	0.57	2.25
TRINITY_DN12778_c0_g1	0	0	0	0	0	3.99
TRINITY_DN12781_c0_g1	0	0	0	11.94	4.12	0
TRINITY_DN12781_c0_g2	2.96	0	0	0	1.4	0
TRINITY_DN12784_c0_g1	1.42	0	0	0	0	0
TRINITY_DN12788_c0_g1	1.01	0.32	0.36	0	0	0
TRINITY_DN12788_c0_g2	0.71	0	0.5	0	0	0
TRINITY_DN12789_c0_g1	1.33	0	0.84	0	0.51	0
TRINITY_DN1278_c0_g1	2.55	1.79	0.68	0	0	0
TRINITY_DN12792_c0_g1	0.44	0	0.23	0.61	0	0
TRINITY_DN12793_c0_g1	0	0	0	0	0	0
TRINITY_DN12796_c0_g1	0	1.36	0	0	0.69	0
TRINITY_DN12800_c0_g1	0	0.68	0	0	0	0
TRINITY_DN12802_c0_g1	0.82	1.02	0.57	0.51	0.26	1.02
TRINITY_DN12805_c0_g1	0	0	0	0	0	0
TRINITY_DN12809_c0_g1	0	1.15	0.65	0	0	0
TRINITY_DN1280_c0_g1	0.45	0.42	0	0.83	0.42	0.42
TRINITY_DN1280_c0_g2	0	0	0	0.79	0	0
TRINITY_DN12812_c0_g1	0	0	0	1.32	0	2.71
TRINITY_DN12812_c0_g2	0	0	0.95	0	0	0
TRINITY_DN12813_c0_g1	0.62	0.43	0.97	0.44	0	0
TRINITY_DN12814_c0_g1	0	0	0	1.39	0	0
TRINITY_DN12815_c0_g1	1.84	0.57	2.6	0.57	1.17	1.74
TRINITY_DN12817_c0_g1	1.23	1.15	0	0	0	0
TRINITY_DN12818_c0_g1	0	0	0	0	0	0
TRINITY_DN12819_c0_g1	0	0	0	1.74	0	0
TRINITY_DN12820_c0_g1	0.37	0	0.39	0.69	0	0
TRINITY_DN12820_c0_g2	0.55	1.02	1.73	2.54	6.75	0
TRINITY_DN12821_c0_g1	0	4.62	0	0	0	0
TRINITY_DN12824_c0_g1	0	0	0	0	0.79	0.78
TRINITY_DN12826_c0_g1	3.07	3.22	3.33	1.99	1.92	1.35
TRINITY_DN12827_c0_g1	0	0	3.73	3.23	0	0
TRINITY_DN12829_c0_g1	1.31	1.22	0.69	0.61	0	0
TRINITY_DN12832_c0_g1	0	0	0	0	0	2.54
TRINITY_DN12833_c0_g1	0	0	0	0	0	0
TRINITY_DN12836_c0_g1	0	0	0	0	0	0
TRINITY_DN12836_c0_g2	1.27	0	1.35	0	0	0
TRINITY_DN12837_c0_g1	0	6.01	0	0	0	0
TRINITY_DN12843_c0_g1	10.18	0	0	9.08	0	0
TRINITY_DN12847_c0_g1	1.49	2.08	0.79	0	1.41	0
TRINITY_DN12848_c0_g1	0	0	0	1.41	0	2.89
TRINITY_DN12852_c0_g1	0.81	2.56	1.53	1.22	0.15	0.61
TRINITY_DN12853_c0_g1	0.85	1.6	0.45	0	0	0
TRINITY_DN12855_c0_g1	0	0	0	0	0	0
TRINITY_DN12856_c0_g1	0	0.94	0	0.31	0.32	0.31
TRINITY_DN12858_c0_g1	0	0	1.45	0	0	0
TRINITY_DN12859_c0_g1	0	0	0	0	0	0
TRINITY_DN12859_c0_g2	0	0	5.26	0	0	0
TRINITY_DN1285_c0_g1	0	0	0	0	0	2.57
TRINITY_DN12863_c0_g1	0	0	6.53	0	0	0
TRINITY_DN12863_c0_g2	0	0	2.03	0	0	0
TRINITY_DN12865_c0_g1	0	0	0.93	1.23	0.83	0
TRINITY_DN12866_c0_g1	0	2.02	0	0	0	2.1
TRINITY_DN12867_c0_g1	0.46	0	1.94	0	0.87	0
TRINITY_DN12869_c0_g1	0	0	0	0	0	0
TRINITY_DN1286_c0_g1	0	0	0	0	0	0
TRINITY_DN12870_c0_g1	0	2.56	0	0	0	0
TRINITY_DN12870_c0_g2	0	0.5	0	0	0	0
TRINITY_DN12871_c0_g1	0	2.65	0	0	0	0
TRINITY_DN12876_c0_g1	3.98	8.19	7.98	6.93	5.88	4.87
TRINITY_DN12877_c0_g1	1	0	0	0.93	0	0.47
TRINITY_DN12878_c0_g1	0	3.11	0	0	0	0
TRINITY_DN12882_c0_g1	0	0	3.19	1.37	0	0
TRINITY_DN12886_c0_g1	15.98	80.48	100.19	133.55	72.26	61.71
TRINITY_DN12890_c0_g1	0	0	0	4.07	0	0
TRINITY_DN12897_c0_g1	0.31	0.59	0.33	0	0.3	0.89
TRINITY_DN1289_c0_g1	1.79	2.79	0	0	0	0
TRINITY_DN128_c0_g1	0	0	0	0	0	0
TRINITY_DN12900_c0_g1	0.38	0	0	0	1.79	0.71
TRINITY_DN12901_c0_g1	0.82	0	0	0.38	0	0
TRINITY_DN12901_c0_g2	0	0	2.19	0	0	0
TRINITY_DN12902_c0_g1	0.84	1.7	2.07	0	0.07	0
TRINITY_DN12903_c0_g1	0	1.33	0	0.66	0	0
TRINITY_DN12905_c0_g1	0	3.02	0	1.51	0	0
TRINITY_DN12906_c0_g1	0	0	0.66	0.58	0	0
TRINITY_DN12908_c0_g1	1.89	0	0	0	0	0
TRINITY_DN12909_c0_g1	0	1.21	0	0	1.23	0.61
TRINITY_DN1290_c0_g1	0	0	0	0	5.35	0
TRINITY_DN12912_c0_g1	0	0.78	0.88	0	0.79	0
TRINITY_DN12912_c0_g2	0	0	3.09	0	0	0
TRINITY_DN12913_c0_g1	0.44	0	0.46	0.81	0.42	0
TRINITY_DN12916_c0_g1	7.65	0	0	0	0	0
TRINITY_DN12917_c0_g1	0	0	0	0	0	0
TRINITY_DN12920_c0_g1	0	0	0	3.43	0	0
TRINITY_DN12922_c0_g1	0	1.69	0	0	0	0
TRINITY_DN12925_c0_g1	2.37	0	1.26	0	0	1.11
TRINITY_DN12926_c0_g1	0	1.69	0	0	0	2.56
TRINITY_DN12926_c0_g2	0	0	0	4.27	0	0
TRINITY_DN12929_c0_g1	0	3.53	4.12	0	0	0
TRINITY_DN12929_c0_g2	1.78	0.83	0	0	0	0
TRINITY_DN1292_c0_g1	1.44	0	0	0	0.68	0
TRINITY_DN12933_c0_g1	0	4.83	0	0	0	5.16
TRINITY_DN12934_c0_g1	0.99	0	0.26	0.47	0.47	0
TRINITY_DN12937_c0_g1	0	0.96	1.08	0.96	0	0
TRINITY_DN12938_c0_g1	0	0	0	0	0	0
TRINITY_DN12940_c0_g1	1.5	0	1.59	1.37	0	0
TRINITY_DN12941_c0_g1	1.17	2.19	4.33	1.63	1.11	1.65
TRINITY_DN12943_c0_g1	0	2.23	2.63	0	0	2.32
TRINITY_DN12946_c0_g1	1.13	0	0	0	0	0
TRINITY_DN12948_c0_g1	0	0	0	0	0	0
TRINITY_DN12949_c0_g1	0	0.27	0.62	0.27	0.84	0.28
TRINITY_DN12950_c0_g1	0.52	0.61	0.55	0.74	0.25	0.61
TRINITY_DN12950_c1_g1	0	0	0	0	3.45	0
TRINITY_DN12953_c0_g1	1.93	0.36	0	0	0	0
TRINITY_DN12956_c0_g1	0	1.17	4.05	0	0	0
TRINITY_DN12957_c0_g1	0	0	0	3.31	0	0
TRINITY_DN1295_c0_g1	0	0	0	0	0	2.13
TRINITY_DN12960_c0_g1	0	0	0	0	0	0
TRINITY_DN12962_c0_g1	0.23	1.52	1.1	0.22	0.33	0.65
TRINITY_DN12964_c0_g1	4.01	1.87	4.95	2.48	2.54	0.63
TRINITY_DN12968_c0_g1	0	1.16	0	0	0	0
TRINITY_DN12974_c0_g1	0	5.71	0	0	0	1.97
TRINITY_DN12975_c0_g1	0	1.85	0	0	0	1.9
TRINITY_DN12975_c0_g2	0.16	0.37	0.42	0.15	0.38	0.75
TRINITY_DN12976_c0_g1	0	0	0	0	0	7.58
TRINITY_DN12977_c0_g1	0.59	0.55	0.21	0.37	0	0.74
TRINITY_DN12979_c0_g1	0	1.64	0	1.63	0	0
TRINITY_DN1297_c0_g1	0.49	0.23	0	0.62	0.23	0.69
TRINITY_DN12980_c0_g1	1.97	3.58	0	0	0	0
TRINITY_DN12981_c0_g1	0	0	0	0	0.74	0
TRINITY_DN12981_c0_g2	0	0	0	1.98	0	1.34
TRINITY_DN12983_c0_g1	0.63	1.76	0	0.58	0	1.18
TRINITY_DN12983_c0_g2	0.67	0.1	0.12	0.11	0	0.53
TRINITY_DN12984_c0_g1	0	0.56	1.26	0	0	0
TRINITY_DN12984_c0_g2	0	2.72	0	2.71	0	0
TRINITY_DN12985_c0_g1	0	0	0	0	0	0
TRINITY_DN12987_c0_g1	0.84	0	0.89	0	0.4	0
TRINITY_DN12988_c0_g1	4.09	1.09	0.31	0.55	1.67	1.65
TRINITY_DN12989_c0_g1	0	3.21	0	0	0	0
TRINITY_DN1298_c0_g1	1.78	2.49	1.89	0	2.54	1.67
TRINITY_DN12991_c0_g1	0.18	0	0.77	0	0	0.34
TRINITY_DN12992_c0_g1	0.21	0.39	0	0.4	0.4	0.59
TRINITY_DN12992_c0_g2	0.73	0.29	0.88	0	0.4	0.3
TRINITY_DN12993_c0_g1	0	0	0	4.14	0	0
TRINITY_DN12994_c0_g1	0	5.29	0	0	0	0
TRINITY_DN1299_c0_g1	0	0	2.03	0	0	0
TRINITY_DN13001_c0_g1	0	0.75	0.43	0	0	0
TRINITY_DN13004_c0_g1	0	0	0	0	0	0
TRINITY_DN13008_c0_g1	6.39	0	0	0	0	0
TRINITY_DN13009_c0_g1	0	0	0	0.96	1.97	0
TRINITY_DN13009_c0_g2	8.89	0	9.4	0	0	0
TRINITY_DN13010_c0_g1	0	0	0	0	0	0
TRINITY_DN13011_c0_g1	0.73	2.39	0.77	0	0	0
TRINITY_DN13011_c0_g2	0	17.67	0	0	0	0
TRINITY_DN13012_c0_g1	0.42	0.78	1.76	0.2	0	0.2
TRINITY_DN13013_c0_g1	0	0.58	0.33	1.16	0.59	1.74
TRINITY_DN13014_c0_g1	0	0	0	1.72	0	0
TRINITY_DN13017_c0_g1	0.6	0.19	0.42	0	0.19	0.19
TRINITY_DN13019_c0_g1	0	0.24	0.27	0.73	0.25	0.97
TRINITY_DN1301_c0_g1	4.75	2.9	1.68	0	1.5	0
TRINITY_DN13026_c0_g1	0.94	0	0	1.31	0	0.44
TRINITY_DN13027_c0_g1	0	0	0	0	0	0
TRINITY_DN1302_c0_g1	0	4.11	4.83	0	0	0
TRINITY_DN13032_c0_g1	1.47	0	0	0	0	0.69
TRINITY_DN13033_c0_g1	0	2.56	0	0	0	0
TRINITY_DN13034_c0_g1	1.16	0	0	0	2.2	1.09
TRINITY_DN13036_c0_g1	0	0	0	0	0	0
TRINITY_DN13038_c0_g1	0.35	0	1.47	0.32	0	0
TRINITY_DN1303_c0_g1	0	0	0	3.18	0	0
TRINITY_DN13042_c0_g1	1.6	0	3.41	0	0	0
TRINITY_DN13046_c0_g1	0	0	0	3.51	7.27	0
TRINITY_DN13048_c0_g1	0	0	0	0	0	1.3
TRINITY_DN13056_c0_g1	1.83	0	0	0	1.73	1.71
TRINITY_DN13058_c0_g1	0	0.95	0	1.89	0	0
TRINITY_DN1305_c0_g1	0.76	0	0	0.7	0	2.84
TRINITY_DN13060_c0_g1	2.77	0	0	0	1.31	0
TRINITY_DN13062_c0_g1	0.51	0.48	0.54	0	0.48	0
TRINITY_DN13063_c0_g1	0	0	0	0	0	0
TRINITY_DN13064_c0_g1	0	0	0	0	0	0
TRINITY_DN13064_c0_g2	0	0	0	0	0	0
TRINITY_DN13067_c0_g1	0	2.07	0	0	0	0
TRINITY_DN13071_c0_g1	2.96	1.36	12.57	2.71	0	1.39
TRINITY_DN13072_c0_g1	0	0	0	0	0	3.1
TRINITY_DN13077_c0_g1	1.73	0	0.61	0	0	0
TRINITY_DN13078_c0_g1	0.24	0.76	0.85	0.54	0.15	0.61
TRINITY_DN13079_c0_g1	0.14	0.13	0.29	0.38	0.64	1.14
TRINITY_DN1307_c0_g1	0	0	0	1.49	0	0
TRINITY_DN13081_c0_g1	14.57	14.36	13.62	3.17	0.81	0.81
TRINITY_DN13082_c0_g1	0	0.26	0.29	0.78	0.53	0.26
TRINITY_DN13082_c0_g2	0	0	0	0	0	1.16
TRINITY_DN13086_c0_g1	0	1.71	3.23	0	0	0
TRINITY_DN13086_c0_g2	0.35	0.91	0.81	0	0.07	0
TRINITY_DN13087_c0_g1	1.49	1	0.67	1.4	2.03	1.8
TRINITY_DN13088_c0_g1	0	0	0	0	0	0
TRINITY_DN13089_c0_g1	0.23	0	0.49	0.22	0	0.22
TRINITY_DN1308_c0_g1	0	0	0	0	1.07	0
TRINITY_DN13095_c0_g1	0	0	0	0	0	0
TRINITY_DN1309_c0_g1	1.63	2.03	2.29	6.56	5.68	0.51
TRINITY_DN130_c0_g1	1.97	0	0	0	0	0
TRINITY_DN13101_c0_g1	1.21	0.9	0	0	0.46	0.45
TRINITY_DN13102_c0_g1	0.61	1.13	0	0.56	1.73	0
TRINITY_DN13104_c0_g1	0	0	4.23	0	0	0
TRINITY_DN13106_c0_g1	6.9	6.38	4.03	3.56	3.81	4.3
TRINITY_DN13107_c0_g1	0	3.18	0	0	0	0
TRINITY_DN1310_c0_g1	0	0	0	0	2.14	0
TRINITY_DN13114_c0_g1	0	0	0	0.18	1.25	0.7
TRINITY_DN13114_c0_g2	0	0	0	0.74	0.94	0.19
TRINITY_DN13116_c0_g1	0	0	0	0	0	0
TRINITY_DN13127_c0_g1	0	1.08	1.83	0	0	0
TRINITY_DN13129_c0_g1	2.14	2.86	1.94	1.15	2.62	0.57
TRINITY_DN13130_c0_g1	1.38	0.86	0.49	0	0	0
TRINITY_DN13131_c0_g1	6.01	0	0	0	0	0
TRINITY_DN13131_c0_g2	1.02	0.63	1.07	0	0	0
TRINITY_DN13132_c0_g1	0	6.37	0	0	0	0
TRINITY_DN13133_c0_g1	0	0	0	0	0	0
TRINITY_DN13134_c0_g1	0	2.65	0	0	2.78	0
TRINITY_DN13134_c0_g2	0.39	0	0.83	0.37	0.37	0.74
TRINITY_DN13135_c0_g1	0	0	0	3.44	0	0
TRINITY_DN13136_c0_g1	0	0	0	0	0	0
TRINITY_DN13138_c0_g1	0.43	0	0	2.4	0	0
TRINITY_DN13138_c0_g2	0.76	0.33	0.21	0.38	0.48	0.57
TRINITY_DN1313_c0_g1	1.67	0.39	5.29	0	0	0
TRINITY_DN13142_c0_g1	0.27	0.51	0.29	0	0	0.26
TRINITY_DN13145_c0_g1	0.21	1	0.9	0	0.2	0
TRINITY_DN13147_c0_g1	2.04	0.63	1.79	0.64	0	0
TRINITY_DN13155_c0_g1	11.02	6.49	9.4	2.97	5.12	0.62
TRINITY_DN13158_c0_g1	1.56	0	1.66	0	0	0
TRINITY_DN13159_c0_g1	0	7.02	0	0	0	0
TRINITY_DN1315_c0_g1	0	0	0	1.64	0	0
TRINITY_DN13160_c0_g1	0	0	0	0	0	0
TRINITY_DN13164_c0_g1	0.39	0.18	0	0.18	0.37	1.09
TRINITY_DN13164_c0_g2	0.66	0.62	0	0.62	0	0
TRINITY_DN13165_c0_g1	0	5.58	0	0	0	0
TRINITY_DN13166_c0_g1	0.93	2	1.13	0	0	0
TRINITY_DN13167_c0_g1	0	8.08	0	0	0	0
TRINITY_DN13168_c0_g1	1.48	0	0	0	1.4	1.39
TRINITY_DN1316_c0_g1	1.18	2.36	2.84	0.24	0	0
TRINITY_DN13172_c0_g1	1.74	2.11	2.22	0	0	0
TRINITY_DN13173_c0_g1	0	0	2.06	0	0	0
TRINITY_DN13176_c0_g1	7.82	0	0	0	0	0
TRINITY_DN13177_c0_g1	0	0.81	0.93	0	0	0
TRINITY_DN13177_c0_g2	12.49	0	0	0	0	0
TRINITY_DN1317_c0_g1	0.51	0.48	0.36	0.32	0.49	0.96
TRINITY_DN13180_c0_g1	0	0	1.72	0	0	1.53
TRINITY_DN13181_c0_g1	0	0	0	0	0	0
TRINITY_DN13182_c0_g1	0	6.57	0	0	0	0
TRINITY_DN13184_c0_g1	1.12	2.44	4.72	4.74	4.8	5.43
TRINITY_DN13187_c0_g1	0	0	0	0	1.61	2.4
TRINITY_DN1318_c0_g1	0	0.93	0.75	0	0.41	0.13
TRINITY_DN13190_c0_g1	0	1.04	1.19	0	0	0
TRINITY_DN13191_c0_g1	0	0.57	1.29	0	0	0.29
TRINITY_DN13193_c0_g1	0	0.33	0.74	0	0	0
TRINITY_DN1319_c0_g1	23.3	25.99	26.28	24.96	23.04	28.15
TRINITY_DN13200_c0_g1	0	0	0	0	0	0
TRINITY_DN13201_c0_g1	0	0	0	0	0	0
TRINITY_DN13202_c0_g1	0	3.48	0	0	0	0
TRINITY_DN13203_c0_g1	0.84	0	0	0.39	0	0
TRINITY_DN13203_c0_g2	0	0	0	0	1.67	0
TRINITY_DN13204_c0_g1	0	0	0	0	0	3.01
TRINITY_DN13205_c0_g1	0	0	0	0	0	0
TRINITY_DN13206_c0_g1	0	0	0	0	0	0
TRINITY_DN1320_c0_g1	2.8	1.75	2.25	1.95	1.86	1.94
TRINITY_DN13210_c0_g1	11.45	0	0	0	0	15.84
TRINITY_DN13211_c0_g1	0.76	0	0.4	1.06	0.36	0.36
TRINITY_DN13211_c0_g2	0.45	1.27	0	0	0	0
TRINITY_DN13214_c0_g1	2.92	0	0	0.9	0.92	1.83
TRINITY_DN13216_c0_g1	0	0	0	0	0	0
TRINITY_DN13219_c0_g1	0	2.03	0	0	0	0
TRINITY_DN1321_c0_g1	0	0	0	0	4.02	0
TRINITY_DN13221_c0_g1	1.41	1.32	0.74	0.66	1.12	0.44
TRINITY_DN13222_c0_g1	0	3.92	0	0	0	0
TRINITY_DN13226_c0_g1	1.42	0.88	0.99	0	0	0
TRINITY_DN13228_c0_g1	0	0	0	0.96	0	0
TRINITY_DN1322_c0_g1	0	0	0	0.74	0.75	0
TRINITY_DN1322_c0_g2	0	0	0	0.61	0.83	0.2
TRINITY_DN13230_c0_g1	0	4.25	0	0	0	0
TRINITY_DN13232_c0_g1	0	0	0	0	0	4.4
TRINITY_DN13233_c0_g1	0	0	0	0	0	0
TRINITY_DN13235_c0_g1	0	0	0	0	0	0
TRINITY_DN1323_c0_g1	6.51	0	0	0	0	3.06
TRINITY_DN13240_c0_g1	12.78	30.19	21.99	20.34	19.86	19.59
TRINITY_DN13244_c0_g1	0	0	0	0	0	0
TRINITY_DN13246_c0_g1	0	0	0	0	0	0
TRINITY_DN13246_c0_g2	0	0	0	0	0	0
TRINITY_DN1324_c0_g1	0.64	1.52	0.37	0	0	0
TRINITY_DN13256_c0_g1	2.47	8.92	0	0	0	0
TRINITY_DN1325_c0_g1	0.33	0.65	0.62	0.17	0.21	0.1
TRINITY_DN13260_c0_g1	0	3.85	0	0	0	0
TRINITY_DN13263_c0_g1	0	0	2.87	0	1.28	0
TRINITY_DN13265_c0_g1	0.47	0	0	1.32	1.35	0.44
TRINITY_DN13266_c0_g1	3.82	3.63	7.14	6.2	2.88	3.86
TRINITY_DN1326_c0_g1	0.4	1.34	1.05	0.06	0	0.03
TRINITY_DN13270_c0_g1	3.51	0	0	0	1.11	0
TRINITY_DN13270_c0_g2	0.96	0	1.02	0	0	0
TRINITY_DN13276_c0_g1	0	0	0	0	0.81	0
TRINITY_DN13278_c0_g1	0.52	1.96	0	0.49	0	0
TRINITY_DN13279_c0_g1	0	0	3.03	0	0	0
TRINITY_DN1327_c0_g1	1.97	0	0	0	0	0
TRINITY_DN13280_c0_g1	0.87	1.25	1.97	0.13	0	0.06
TRINITY_DN13281_c0_g1	0	0	1.84	0.54	0	0
TRINITY_DN13283_c0_g1	0	0	0	0	0	2.93
TRINITY_DN13284_c0_g1	1.44	0.45	0.25	0	0	0
TRINITY_DN13285_c0_g1	0	0.4	0.46	0.81	0.82	0.41
TRINITY_DN13288_c0_g1	0.64	0.94	0.86	0	0	0.17
TRINITY_DN1328_c0_g1	0	0	0	0	7.27	0
TRINITY_DN13292_c0_g1	0	1.41	0	0	0	0
TRINITY_DN13293_c0_g1	0	0	0.35	1.25	0.16	1.24
TRINITY_DN13294_c0_g1	1.45	0	2.3	0	0	0
TRINITY_DN13295_c0_g1	1.29	0	0	0	0	0
TRINITY_DN13298_c0_g1	0	0	0	3.98	0	0
TRINITY_DN13298_c0_g2	0	0	0	0	3.72	0
TRINITY_DN1329_c0_g1	0.28	0.39	0.45	0.4	0.4	0.53
TRINITY_DN132_c0_g1	0	1.38	0.78	0	0.7	0
TRINITY_DN13302_c0_g1	0	0	0	0	0	0
TRINITY_DN13305_c0_g1	0	3.02	0	0	3.12	0
TRINITY_DN1330_c0_g1	0.63	1.18	0.67	0.59	0.6	1.19
TRINITY_DN13312_c0_g1	0	0	2.58	0	0	4.55
TRINITY_DN13313_c0_g1	0	0	7.78	0	0	0
TRINITY_DN13315_c0_g1	2.18	1.58	1.02	0.23	0	0.23
TRINITY_DN13316_c0_g1	0	0	0	0	0	0
TRINITY_DN13317_c0_g1	0	14.49	0	0	0	0
TRINITY_DN1331_c0_g1	0	0	0.57	0	0.51	0
TRINITY_DN13322_c0_g1	0	0	0	0	3.33	0
TRINITY_DN13325_c0_g1	0.85	1.59	0.9	0	0	0
TRINITY_DN13325_c0_g2	0.48	0.89	0.3	0.45	0.27	0.27
TRINITY_DN13326_c0_g1	0.13	1.21	0.96	0.37	0	0.37
TRINITY_DN13329_c0_g1	6.52	0	0	0	0	0
TRINITY_DN1332_c0_g1	0	1.12	0.32	0.43	0.14	0
TRINITY_DN13331_c0_g1	0.66	0	0.35	0.93	0.63	0.31
TRINITY_DN13333_c0_g1	0	0	1.28	0	0	0
TRINITY_DN13335_c0_g1	0.23	0.43	0.48	0.22	0.87	0
TRINITY_DN13337_c0_g1	0.25	0.23	0.78	2.78	1.17	1.86
TRINITY_DN13338_c0_g1	60.77	61.57	63.91	88	93.51	103.52
TRINITY_DN13339_c0_g1	0	1.69	1.92	0	0	0
TRINITY_DN1333_c0_g1	1	0	0	0.47	0.48	0.47
TRINITY_DN13341_c0_g1	5.35	8.84	4.99	7.93	5.68	10.43
TRINITY_DN13344_c0_g1	0.88	0.69	0.85	0	0	0
TRINITY_DN13344_c0_g2	0.84	0.26	0.59	0	0.13	0
TRINITY_DN13345_c0_g1	0.35	0.33	2.94	0	0	0
TRINITY_DN13348_c0_g1	0.69	0.64	0.72	0.86	0.44	0.11
TRINITY_DN1334_c0_g1	0	0	1.27	0	0.29	0
TRINITY_DN13351_c0_g1	0	0.99	1.12	0	0	0
TRINITY_DN13351_c0_g2	0	0	3.23	0	0	0
TRINITY_DN13353_c0_g1	2.13	0	0	0	0	0
TRINITY_DN13355_c0_g1	0	0	4.06	0	0	0
TRINITY_DN13358_c0_g1	0	0.91	1.04	0	0	0
TRINITY_DN13359_c0_g1	0	1.56	0	0	0	0
TRINITY_DN13360_c0_g1	1.02	0	0	0.47	1.45	0
TRINITY_DN13364_c0_g1	0	0.85	0.48	0.42	0.43	1.28
TRINITY_DN13366_c0_g1	0	0	0	3.33	1.73	0
TRINITY_DN13368_c0_g1	0	0	0	0	0	2.78
TRINITY_DN13371_c0_g1	0	0	0	0	0	0
TRINITY_DN13372_c0_g1	0	2.9	0	0	0	0
TRINITY_DN13375_c0_g1	0	0	0	0	1.8	0
TRINITY_DN13376_c0_g1	0	0	0	0	0	0
TRINITY_DN13378_c0_g1	0	0	0	4.97	0	0
TRINITY_DN13379_c0_g1	0	0	0	2.42	4.15	0.82
TRINITY_DN1337_c0_g1	0	5.37	1.55	0	0	0
TRINITY_DN13381_c0_g1	12.81	19.36	15.1	24.8	16.41	25.03
TRINITY_DN13382_c0_g1	0	0	0	0	0	1.64
TRINITY_DN13388_c0_g1	8.7	0	0	3.9	0	0
TRINITY_DN1338_c0_g1	0	0	5.37	0	0	0
TRINITY_DN13390_c0_g1	3.6	0	0	0	0	0
TRINITY_DN13392_c0_g1	0	0	0	0	0	0
TRINITY_DN13396_c0_g1	0	0	0	0	0	0
TRINITY_DN13397_c0_g1	0.13	0.56	0.35	0.7	0.45	0.57
TRINITY_DN13398_c0_g1	1.08	1.01	0	0	0	0
TRINITY_DN13401_c0_g1	1.21	0	0	1.36	0.69	0
TRINITY_DN13402_c0_g1	0.25	0.72	0.27	0	0	0
TRINITY_DN13404_c0_g1	0	2.34	0	0	0	0
TRINITY_DN13405_c0_g1	0	1.69	0	0	0	0
TRINITY_DN13407_c0_g1	3.6	0	0	0	0	0
TRINITY_DN1340_c0_g1	0	0	0	1.02	1.03	0.36
TRINITY_DN13410_c0_g1	0.8	2.23	3.38	0	0	0
TRINITY_DN13411_c0_g1	0	0.64	0.18	0.65	0.16	0.65
TRINITY_DN13413_c0_g1	0	0	0	9.92	0	0
TRINITY_DN13413_c0_g2	0	0	0	1.74	1.79	0
TRINITY_DN13415_c0_g1	0	0	0	1.37	0	0
TRINITY_DN13416_c0_g1	2.12	0	0	0	0	1
TRINITY_DN13419_c0_g1	0	0	0	2.64	0	2.71
TRINITY_DN1341_c0_g1	0.22	0.4	0.11	0.82	0.31	0.2
TRINITY_DN13420_c0_g1	5.41	6.68	7.53	9.09	11.03	9.62
TRINITY_DN13421_c0_g1	0.92	1.72	2.42	0	0	1.29
TRINITY_DN13424_c0_g1	0	0	0	0	0	0
TRINITY_DN13425_c0_g1	0	0.86	0	0	0	0
TRINITY_DN13426_c0_g1	1.09	0.76	0.86	1.03	1.3	2.43
TRINITY_DN13427_c0_g1	0	0	0	0	0	0
TRINITY_DN13428_c0_g1	0	0	0	0	0	1.89
TRINITY_DN1342_c0_g1	0.19	0.98	0.95	0.59	0.14	0.27
TRINITY_DN13430_c0_g1	0	0	0	0	0	0
TRINITY_DN13432_c0_g1	1.28	0.57	0.7	0.54	0.45	0.31
TRINITY_DN13433_c0_g1	0.38	1.06	0.4	0	0	0
TRINITY_DN13434_c0_g1	0	3.29	0	0	0	0
TRINITY_DN13435_c0_g1	0.62	1.27	0.78	0.12	0	0
TRINITY_DN13437_c0_g1	0	0.52	0	2.06	0	0
TRINITY_DN13439_c0_g1	0	0	0	0	0	0
TRINITY_DN1343_c0_g1	0	9.93	3.97	0	0	0
TRINITY_DN13442_c0_g1	2.67	1.78	0.8	0	0	0
TRINITY_DN13443_c0_g1	0	0	0	1.62	1.68	0
TRINITY_DN13445_c0_g1	0	0	0	0	0	1.1
TRINITY_DN13446_c0_g1	0	0	0	0	3.12	0
TRINITY_DN13447_c0_g1	1.07	0.99	0	0	0	0
TRINITY_DN13448_c0_g1	1.09	0	0	5.04	0	1.03
TRINITY_DN1344_c0_g1	1.68	0.78	0	0	0	0
TRINITY_DN13452_c0_g1	0.45	0.84	0	0	0.43	0
TRINITY_DN13454_c0_g1	0	0	0	4.14	0	0
TRINITY_DN13455_c0_g1	0	4.83	0	0	0	0
TRINITY_DN13456_c0_g1	0.32	0	0.67	0.3	0.91	0.9
TRINITY_DN13457_c0_g1	0.22	0.62	0.46	0.21	0	0.41
TRINITY_DN13459_c0_g1	0	1.16	0	0	0	0
TRINITY_DN1345_c0_g1	0	1.85	0	0	0	0
TRINITY_DN13460_c0_g1	0.68	0.63	0	0	0	0.32
TRINITY_DN13460_c0_g2	0	0	0	0	0	0
TRINITY_DN13462_c0_g1	0	1.66	0	0	0	0
TRINITY_DN13464_c0_g1	0.12	1.48	0.39	0	0.12	0.34
TRINITY_DN13465_c0_g1	0	0.54	0	0.54	1.1	0
TRINITY_DN13466_c0_g1	0.81	0.38	0.43	0.19	0.19	0
TRINITY_DN13468_c0_g1	0	0	0	4.86	0	0
TRINITY_DN13473_c0_g1	0.42	0.39	1.33	0	0	0.39
TRINITY_DN13475_c0_g1	0.18	1.2	0.58	0.17	0.35	0
TRINITY_DN13477_c0_g1	1.28	0.84	1.8	2.34	2.49	1.34
TRINITY_DN13478_c0_g1	1.81	0.31	0.87	3.1	0.94	4.32
TRINITY_DN1347_c0_g1	19.25	13.93	12.65	13.59	6.22	12.64
TRINITY_DN13483_c0_g1	0.12	0.23	0	0.8	0.86	0.06
TRINITY_DN13484_c0_g1	0.52	0	0.36	0.16	0.49	0.49
TRINITY_DN13485_c0_g1	0.98	0	0.34	0	0	0
TRINITY_DN13487_c0_g1	0	0	6.03	0	0	0
TRINITY_DN13487_c1_g1	0	3.73	0	0	0	0
TRINITY_DN13490_c0_g1	0.63	1.02	0.53	0	0.04	0.04
TRINITY_DN13491_c0_g1	0	0.56	0	0	1.14	0
TRINITY_DN13495_c0_g1	0	0	0	2.06	0	0
TRINITY_DN13496_c0_g1	0.42	0.79	0.74	0.4	0.4	0.73
TRINITY_DN1349_c0_g1	1.7	0	3.61	0	0	0
TRINITY_DN134_c0_g1	0	0	0	0	0	0
TRINITY_DN13501_c0_g1	0	4.06	0	0	0	0
TRINITY_DN13502_c0_g1	0	0	3.41	0	0	0
TRINITY_DN13504_c0_g1	0	1.43	0	0	0	0
TRINITY_DN13507_c0_g1	0	0	0	0	0	0
TRINITY_DN1350_c0_g1	0	0	0	0	0.86	0
TRINITY_DN1350_c0_g2	0	0.4	0.45	0	0.81	0
TRINITY_DN13513_c0_g1	0.1	0.09	0	0.37	1.03	0.56
TRINITY_DN13515_c0_g1	0	1.61	0	0	0	0
[truncated: 99,680 more rows]

## Sheet: Protein identification list
Accession	L332-1/REF	L332-1/REF Count	L332-1/REF Variability [%]	L332-2/REF	L332-2/REF Count	L332-2/REF Variability [%]	L332-3/REF	L332-3/REF Count	L332-3/REF Variability [%]	Q303-1/REF	Q303-1/REF Count	Q303-1/REF Variability [%]	Q303-2/REF	Q303-2/REF Count	Q303-2/REF Variability [%]	Q303-3/REF	Q303-3/REF Count	Q303-3/REF Variability [%]
TRINITY_DN36974_c1_g2	0.654185	2272	19.5482	0.998841	2270	10.4736	0.959494	2261	12.9379	1.24722	2272	13.063	1.33529	2273	16.4084	1.20745	2258	15.0836
TRINITY_DN33984_c0_g2	0.73481	329	14.6131	1.00851	328	9.58848	0.967659	329	15.6734	1.19575	328	10.0468	1.18945	329	18.4586	1.21933	328	20.1974
TRINITY_DN37124_c1_g4	0.669091	241	21.6888	0.988929	241	6.36371	0.885575	241	8.22434	1.30354	241	10.208	1.40037	241	11.9505	1.21025	241	16.5814
TRINITY_DN33331_c2_g3	0.670015	175	22.0192	0.98377	175	8.27729	0.943965	175	10.2253	1.2445	175	12.3726	1.25866	175	16.0908	1.32975	175	11.4238
TRINITY_DN34473_c1_g13	0.97194	164	10.9018	0.994103	164	6.87653	0.941352	164	7.36767	1.05252	164	7.03828	1.11553	164	9.97394	0.995563	164	11.6802
TRINITY_DN33331_c2_g2	0.63877	26	16.297	0.997453	26	11.6299	0.912361	26	25.0712	1.24743	26	10.1322	1.40642	26	23.7098	1.1093	26	21.2014
TRINITY_DN35438_c0_g6	0.811415	76	7.08673	1.04317	76	12.0572	0.933708	76	10.7065	1.16635	75	8.66001	1.15614	76	10.3629	1.14773	76	10.889
TRINITY_DN35438_c0_g1	0.87113	48	7.93573	1.07711	48	5.88248	0.915335	48	7.81001	1.12341	48	9.54807	1.14535	48	5.40691	1.05583	48	12.3399
TRINITY_DN36402_c1_g1	0.777111	187	17.1879	0.839229	187	14.3725	0.900328	186	17.7149	1.33374	186	22.0668	1.20151	187	16.6552	1.24903	184	18.3521
TRINITY_DN36858_c0_g1	1.16219	96	11.0357	0.96403	96	10.623	0.969368	96	19.1608	0.945182	96	12.4927	0.931154	96	32.2092	0.899888	96	21.5824
TRINITY_DN35385_c1_g1	0.755825	173	14.8814	1.08042	173	9.74742	0.908932	173	11.9899	1.15867	173	8.81277	1.26764	173	15.2516	1.14352	172	12.449
TRINITY_DN34772_c4_g1	0.76424	228	13.2186	1.07514	228	8.67631	0.882707	228	12.459	1.21745	228	10.3749	1.2226	228	16.2094	1.12458	228	14.421
TRINITY_DN32000_c5_g1	0.679164	251	11.4651	1.1559	251	8.87329	0.967755	251	7.54358	1.10812	251	6.77922	1.20373	251	9.04041	1.31144	248	12.7149
TRINITY_DN32588_c2_g1	0.985695	105	8.60406	1.12833	105	7.62508	0.988846	105	9.95592	1.02176	105	6.52099	0.984679	105	14.811	0.970019	105	14.2816
TRINITY_DN33553_c2_g2	0.927915	21	17.9276	1.06844	21	6.78111	1.01423	21	12.8062	0.967267	21	12.6432	0.989044	21	20.8474	1.06632	21	16.0277
TRINITY_DN35835_c0_g1	0.839286	84	9.90348	1.20164	84	12.8507	0.926781	84	9.08268	1.1028	84	8.63386	1.14527	84	7.37697	1.03029	84	8.60277
TRINITY_DN36364_c1_g1	0.748214	118	11.0477	0.991387	118	6.82501	0.924999	118	12.6551	1.22714	118	8.21898	1.34069	118	12.066	1.08709	118	15.4424
TRINITY_DN34530_c2_g2	0.942871	80	8.53862	0.979536	80	6.19246	1.15717	80	10.4384	1.01034	80	9.29051	1.01092	80	11.5484	0.981622	80	11.9344
TRINITY_DN36683_c3_g1	1.09665	15	12.3037	1.00346	15	7.73845	0.915301	15	13.457	0.909516	15	8.63931	1.00345	15	14.5554	0.884305	15	24.5103
TRINITY_DN32561_c0_g1	0.764993	82	16.9469	1.00303	82	9.25788	0.933734	82	8.1471	1.17113	82	9.50369	1.2037	82	12.5428	1.22892	82	9.1936
TRINITY_DN32496_c3_g6	0.757131	129	17.703	1.02925	129	10.2829	0.957169	129	10.2113	1.15006	129	10.0101	1.21807	129	14.2196	1.20977	129	13.4037
TRINITY_DN34164_c1_g4	1.04225	7	12.4141	0.90656	7	8.28227	0.925584	7	14.5518	1.0125	7	11.0145	1.01159	7	34.1853	1	7	21.8441
TRINITY_DN31398_c2_g1	1.15524	2	4.45741	0.989349	2	4.52701	0.901412	2	7.44814	0.911915	2	0.503174	1.06236	2	7.36416	0.826368	2	1.35781
TRINITY_DN34559_c0_g1	0.95114	3	8.55542	1.0902	3	2.6165	0.998242	3	0.537596	1.08608	3	1.48731	1.02037	3	7.44918	0.955281	3	3.41948
TRINITY_DN33799_c1_g1	0.66717	57	16.0681	1.03156	57	7.53955	0.871034	57	8.947	1.23527	57	10.3326	1.37877	57	9.44465	1.20117	57	10.9388
TRINITY_DN35310_c0_g1	0.823366	104	8.73516	1.06282	104	6.73971	0.984452	104	9.14152	1.14469	104	9.88428	1.19452	104	10.5766	1.04362	104	13.1144
TRINITY_DN31696_c3_g1	0.965353	1		1.06472	1		1.04206	1		0.994051	1		0.950381	1		1.07858	1
TRINITY_DN34182_c6_g5	0.951825	1		1.02265	1		1.19467	1		1.02914	1		0.954851	1		0.918262	1
TRINITY_DN36860_c2_g1	0.869122	59	7.46485	1.04293	59	7.57762	0.971264	59	14.3367	1.13196	59	9.18884	1.19762	59	18.3455	1.02524	59	21.1285
TRINITY_DN31305_c0_g1	0.680532	112	21.4679	0.996417	112	7.94826	0.907893	112	9.43489	1.24662	112	11.5601	1.36889	112	13.4025	1.22063	112	12.472
TRINITY_DN36512_c2_g1	1.04109	121	13.7042	0.991139	121	6.00254	1.00828	121	10.7859	0.967885	121	14.0954	0.96777	121	15.7362	0.911199	121	17.607
TRINITY_DN35366_c0_g1	0.714751	141	16.554	1.03065	141	10.3873	0.94528	141	10.5608	1.23365	141	9.23587	1.29024	141	17.2037	1.17714	141	9.86751
TRINITY_DN34904_c6_g8	0.923596	6	21.067	0.996364	6	3.00651	0.888731	6	21.1168	1.04846	6	15.6251	1.173	6	17.6206	1.07486	6	16.8625
TRINITY_DN36424_c0_g1	0.897442	103	10.5726	1.02433	103	12.3045	0.955102	103	16.1388	1.11118	103	6.9227	1.12128	103	18.1961	1.08161	103	22.026
TRINITY_DN31406_c2_g1	0.992856	100	14.628	1.0847	100	10.9012	1.11083	99	12.3154	0.930133	98	16.1052	0.918575	98	24.5848	0.934613	97	26.8519
TRINITY_DN35131_c2_g7	1.19115	25	23.1276	0.965138	25	7.7169	0.949501	25	10.9726	0.898567	25	24.1665	0.852218	25	31.2077	0.872004	25	29.6383
TRINITY_DN35797_c0_g5	0.946319	52	14.2433	0.992915	52	16.7657	0.91987	52	14.7026	1.04899	52	9.97185	1.02155	52	14.3042	1.0799	52	34.6755
TRINITY_DN33553_c2_g1	0.99924	15	10.9347	1.00548	15	5.93261	0.923457	15	9.0506	1.03604	15	15.3388	0.996257	15	18.1914	0.886517	15	16.5115
TRINITY_DN35543_c2_g8	0.834054	2	8.79414	0.943941	2	2.61788	1.06627	2	6.14638	1.13342	2	0.382917	1.13158	2	24.9233	1.12791	2	2.30101
TRINITY_DN35744_c0_g4	0.81777	107	9.46962	0.977692	107	7.059	0.98666	107	9.59958	1.1446	107	7.79567	1.14758	107	17.2339	1.14978	107	19.1651
TRINITY_DN36194_c1_g1	1.0906	91	13.7626	0.989595	91	5.93489	0.974619	91	10.6208	0.944369	91	13.3523	0.963045	91	17.7397	0.920078	91	16.4448
TRINITY_DN36399_c2_g2	0.687111	58	15.2471	1.00522	58	4.99983	0.889559	58	9.45762	1.23237	58	11.8032	1.39577	58	12.98	1.23069	58	9.81003
TRINITY_DN36589_c2_g2	1.08673	17	6.44639	0.974272	17	3.92051	0.986928	17	6.26914	0.955346	17	9.74133	0.964511	17	11.509	0.89923	17	8.33398
TRINITY_DN33240_c2_g1	0.99602	112	10.7326	0.950069	112	9.98529	1.00158	112	11.0756	1.02133	112	10.6483	1.00939	112	19.5932	1.05508	112	18.3442
TRINITY_DN34400_c0_g2	0.732725	83	16.9133	1.05798	83	9.2956	0.892929	83	9.83158	1.19539	83	7.40856	1.31117	83	9.26032	1.21492	83	10.2967
TRINITY_DN37151_c2_g1	0.625698	73	19.4212	0.997873	73	8.54854	0.936195	73	13.3023	1.28688	73	13.4935	1.39673	73	21.9831	1.22909	73	13.896
TRINITY_DN33141_c0_g1	0.733399	54	6.96146	1.16691	54	11.1254	0.92746	54	8.35202	1.16657	54	8.33385	1.1829	54	9.53567	1.21448	54	5.90347
TRINITY_DN35831_c0_g1	0.898276	81	7.78275	1.04642	81	5.92404	0.973746	81	15.945	1.08917	81	6.63948	1.11454	81	20.7678	1.05227	81	18.5599
TRINITY_DN37134_c2_g2	1.19235	56	7.66273	0.960376	56	6.37606	1.04349	56	12.6224	0.907275	56	7.39099	0.85268	56	25.2642	0.883833	56	14.1741
TRINITY_DN33999_c2_g2	0.589618	58	38.7458	0.998758	58	7.48427	0.865131	58	11.5164	1.31819	58	13.7453	1.52178	58	15.0688	1.27295	58	13.3391
TRINITY_DN34790_c1_g1	0.714832	120	17.5505	1.07235	120	8.12129	0.925344	120	10.9739	1.213	120	10.4951	1.27652	120	16.6888	1.1792	120	12.9807
TRINITY_DN36798_c1_g1	1.14121	112	10.2474	0.922102	112	8.25287	0.956566	112	11.2847	0.960287	112	8.73138	0.936457	112	13.7712	0.93331	112	12.7794
TRINITY_DN34490_c1_g4	0.640544	40	13.9197	1.13985	40	9.27492	0.939372	40	5.52471	1.11268	40	7.35551	1.33742	40	6.8627	1.40159	40	6.7672
TRINITY_DN36514_c0_g3	0.747815	86	17.9084	1.0855	86	16.8007	0.948396	86	17.0061	1.21328	86	11.1215	1.22666	86	25.2793	1.03109	86	25.6366
TRINITY_DN32047_c2_g4	1.15776	12	6.64229	1.04522	12	3.98308	1.02876	12	6.44678	0.891967	12	9.5331	0.887744	12	7.53538	0.86898	12	8.41077
TRINITY_DN36972_c2_g1	1.073	8	9.84891	0.904389	8	6.09004	0.986168	8	5.80147	0.986975	8	2.33025	0.954316	8	14.4034	0.983358	8	14.5794
TRINITY_DN36725_c1_g6	1.19256	1		0.871079	1		1.02645	1		0.896815	1		0.921623	1		0.889857	1
TRINITY_DN35173_c5_g2	0.736406	91	12.4593	1.20678	91	13.302	0.918115	91	16.9353	1.06071	91	9.44259	1.26244	91	21.8321	1.14008	91	24.4189
TRINITY_DN32273_c2_g3	0.825965	30	16.3096	1.10995	30	8.77047	0.928038	30	6.82303	1.09397	30	8.59226	1.17865	30	9.97025	1.09447	30	9.54792
TRINITY_DN37005_c3_g1	1.01955	2	0.659311	0.956558	2	1.20191	0.926672	2	44.8105	1.08732	2	21.2937	1.05027	2	38.3314	0.878172	2	26.1468
TRINITY_DN34089_c1_g1	1.09572	53	7.38617	0.991948	53	5.86686	0.977076	53	12.4352	0.969979	53	11.7022	0.982332	53	13.0379	0.95111	53	15.8088
TRINITY_DN32902_c0_g2	0.99918	71	8.98735	0.924401	71	7.64922	0.950077	71	12.2583	1.08247	71	8.4738	1.02746	71	22.5002	0.958174	71	13.0292
TRINITY_DN37006_c0_g1	0.757577	46	12.6909	1.04246	46	6.94681	0.910652	46	8.21995	1.19557	46	10.5244	1.24909	46	8.64847	1.17196	46	16.7019
TRINITY_DN32588_c2_g3	0.895309	50	10.8927	1.0051	50	8.8967	0.963641	50	6.04389	1.09381	50	12.2797	1.08593	50	11.1244	1.09715	50	14.1914
TRINITY_DN31384_c0_g2	1.09656	19	13.6482	0.952549	19	4.62628	1.01504	19	7.0118	0.942398	19	11.997	0.921581	19	9.7461	0.933373	19	19.835
TRINITY_DN34350_c2_g2	0.896873	80	8.38304	0.973289	80	8.06321	0.978378	80	7.81661	1.10009	80	6.88044	1.08446	80	11.0563	1.14475	80	16.221
TRINITY_DN35075_c2_g1	0.766711	66	13.3502	1.00784	66	10.0558	0.933908	66	8.62506	1.17498	66	9.56714	1.23179	66	17.0493	1.1352	66	17.0311
TRINITY_DN35797_c0_g4	0.998517	25	13.9221	1.06652	25	9.71051	0.933762	25	16.787	1.08356	25	9.7362	1.14088	25	18.837	0.964594	25	20.1096
TRINITY_DN33329_c0_g1	1.30878	10	9.85637	1.24929	10	3.33593	0.964994	10	6.66801	0.776895	10	8.1075	0.682027	10	11.4068	0.647289	10	27.3899
TRINITY_DN31544_c1_g2	0.950808	57	16.6864	0.993917	57	7.55089	0.99504	57	10.0577	1.0698	57	10.0002	1.01053	57	14.4779	1.07547	57	16.1662
TRINITY_DN34439_c1_g5	0.758835	38	10.5276	1.04481	38	7.55622	0.88742	38	9.33809	1.21487	38	7.71742	1.30468	38	13.0632	1.10165	38	9.36158
TRINITY_DN36655_c1_g3	1.07846	38	11.0908	1.05926	38	8.10109	0.930705	38	19.7494	0.980864	38	13.4336	0.944014	38	20.0565	0.893451	38	18.0389
TRINITY_DN34879_c1_g1	0.811215	40	8.9235	1.11067	40	5.05518	0.889623	40	8.46856	1.1635	40	6.86838	1.19507	40	11.9127	1.0966	40	10.2335
TRINITY_DN34180_c1_g1	0.734969	76	15.3825	1.09437	76	8.77485	0.923556	76	9.64065	1.17553	76	8.98831	1.29967	76	13.2917	1.14585	76	10.6323
TRINITY_DN33838_c1_g6	1.36426	4	8.07665	1.09194	4	5.67664	1.00793	4	2.34456	0.789179	4	11.9686	0.61918	4	18.2028	0.689368	4	21.0238
TRINITY_DN35224_c0_g3	0.723165	76	16.6169	1.02072	76	10.2222	0.855569	76	14.3298	1.2337	76	10.6972	1.38825	76	12.931	1.12719	76	16.995
TRINITY_DN33329_c0_g7	1.27193	20	18.0587	1.19813	20	11.7098	0.965478	20	9.53264	0.786117	20	21.6772	0.750618	20	24.7505	0.662572	20	36.1816
TRINITY_DN37043_c1_g1	0.971543	10	10.1586	1.06284	10	7.83866	1.14859	10	4.92485	0.973427	10	7.49559	0.911074	10	6.07163	1.05296	10	14.2891
TRINITY_DN32224_c0_g3	0.699106	84	15.4787	1.14362	84	12.6975	0.967711	84	29.8579	1.04629	84	8.24108	1.24507	84	51.971	1.19024	84	40.6225
TRINITY_DN36728_c2_g1	0.75995	23	20.6364	1.03971	23	10.7117	1.00073	23	17.724	1.12919	23	17.7011	1.22494	23	26.5843	1.14021	23	16.9078
TRINITY_DN31982_c0_g1	1.17341	9	12.8741	0.998875	9	5.54579	0.805816	9	26.3984	1.00829	9	11.6505	1.08577	9	13.9857	0.72853	9	34.554
TRINITY_DN31351_c1_g2	0.951748	22	4.8716	1.05972	22	7.8294	0.973386	22	6.75944	1.07086	22	7.54097	1.01438	22	13.147	1.00374	22	9.67208
TRINITY_DN37165_c3_g2	1.18999	41	11.98	0.981368	41	6.94779	1.04776	41	8.40344	0.858384	41	11.5622	0.853298	41	15.4802	0.829495	41	16.6709
TRINITY_DN37249_c0_g1	0.775318	9	6.24789	1.09269	9	7.65061	0.889974	9	22.9265	1.18019	9	9.96292	1.26787	9	23.2111	1.02529	9	12.8484
TRINITY_DN37194_c3_g1	1.03973	57	10.0992	0.936522	57	7.97478	0.94697	57	10.6608	1.01954	57	9.81214	1.03311	57	13.6113	0.984365	57	17.6188
TRINITY_DN34950_c1_g3	1.07095	40	8.19783	0.960963	40	5.35453	0.935566	40	6.40384	0.981434	40	8.22199	1.014	40	7.94268	0.949376	40	13.6926
TRINITY_DN34196_c1_g1	1.05755	55	14.4797	1.07069	55	9.48659	1.06102	55	20.7788	0.825864	55	16.5834	0.842227	55	26.2728	1.01707	55	18.5307
TRINITY_DN34431_c1_g6	0.697476	10	14.0008	1.0264	10	6.62817	0.950686	10	8.54633	1.23524	10	5.41458	1.35924	10	11.303	1.17016	10	10.1602
TRINITY_DN35776_c2_g1	0.889107	30	11.8899	1.20969	30	11.3652	0.926725	30	14.9783	1.02444	30	11.1091	1.05725	30	13.8263	1.05122	30	22.0546
TRINITY_DN34769_c1_g1	0.880641	29	30.331	1.09579	29	10.0067	0.960022	29	5.9174	1.07491	29	15.3738	1.10282	29	22.0211	1.11404	29	13.7829
TRINITY_DN37079_c2_g1	1.00918	36	11.6621	1.00174	36	7.72403	0.996694	36	14.3311	1.0131	36	6.21412	0.994593	36	11.4254	0.978351	36	24.0067
TRINITY_DN31913_c0_g1	0.891712	19	7.11036	1.23628	19	11.1592	0.900028	19	22.7687	1.07037	19	11.2829	1.12479	19	34.0533	0.950695	19	25.8733
TRINITY_DN31405_c2_g1	0.97267	61	8.89386	0.9937	61	5.62814	1.07038	61	24.0078	1.00819	61	5.56386	0.962791	61	27.3172	1.04962	61	17.2003
TRINITY_DN33916_c0_g4	1.06764	60	14.7588	0.917159	60	7.19009	1.06781	60	11.8954	0.904393	60	13.6964	0.901273	60	21.2544	0.97879	60	17.8259
TRINITY_DN36750_c1_g1	0.97819	59	8.9699	0.953645	59	6.58442	0.866863	59	17.6075	1.08052	59	11.9965	1.12608	59	27.2221	1.01307	59	18.8744
TRINITY_DN32273_c2_g5	0.73164	16	10.1932	1.14118	16	7.07669	0.912652	16	5.5634	1.20828	16	11.7173	1.14253	16	12.8713	1.23054	16	7.52195
TRINITY_DN32660_c2_g7	0.889187	6	10.6258	1.19839	6	2.93699	0.873887	6	3.49155	1.05556	6	11.3647	1.13212	6	3.45753	0.963757	6	6.13764
TRINITY_DN33455_c0_g6	1.04568	76	12.6756	0.987775	76	7.54489	0.957755	76	8.50959	0.96739	76	11.9658	1.05894	76	14.1709	0.92708	76	15.5269
TRINITY_DN36352_c1_g1	1.04368	40	7.72011	0.993448	40	6.15872	0.945266	40	9.39649	1.00243	40	5.17204	1.04621	40	14.3621	0.941693	40	13.6564
TRINITY_DN34755_c0_g1	0.716679	47	17.2816	1.05566	47	8.84703	0.886104	47	9.6023	1.18376	47	10.64	1.32272	47	14.2124	1.2366	47	16.0037
TRINITY_DN34239_c0_g1	0.91259	67	9.87725	1.06277	67	9.60818	0.956291	67	8.24793	1.09481	67	8.42448	1.06963	67	11.7995	1.00794	67	17.2888
TRINITY_DN34132_c0_g2	1.06088	49	11.3732	1.1234	49	7.37977	0.991324	49	8.93063	0.898776	49	18.6239	0.912856	49	10.4824	0.847584	49	13.2271
TRINITY_DN34715_c3_g1	0.98762	64	10.8699	1.06364	64	8.91185	0.954071	64	8.33153	1.04511	64	10.4426	1.04438	64	8.56991	0.94466	64	15.2209
TRINITY_DN34567_c0_g2	1.13283	78	12.8926	1.09481	78	9.04525	1.03807	78	10.9594	0.870345	78	14.1431	0.837844	78	20.7884	0.860459	78	17.1628
TRINITY_DN35239_c0_g3	0.70667	70	14.8396	1.0318	70	9.72311	0.911102	70	10.8272	1.23531	70	8.33795	1.34183	70	17.2887	1.20143	70	16.1007
TRINITY_DN33766_c0_g1	0.901672	86	7.94927	1.14713	86	10.4921	0.902417	86	15.4253	1.11886	86	6.44593	1.079	86	11.0256	0.996875	86	16.6724
TRINITY_DN34543_c0_g6	0.921226	8	5.54444	1.11449	8	6.97337	0.940791	8	0.974487	1.02594	8	10.3118	1.05275	8	7.90302	0.974678	8	8.53533
TRINITY_DN32352_c2_g3	0.739936	56	10.7238	1.09418	56	8.10103	0.892554	56	9.96244	1.23817	56	7.84813	1.31123	56	12.4861	1.11511	56	11.5888
TRINITY_DN34543_c0_g5	0.926578	6	2.84855	1.07781	6	14.2717	1.06013	6	6.16892	1.02567	6	8.08397	0.929007	6	7.95945	1.16693	6	2.92679
TRINITY_DN36334_c0_g1	0.911122	61	9.18191	1.00736	61	9.63493	0.980846	61	10.8908	1.0686	61	5.60876	1.12383	61	14.4335	1.02437	61	15.6122
TRINITY_DN30839_c0_g2	1.10097	5	7.15591	0.950309	5	4.53452	1.0747	5	3.85017	0.905766	5	8.07402	0.909811	5	6.14246	0.932947	5	6.24603
TRINITY_DN37006_c0_g3	0.995288	70	18.6085	1.05311	70	7.19279	0.981529	70	12.1294	0.987624	70	13.187	0.948708	70	17.2248	1.05184	70	21.4214
TRINITY_DN36288_c1_g1	1.12701	56	8.93687	1.03061	56	8.09645	0.998021	56	22.8475	0.995784	56	10.2372	0.932437	56	27.2167	0.844068	56	18.4985
TRINITY_DN33829_c2_g1	1.08299	25	9.08075	1.05485	25	11.3924	1.00229	25	8.01977	1.00567	25	7.64627	1.01045	25	26.0581	0.851349	25	15.0551
TRINITY_DN34397_c2_g1	0.982251	29	6.86461	0.921081	29	7.45353	0.902369	29	9.22535	1.08856	29	4.09621	1.16188	29	9.43526	0.992816	29	5.63045
TRINITY_DN34953_c0_g1	1.03351	7	10.8196	0.959037	7	3.99026	0.954875	7	5.3248	0.952881	7	2.65969	1.0344	7	6.76363	0.969323	7	9.29507
TRINITY_DN35444_c1_g1	1.00686	18	5.9527	0.989139	18	3.9736	1.09911	18	9.75816	0.962723	18	7.63416	0.99039	18	11.7432	0.996866	18	17.5596
TRINITY_DN32026_c0_g4	0.907343	47	9.26761	0.994153	47	8.1825	0.985349	47	8.63247	1.11223	47	7.8033	1.07946	47	14.0872	1.04701	47	12.3442
TRINITY_DN37094_c0_g1	0.704844	98	16.2914	1.17041	98	9.59674	0.880352	98	14.8153	1.17182	98	7.49776	1.41077	98	18.5973	1.07026	98	14.0538
TRINITY_DN36860_c1_g1	0.878803	40	11.3151	1.06353	40	5.61958	0.984815	40	14.8453	1.06207	40	9.51964	1.09021	40	13.664	1.04393	40	14.0797
TRINITY_DN32982_c0_g2	0.853931	71	10.9289	0.962649	71	7.26672	0.991939	71	9.33721	1.13922	71	7.97478	1.14672	71	13.0815	1.0962	71	10.5523
TRINITY_DN32410_c2_g3	0.722809	36	8.05401	1.13663	36	6.48507	0.971684	36	7.703	1.1307	36	6.28466	1.20792	36	12.6842	1.20737	36	13.6462
TRINITY_DN35458_c2_g3	1.01334	18	18.7678	1.06846	18	14.2664	0.877777	18	28.6158	1.07673	18	15.823	1.13623	18	27.7981	0.944806	18	25.5964
TRINITY_DN30732_c1_g3	0.824785	49	15.0846	0.971769	48	10.8419	0.952584	48	6.09257	1.13848	48	11.2744	1.05004	49	9.22538	1.34313	49	15.1189
TRINITY_DN33433_c3_g2	1.00851	49	12.0012	0.930197	49	7.61992	0.983216	49	15.3606	1.02079	49	10.8962	0.987992	49	14.6706	1.01522	49	15.9372
TRINITY_DN34953_c0_g4	1.1014	5	8.41001	0.975391	5	2.30917	0.934428	5	3.4612	0.907163	5	9.90364	0.936901	5	4.5173	0.965395	5	9.85973
TRINITY_DN31135_c4_g8	0.799222	66	8.12631	1.06516	66	6.21867	0.979406	66	6.99884	1.12417	66	8.84735	1.20519	66	11.7477	1.09355	66	10.609
TRINITY_DN36655_c1_g6	0.965647	11	2.32917	0.937026	11	5.58246	1.01449	11	12.7289	1.02387	11	7.7481	1.11948	11	12.2906	0.930057	11	16.5321
TRINITY_DN32142_c1_g1	0.796941	88	12.0502	1.00187	88	9.13668	0.919505	88	12.4653	1.23209	88	12.0507	1.14246	88	19.5765	1.18627	88	19.6939
TRINITY_DN32742_c3_g2	0.9778	52	8.81343	1.01658	52	6.24669	0.922745	52	11.6287	1.07709	52	5.4406	1.11811	52	13.8673	0.952743	52	12.8749
TRINITY_DN37255_c2_g1	0.97279	23	11.924	0.980117	23	6.0509	1.0801	23	10.232	0.975027	23	10.1891	0.913844	23	20.6815	1.03851	23	9.79477
TRINITY_DN32705_c0_g13	0.910837	53	6.41703	1.22099	53	9.80962	0.932625	53	9.49875	1.04866	53	5.85327	1.10565	53	12.1708	0.939743	53	16.6038
TRINITY_DN35752_c2_g1	0.974944	58	7.79119	1.02347	58	6.46876	1.00681	58	6.30047	1.01777	58	7.62533	1.00706	58	10.0906	0.985165	58	8.97116
TRINITY_DN11677_c0_g1	0.832862	43	26.2557	1.0222	43	9.13558	0.913258	43	10.8213	1.14485	43	12.5432	1.31231	43	21.7146	1.07731	43	15.2911
TRINITY_DN30191_c0_g1	0.823649	3	1.54924	0.960188	3	0.851841	0.978034	3	0.0205064	1.16065	3	0.129712	1.19633	3	4.83149	1.09584	3	2.26384
TRINITY_DN31469_c4_g3	1.37671	3	11.5764	1.07661	3	3.65811	1.15274	3	4.09149	0.614957	3	20.1201	0.689065	3	27.3271	0.644706	3	20.7516
TRINITY_DN36462_c1_g1	0.862659	21	10.0147	1.02487	21	5.63732	0.988141	21	5.87484	1.04421	21	7.92964	1.09661	21	7.74007	1.16729	21	19.4877
TRINITY_DN36602_c0_g1	0.745153	57	14.376	1.05823	57	8.77575	0.934327	57	11.3522	1.14509	57	12.6983	1.37607	57	11.372	1.10835	57	17.0898
TRINITY_DN35703_c1_g6	1.05819	30	13.9811	0.932304	30	8.6977	1.06631	30	8.3971	0.935467	30	19.042	0.929898	30	16.4769	1.07276	30	12.9532
TRINITY_DN35597_c0_g3	0.890597	25	6.76563	1.0553	25	3.71885	0.938399	25	5.15777	1.11734	25	6.573	1.14377	25	5.75482	1.06377	25	11.3504
TRINITY_DN32524_c0_g1	1.03192	51	10.3585	0.972126	51	7.14785	1.01106	51	9.6374	0.975932	51	12.4328	0.957834	51	14.571	1.01209	51	14.4707
TRINITY_DN31982_c0_g2	0.996563	4	5.63579	0.878414	4	1.15804	0.940939	4	3.90673	1.04993	4	5.86263	1.14834	4	15.5408	0.996132	4	12.17
TRINITY_DN34840_c0_g1	0.979916	69	10.4086	0.97052	69	4.73977	0.882604	69	10.3544	1.07926	69	8.14735	1.14092	69	8.74963	0.986867	69	14.829
TRINITY_DN32736_c0_g1	0.934899	89	8.46258	0.815973	89	9.64603	0.978777	89	9.94866	1.14314	89	7.15756	1.09121	89	12.3408	1.1522	89	13.9919
TRINITY_DN37173_c3_g1	0.695656	68	11.4721	0.989342	68	6.7668	1.02382	68	7.52011	1.18901	68	9.50169	1.30602	68	11.2098	1.11944	68	7.07754
TRINITY_DN31540_c0_g1	0.978917	7	3.93839	1.07874	7	10.3354	0.94061	7	1.51106	1.03551	7	2.89604	1.01657	7	13.4312	1.04219	7	12.4997
TRINITY_DN36156_c0_g4	1.38644	51	18.801	0.758661	51	15.7765	0.996272	51	8.27257	0.791302	51	25.6493	0.753578	51	21.2773	0.765553	51	20.5491
TRINITY_DN36480_c0_g2	0.96362	45	6.45839	1.00437	45	7.53047	0.980771	45	8.49448	1.0469	45	6.96761	1.06629	45	7.06439	1.02156	45	13.6933
TRINITY_DN34179_c0_g6	0.900249	4	5.56206	0.956784	4	2.4621	0.956478	4	12.8047	1.10327	4	19.6132	1.25779	4	14.1566	0.992541	4	3.35746
TRINITY_DN37034_c1_g1	0.995283	34	10.1368	0.963578	34	9.09297	0.976903	34	5.82848	1.04513	34	11.0594	1.07972	34	11.3957	0.958427	34	10.9718
TRINITY_DN32651_c0_g1	1.03517	48	14.3333	1.06562	48	12.632	0.969298	48	5.82638	0.975597	48	8.19599	0.961664	48	12.8243	0.918676	48	20.1002
TRINITY_DN36062_c2_g2	0.944724	9	9.88908	0.960927	9	4.62294	0.977593	9	8.11903	0.958161	9	15.909	1.20397	9	19.0232	0.954857	9	14.4777
TRINITY_DN31395_c2_g2	0.894317	36	6.98953	1.08711	36	7.49815	0.948542	36	6.25173	1.08239	36	6.85094	1.10428	36	12.662	1.03173	36	11.3358
TRINITY_DN34128_c1_g2	1.15906	23	10.9384	1.03547	23	11.7642	1.07564	23	10.5184	0.963606	23	15.3541	0.896432	23	14.3932	0.839838	23	16.8952
TRINITY_DN34179_c0_g5	1.12936	1		0.978401	1		1.03224	1		0.827785	1		1.09255	1		0.802972	1
TRINITY_DN31531_c1_g6	0.842405	53	10.377	1.0242	53	7.54021	0.900353	53	11.5958	1.19084	53	10.7514	1.20567	53	13.2902	1.12176	53	10.7477
TRINITY_DN34439_c1_g4	0.770668	16	8.60897	1.06919	16	2.81354	0.873623	16	8.93722	1.23246	16	8.61723	1.35037	16	11.3228	1.00145	16	7.48258
TRINITY_DN32462_c0_g3	1.11213	32	8.51404	1.13389	32	9.7039	0.948708	32	5.9626	0.943162	32	6.3389	0.909118	32	10.5696	0.861773	32	11.0646
TRINITY_DN35735_c1_g1	0.871904	26	9.62438	1.04775	26	7.2873	0.895752	26	12.8603	1.13768	26	6.73626	1.2102	26	13.876	1.01314	26	18.1963
TRINITY_DN32076_c1_g2	0.790986	57	10.3389	1.10651	57	5.34257	0.886067	57	11.3303	1.14119	57	7.30585	1.23703	57	19.6095	1.09125	57	13.0938
TRINITY_DN35086_c0_g1	1.13438	58	13.5466	1.0359	58	6.16433	1.06527	58	8.23509	0.875649	58	12.4023	0.851252	58	19.931	0.892759	58	17.4091
TRINITY_DN34822_c2_g11	0.964857	39	6.88017	0.986217	39	7.05826	0.937438	39	7.79808	1.04436	39	7.44156	1.03142	39	7.75221	1.18758	39	10.888
TRINITY_DN31896_c5_g1	0.578776	42	24.9896	1.01772	42	6.05881	0.915906	42	8.71893	1.28721	42	11.5594	1.39746	42	13.4271	1.31735	42	12.3681
TRINITY_DN36333_c1_g4	1.11937	27	15.6357	1.06775	27	9.43091	1.01413	27	17.9249	0.862473	27	14.1548	0.821227	27	25.8897	0.891842	27	20.9859
TRINITY_DN33322_c2_g3	0.773938	41	11.0352	1.16087	41	8.09002	0.921345	41	13.2895	1.16724	41	4.7552	1.04972	41	24.0077	1.17249	41	23.2047
TRINITY_DN36949_c2_g1	1.1303	46	15.4706	0.941073	46	7.51522	1.0225	46	11.2495	0.878774	46	12.2649	0.92429	46	16.4728	0.934247	46	22.4659
TRINITY_DN36952_c1_g4	0.733034	50	9.40419	1.05083	50	7.12523	0.920241	50	10.5173	1.23368	50	8.89345	1.2403	50	14.9963	1.17059	50	16.7478
TRINITY_DN36062_c3_g1	1.02392	1		0.976055	1		1.10087	1		0.928786	1		1.05516	1		0.910976	1
TRINITY_DN31513_c2_g1	1.04726	29	8.37309	1.23902	29	9.31606	0.986477	29	12.2963	0.80382	29	16.7907	0.961088	29	19.997	0.929107	29	23.5985
TRINITY_DN35249_c2_g5	1.00917	9	10.4219	1.02018	9	1.79177	0.927565	9	3.43694	1.10707	9	13.7598	0.968296	9	11.5956	0.987986	9	15.7122
TRINITY_DN35403_c2_g2	1.02947	59	10.3603	0.97563	59	8.3755	1.0191	59	9.12737	0.964369	59	11.955	0.964005	59	12.2284	1.00437	59	14.9686
TRINITY_DN32155_c0_g6	1.32414	25	9.50922	0.930353	25	8.75729	1.02708	25	14.1295	0.795604	25	17.2213	0.801392	25	19.6837	0.759605	25	13.1901
TRINITY_DN31263_c2_g3	1.04631	9	8.50221	0.985849	9	9.34827	0.918672	9	5.63171	0.979053	9	5.96157	1.00864	9	12.4048	0.92714	9	18.5076
TRINITY_DN31398_c2_g2	1.00299	2	10.2345	0.828763	2	1.78229	0.999222	2	5.22104	0.886966	2	0.538435	1.38265	2	15.643	0.921749	2	4.64133
TRINITY_DN36950_c2_g6	1.05669	4	20.2189	0.992489	4	6.70241	1.02633	4	3.83423	0.898563	4	16.7829	0.886597	4	26.3179	0.977714	4	24.7431
TRINITY_DN35797_c0_g1	0.992802	26	7.35089	1.05877	26	5.12811	0.9718	26	6.49904	1.06238	26	7.15658	0.997262	26	8.56247	1.01018	26	10.1827
TRINITY_DN34218_c0_g1	0.850911	9	15.9789	1.06815	9	8.61501	0.798248	9	20.3507	1.36592	9	16.7764	1.18039	9	21.9223	1.15001	9	7.26491
TRINITY_DN33649_c4_g1	1.09694	37	6.96566	0.934948	37	5.7532	1.02764	37	7.50154	0.938117	37	10.4241	0.913075	37	13.1764	0.955591	37	12.8811
TRINITY_DN33523_c0_g1	0.965054	9	2.5058	1.07425	9	8.62523	0.844006	9	7.84265	1.12777	9	1.61172	1.16873	9	9.49734	0.924882	9	4.21445
TRINITY_DN33831_c3_g2	1.1126	9	6.29166	1.07199	9	6.14458	1.00931	9	7.44834	0.911447	9	11.0723	0.860967	9	8.40332	0.928667	9	5.05694
TRINITY_DN34179_c0_g1	1.15513	6	6.98126	1.03434	6	6.36346	1.029	6	3.68023	0.850377	6	7.42671	0.855618	6	21.1724	0.918453	6	15.9755
TRINITY_DN37048_c3_g1	1.13946	2	16.0999	0.827788	2	0.293509	1.07639	2	11.2254	0.92799	2	8.29862	0.964462	2	3.1058	0.89367	2	20.5201
TRINITY_DN36865_c2_g2	1.04191	51	6.74827	1.08057	51	6.45041	0.950241	51	8.62722	0.988176	51	9.89669	0.977472	51	10.8169	0.925088	51	11.967
TRINITY_DN34133_c2_g1	0.97022	80	7.82854	0.963077	80	6.23855	0.978459	80	14.1196	1.04975	80	10.7629	1.09658	80	21.479	1.06027	80	15.7785
TRINITY_DN33586_c0_g1	0.834127	61	8.00187	1.04076	61	7.18799	0.970878	61	8.21446	1.14856	61	8.09868	1.13611	61	13.3972	1.07904	61	9.55527
TRINITY_DN34128_c1_g3	1.14139	7	7.92578	1.0517	7	15.4806	1.00306	7	8.09896	0.914261	7	13.334	0.855388	7	17.4949	0.897233	7	13.8175
TRINITY_DN36080_c0_g1	1.04789	21	4.6486	0.990602	21	6.36616	0.975855	21	5.57509	1.00648	21	3.67426	1.01821	21	8.06422	0.946633	21	9.07741
TRINITY_DN36321_c0_g3	0.877549	62	10.5203	0.960381	62	6.87284	0.905907	62	9.45558	1.16428	62	10.2278	1.17913	62	9.58483	1.10077	62	13.4403
TRINITY_DN35611_c2_g1	0.785661	24	7.69957	1.0082	24	6.1173	0.81378	24	10.761	1.25018	24	8.24083	1.31127	24	4.70871	1.11233	24	7.06311
TRINITY_DN31860_c2_g3	1.10506	32	13.9393	0.986893	32	8.86009	0.992221	32	10.8018	0.939933	32	12.371	0.888042	32	15.3405	0.983655	32	14.4821
TRINITY_DN34303_c0_g1	1.27565	21	19.5097	0.886277	21	10.7332	1.0325	21	6.92326	0.738793	21	15.0491	0.754856	21	14.8467	0.773633	21	19.1491
TRINITY_DN32755_c1_g3	0.996526	54	9.38058	1.03902	54	9.12051	0.995425	54	8.42343	0.989275	54	8.29348	1.00907	54	18.1912	0.997569	54	14.5469
TRINITY_DN32113_c0_g7	0.881575	46	10.0722	1.10731	46	10.0303	0.921152	46	11.6926	1.06249	46	9.08855	1.13267	46	9.36821	0.999714	46	16.3714
TRINITY_DN31050_c0_g2	0.97689	6	2.04608	0.997052	6	3.67122	1.0408	6	7.86882	1.00384	6	3.16984	1.15843	6	12.401	0.922838	6	8.35411
TRINITY_DN33764_c2_g2	1.0383	37	11.6385	0.975871	37	4.14997	0.985477	37	5.16529	0.991012	37	10.2107	1.00307	37	10.1952	1.01029	37	12.8435
TRINITY_DN35986_c0_g4	0.956286	25	6.66225	1.03425	25	7.21755	0.963892	25	15.6335	1.00418	25	8.91908	1.09846	25	11.7219	0.952591	25	13.4422
TRINITY_DN36675_c3_g1	1.16374	55	9.96561	0.961877	55	5.2366	1.01571	55	7.07319	0.904573	55	8.02914	0.90254	55	10.2758	0.853789	55	12.3904
TRINITY_DN37118_c0_g1	1.02649	73	9.1389	0.957816	73	7.67173	1.01627	73	8.28201	1.01691	73	9.46486	0.977175	73	11.8632	0.9944	73	15.3129
TRINITY_DN33360_c2_g1	1.32985	44	17.0587	0.782634	44	12.5711	1.08506	44	15.0353	0.757013	44	29.7172	0.70576	44	35.4173	0.854573	44	20.2328
TRINITY_DN34556_c0_g1	0.835912	63	11.745	0.96	62	4.24278	0.905267	63	13.5055	1.16326	63	9.45007	1.20237	63	11.2756	1.10137	63	15.1681
TRINITY_DN31742_c3_g2	0.915392	40	6.1571	0.997395	40	5.84594	0.914046	40	9.307	1.09447	40	5.38912	1.12049	40	10.855	1.10316	40	9.76535
TRINITY_DN35881_c3_g1	0.85891	54	8.8368	1.0577	54	9.59618	0.912157	54	15.0791	1.17831	54	9.22708	1.19199	54	13.8758	1.00359	54	12.2975
TRINITY_DN32835_c1_g1	0.881575	49	9.1372	1.04175	49	8.05254	1.02905	49	8.87431	1.06498	49	6.6788	1.0944	49	10.5493	1.05744	49	12.1875
TRINITY_DN31398_c2_g4	1.0768	4	10.1735	1.04608	4	1.41089	0.98239	4	7.79852	0.955038	4	4.66482	0.933668	4	3.03836	0.923592	4	14.5026
TRINITY_DN31865_c0_g9	0.919499	58	13.3247	1.19543	58	11.0434	0.986086	58	10.1706	0.972739	58	10.7176	0.928951	58	20.5	1.01661	58	20.7119
TRINITY_DN35374_c0_g2	0.921394	6	9.68973	0.773736	6	14.9734	1.10545	6	18.6514	1.02954	6	8.92634	0.908344	6	22.9048	1.29763	6	19.4908
TRINITY_DN37212_c1_g4	1.12831	2	23.7664	0.932138	2	7.65126	1.03733	2	6.69481	0.930714	2	26.5335	0.845202	2	37.4138	0.921966	2	22.9906
TRINITY_DN37256_c1_g1	0.689768	79	25.5543	1.07307	79	12.7606	0.937136	79	14.3447	1.25597	79	14.6116	1.28031	79	20.6342	1.17774	79	15.062
TRINITY_DN33893_c3_g3	0.987729	20	12.5874	1.01027	20	5.36495	0.906341	20	6.8769	1.10725	20	6.50382	1.11617	20	15.4974	0.967352	20	16.4147
TRINITY_DN31891_c0_g1	0.831739	40	12.7427	1.0224	40	7.7546	0.907672	40	9.51848	1.17266	40	10.9482	1.18726	40	13.6721	1.11193	40	14.3337
TRINITY_DN32240_c0_g4	1.0551	48	14.2638	0.946107	48	6.76107	0.970945	48	11.1292	0.990763	48	7.16901	1.00013	48	12.9691	0.960993	48	16.2082
TRINITY_DN32190_c0_g1
TRINITY_DN33290_c0_g2	1.09502	69	12.3519	0.992042	69	7.26294	1.11562	69	15.6131	0.880545	69	14.0744	0.875439	69	19.4187	0.909108	69	18.6083
TRINITY_DN35043_c0_g1	1.03184	13	14.9324	0.989625	13	3.37195	0.949269	13	11.1842	1.02458	13	4.41737	1.10883	13	8.17485	0.927476	13	18.0648
TRINITY_DN32043_c0_g1	1.09352	20	8.2727	1.02118	20	11.3883	0.999142	20	6.51876	0.912091	20	7.87136	0.902318	20	12.7005	0.944329	20	10.0208
TRINITY_DN35994_c2_g3	0.460232	2	23.6261	0.332154	2	11.3379	0.537686	2	39.3686	0.471164	2	79.5438	3.75873	2	32.8296	1.00119	2	42.2899
TRINITY_DN35568_c1_g1	1.06405	46	9.13848	0.960089	46	6.61528	0.997448	46	7.07739	0.977803	46	10.0922	0.970279	46	10.8469	0.977379	46	15.5389
TRINITY_DN31226_c1_g1	1.18487	1		0.785271	1		0.769545	1		0.982005	1		1.20329	1		0.91883	1
TRINITY_DN35458_c2_g4	0.937836	7	3.73182	1.02573	7	12.8034	0.96533	7	6.34776	1.01449	7	4.50851	0.890323	7	18.6816	1.08632	7	16.1889
TRINITY_DN35091_c2_g4	0.702562	41	10.0664	1.05199	41	9.94677	0.897924	41	15.954	1.23275	41	7.40869	1.32625	41	21.0014	1.13842	41	17.9242
TRINITY_DN36522_c3_g2	1.15879	76	11.9314	0.862641	76	10.0719	0.991331	76	13.8076	0.959265	76	12.2257	0.94457	76	17.0793	0.905836	76	16.7414
TRINITY_DN36466_c0_g1	1.10425	44	14.4955	0.997656	44	11.5076	0.983898	44	17.7644	0.916416	44	11.2116	0.908683	44	22.6726	0.897237	44	25.3161
TRINITY_DN31072_c0_g4	0.91714	53	10.5484	1.02419	53	8.15781	0.936184	53	9.98789	1.10915	53	6.82044	1.07511	53	10.8301	1.08549	53	14.9166
TRINITY_DN33829_c2_g2	0.975455	5	5.90549	1.0338	5	7.39954	1.01878	5	5.24605	1.05264	5	4.43099	1.02918	5	15.8399	0.998042	5	8.05547
TRINITY_DN36115_c2_g2	1.09081	37	8.46673	1.00424	37	6.4563	1.01646	37	5.85851	0.966145	37	8.8086	0.893454	37	10.6562	0.937942	37	11.3674
TRINITY_DN34664_c0_g1	1.15395	7	9.45838	0.963755	7	11.364	1.03972	7	10.1388	0.814561	7	9.42611	0.882757	7	14.6811	0.857831	7	9.03101
TRINITY_DN36624_c1_g2	0.693876	39	13.4797	1.18447	39	7.37879	0.901517	39	7.21825	1.13501	39	6.39499	1.29101	39	9.85904	1.18225	39	9.68748
TRINITY_DN34446_c0_g1	1.03573	39	11.6624	0.993602	39	6.88878	0.945947	39	10.2375	1.01202	39	9.36124	1.00058	39	11.0484	1.00529	39	19.8804
TRINITY_DN35249_c2_g3	1.04418	18	9.96997	0.970171	18	9.30366	0.940543	18	7.0621	1.02297	18	5.87551	1.10374	18	13.6383	0.902989	18	13.0505
TRINITY_DN34397_c2_g2	1.00801	5	3.73737	0.878749	5	7.26765	0.951786	5	2.95201	1.1093	5	0.85015	1.1039	5	2.33769	1.04742	5	8.6915
TRINITY_DN36866_c1_g1	1.04426	59	7.61761	0.946296	59	6.34605	1.00001	59	8.42495	0.998133	59	6.3689	1.04992	59	12.3823	0.94404	59	14.3065
TRINITY_DN32766_c0_g2	1.08206	4	8.70046	1.01347	4	4.96646	0.99	4	25.5834	0.941909	4	16.1855	0.985278	4	13.9599	0.941913	4	12.8967
TRINITY_DN36369_c2_g1	0.997732	35	7.96126	0.971192	35	5.87317	0.934021	35	9.73025	1.03294	35	6.05607	1.10494	35	15.2605	0.993517	35	16.1154
TRINITY_DN25451_c0_g1	0.789548	63	13.8745	1.01351	63	6.15005	0.964966	63	9.09894	1.16731	63	12.0449	1.21579	63	12.9827	1.16751	63	12.2708
TRINITY_DN36655_c0_g1	1.14076	27	12.2195	0.954822	27	5.17476	0.982296	27	8.65722	0.947105	27	13.0392	0.952772	27	15.0275	0.891567	27	15.5377
TRINITY_DN35176_c0_g1	0.926556	57	9.35575	0.937855	57	6.40447	0.960876	57	8.49296	1.13195	57	8.80105	1.12342	57	10.0107	1.07179	57	10.908
TRINITY_DN37005_c3_g3	1.12708	9	3.1989	0.922968	9	2.28177	1.05752	9	8.03298	0.936313	9	3.57005	0.86259	9	16.1614	0.917993	9	5.16785
TRINITY_DN33486_c0_g1	1.1444	41	11.0672	1.00929	41	5.43086	0.999918	41	6.31094	0.873514	41	12.0574	0.899077	41	14.0395	0.905591	41	14.1831
TRINITY_DN34218_c0_g3	0.955936	7	5.38793	0.968313	7	10.7249	0.882502	7	3.46475	1.05477	7	7.24742	1.08634	7	12.1046	1.00061	7	13.972
TRINITY_DN35735_c1_g4	0.965048	19	8.69813	1.05191	19	8.9223	0.947992	19	5.38347	1.04712	19	8.79754	1.00639	19	16.144	0.97338	19	15.3702
TRINITY_DN35814_c0_g9
TRINITY_DN32315_c1_g2	0.817763	7	20.5038	0.926731	7	22.4129	0.953393	7	11.9368	0.771851	7	4.8345	1.70926	7	57.9181	0.762928	7	13.9853
TRINITY_DN37005_c3_g4	0.980591	3	6.14229	0.966826	3	1.0553	0.943224	3	3.31038	1.03766	3	3.99453	1.15277	3	1.33785	0.877817	3	8.10654
TRINITY_DN36710_c0_g1	1.07453	38	10.7636	0.943259	38	5.89449	0.997857	38	9.49409	0.964509	38	9.73456	0.961686	38	15.7304	0.958309	38	16.06
TRINITY_DN31013_c0_g2	0.91561	50	6.43841	1.13555	50	7.802	0.955806	50	8.2174	1.04708	50	7.83134	1.06969	50	11.1749	1.00348	50	10.0973
TRINITY_DN37255_c2_g2	0.99584	25	11.2609	0.975246	25	6.63099	1.08933	23	12.8265	0.960935	25	5.94298	1.10748	25	12.6944	1.03927	25	7.77275
TRINITY_DN32078_c1_g1	0.995247	23	8.34287	0.980527	23	3.96648	0.923454	23	9.38382	1.05567	23	5.09546	1.02205	23	12.7721	1.06176	23	16.7559
TRINITY_DN31545_c1_g3	0.903172	33	8.03705	1.12702	33	7.183	1.07756	33	23.8556	1.02995	33	9.30645	0.914445	33	27.8761	1.06065	33	17.9345
TRINITY_DN35195_c1_g1	1.12366	24	12.3876	0.963468	24	6.69906	1.01694	24	12.4673	0.938621	24	10.9666	0.933656	24	15.3584	0.902311	24	17.8129
TRINITY_DN34780_c2_g1	1.21848	42	12.4864	0.970317	42	6.95925	0.998451	42	5.72221	0.882005	42	11.4823	0.868171	42	16.8104	0.846941	42	17.6919
TRINITY_DN30893_c0_g1	1.02157	10	4.64687	0.947786	10	9.95253	1.06273	10	15.0316	0.964237	10	10.6795	0.943971	10	14.9108	1.05119	10	16.1716
TRINITY_DN34811_c2_g1	1.062	50	13.0909	0.972734	50	5.62362	0.927219	50	7.86562	0.975385	50	13.2334	0.989987	50	13.4803	0.944771	50	18.4268
TRINITY_DN29727_c0_g1	0.947417	54	6.39815	1.09595	54	8.44414	0.983856	54	8.1142	1.04533	54	8.28113	1.03079	54	11.2445	0.996444	54	14.3261
TRINITY_DN31413_c0_g1	0.83108	57	7.53618	1.15322	57	10.5911	0.914306	57	13.1106	1.10825	57	7.72194	1.19986	57	11.4256	1.05525	57	14.7413
TRINITY_DN30986_c0_g1	0.975035	31	12.3553	1.02114	31	4.90408	0.911879	31	7.48497	1.05942	31	7.00097	1.11842	31	8.60949	0.985729	31	7.86161
TRINITY_DN37100_c2_g2	0.812148	77	9.93414	1.11413	77	9.68512	0.8248	77	16.4847	1.13381	77	7.47481	1.31845	77	13.8521	1.01147	77	16.3881
TRINITY_DN33060_c2_g3	0.946842	35	6.52503	1.01875	35	7.32178	0.99373	35	8.42055	1.01521	35	5.98912	1.088	35	12.8761	1.02159	35	18.5431
TRINITY_DN32441_c2_g1	1.12709	17	12.2948	1.078	17	7.70033	0.97423	17	10.3031	0.944666	17	13.6446	0.908823	17	8.09382	0.867568	17	11.929
TRINITY_DN34011_c1_g1	0.999593	39	6.9389	1.25385	39	13.1994	1.1003	39	11.8583	0.875278	39	10.9659	0.897269	39	12.8489	0.866871	39	11.37
TRINITY_DN31384_c0_g5	1.2389	21	12.964	0.922725	21	10.7404	1.0474	21	17.5631	0.842535	21	11.1558	0.824485	21	16.6167	0.862614	21	10.7118
TRINITY_DN33406_c0_g1	0.95892	30	11.8652	1.1269	30	8.57929	0.994812	30	8.64962	1.03084	30	10.5822	0.963138	30	12.3853	1.03322	30	19.4041
TRINITY_DN31694_c4_g3	1.0379	22	9.67795	1.03991	22	5.74232	0.964965	22	16.7745	0.943058	22	10.7543	1.0069	22	15.0745	0.88838	22	7.20712
TRINITY_DN32616_c0_g5	1.06472	48	6.30013	1.04077	48	7.85692	0.884189	48	7.67654	0.979969	48	7.08637	1.02749	48	17.7482	0.942283	48	8.29075
TRINITY_DN31363_c2_g3	0.996967	4	12.5241	1.0356	4	4.14169	0.907331	4	11.3445	1.07803	4	6.65456	0.996058	4	14.6242	1.03014	4	9.91
TRINITY_DN32969_c2_g2	0.728639	58	21.508	1.09641	58	13.2485	0.959366	58	9.90742	1.1633	58	11.1822	1.23756	58	14.5788	1.13193	58	10.8213
TRINITY_DN37129_c1_g1	0.977245	24	6.51403	1.12032	24	11.3583	0.990471	24	6.27511	1.03936	24	5.25278	1.02114	24	12.2286	0.91767	24	8.7962
TRINITY_DN31415_c4_g1	0.977549	12	9.46956	1.1292	12	11.6833	0.961443	12	7.6621	0.982646	12	8.53675	1.08489	12	7.00769	0.918364	12	10.6652
TRINITY_DN35930_c1_g2	0.951581	33	5.27943	1.08368	33	11.0729	0.937018	33	8.25354	1.01753	33	5.75014	1.07602	33	7.80562	1.00657	33	8.73601
TRINITY_DN33936_c0_g1	1.01594	39	9.13114	0.951266	39	6.26555	0.998851	39	9.89816	1.01599	39	6.86486	1.03507	39	14.8517	0.988671	39	15.5952
TRINITY_DN34373_c1_g2	1.16242	58	10.5563	1.00797	58	8.17021	1.02703	58	16.9407	0.877224	58	8.47324	0.851143	58	20.8387	0.895929	58	20.0308
TRINITY_DN34245_c0_g1	1.07183	4	7.07884	0.978451	4	5.48314	0.995737	4	3.92113	0.895334	4	5.82352	0.94544	4	4.26579	0.99719	4	10.5717
TRINITY_DN36298_c1_g4	0.637746	54	14.4105	1.04984	54	15.4362	0.94819	54	25.0243	1.26108	54	6.39435	1.35375	54	28.6981	1.26894	54	23.4103
TRINITY_DN33051_c0_g1	1.07357	58	7.93493	1.05311	58	6.43181	0.981039	58	7.4443	0.954964	58	10.5289	0.950198	58	14.3882	0.92099	58	9.78695
TRINITY_DN32877_c0_g2	0.959626	44	7.88153	1.18594	44	14.5454	0.944565	44	8.35215	1.02347	44	8.53723	1.02057	44	8.34994	0.946688	44	11.3951
TRINITY_DN31455_c3_g1	0.717702	49	12.4686	1.07364	49	9.82786	1.05813	49	9.48564	1.15031	49	8.69937	1.2156	49	15.6214	1.12391	49	15.7516
TRINITY_DN36458_c0_g1	0.96671	41	8.0294	0.96914	41	5.73357	1.00612	41	9.88048	0.998625	41	6.45423	1.03773	41	12.5687	1.02052	41	9.31676
TRINITY_DN31823_c1_g1	1.05655	55	9.62871	1.05846	55	9.07035	0.920377	54	9.03575	1.01293	55	12.2124	1.00681	55	10.2251	0.886158	55	15.0495
TRINITY_DN35033_c1_g7	0.807567	37	7.71162	1.05561	37	9.29313	0.963162	37	16.8884	1.10585	37	6.47815	1.17216	37	15.3169	1.19983	37	17.0013
TRINITY_DN36943_c0_g3	0.994194	25	8.96455	0.941943	25	7.79882	0.948974	25	9.07227	1.05954	25	9.6499	1.1061	25	6.40803	0.94756	25	15.4339
TRINITY_DN34415_c0_g4	0.981506	40	5.09311	0.947182	40	4.51415	0.977537	40	9.39487	1.04943	40	7.19092	1.08257	40	10.2911	1.02518	40	10.3293
TRINITY_DN36111_c2_g4	0.957403	39	10.2753	0.961897	39	7.15966	0.947643	39	8.01158	1.05711	39	9.30438	1.1369	39	12.1161	1.02426	39	9.99562
TRINITY_DN36592_c0_g1	0.911205	29	8.04029	1.01087	29	6.1533	0.936172	29	8.98603	1.08458	29	7.62806	1.14773	29	10.2126	1.02295	29	11.0196
TRINITY_DN34236_c0_g2	0.973355	42	6.21612	1.02517	42	4.20639	0.912065	42	6.5831	1.09489	42	4.51226	1.07763	42	5.26434	0.958808	42	12.5453
TRINITY_DN32889_c1_g1	0.997403	19	15.9352	0.994547	19	3.43366	1.06215	19	16.7503	0.827829	19	11.9141	0.888884	19	15.063	1.11768	19	28.6438
TRINITY_DN33534_c1_g4	0.820391	43	7.03782	1.04303	43	8.90603	0.998741	43	5.54106	1.0802	43	7.2133	1.16522	43	7.06388	1.07039	43	12.4417
TRINITY_DN36542_c2_g1	1.33343	40	11.1837	1.04188	40	8.74274	1.06379	40	8.60201	0.748811	40	15.0841	0.715541	40	28.1455	0.702091	40	25.801
TRINITY_DN37151_c1_g1	0.717961	53	18.7123	1.00522	53	10.4969	1.00048	53	11.0207	1.18566	53	9.83765	1.25512	53	18.0993	1.14231	53	15.3645
TRINITY_DN34982_c3_g1	0.936367	26	6.42724	1.14843	26	8.31216	0.919172	26	6.528	0.997035	26	10.5185	1.10973	26	6.54563	0.964898	26	9.86631
TRINITY_DN34410_c0_g1	1.13107	44	14.0969	0.971133	44	8.32304	1.03672	44	6.53791	0.902093	44	15.6118	0.882135	44	14.0216	0.931797	44	16.9318
TRINITY_DN30487_c0_g2	1.03072	15	20.937	1.04173	15	7.80046	0.929075	15	7.92953	1.04151	15	14.3913	0.968478	15	20.3694	1.00929	15	17.6181
TRINITY_DN35542_c2_g3	0.56812	4	31.8622	0.619319	4	31.7509	0.574505	4	7.43457	1.25525	4	56.3978	1.64743	4	34.4449	1.32197	4	69.5488
TRINITY_DN33831_c3_g1	1.05332	5	11.6663	1.07779	5	1.25542	0.919159	5	6.97594	0.976417	5	9.23397	0.918259	5	4.72015	0.995852	5	21.7265
TRINITY_DN31050_c0_g1	1.00874	1		1.00355	1		1.04762	1		0.96092	1		1.09444	1		0.904541	1
TRINITY_DN36531_c2_g1	0.901864	39	5.87306	1.05028	39	4.36784	0.96224	39	9.82684	1.09778	39	5.9636	1.11704	39	13.5543	0.998844	39	8.75135
TRINITY_DN33660_c1_g3	0.888532	38	11.2727	1.02601	38	8.53385	0.910777	38	7.07554	1.12541	38	6.88589	1.15542	38	12.5575	1.09774	38	12.8635
TRINITY_DN30914_c0_g1	0.817163	5	4.69534	1.08995	5	1.30833	1.24457	5	19.8745	0.919406	5	12.4282	0.872149	5	38.1067	1.24752	5	17.761
TRINITY_DN35950_c0_g1	1.06828	15	19.2914	0.92932	15	4.617	1.05196	15	17.664	0.972706	15	12.5004	0.878525	15	34.3783	1.21503	15	27.5233
TRINITY_DN37140_c2_g1	1.09927	39	14.5719	0.974004	39	6.10395	1.04737	39	9.11526	0.938149	39	10.4389	0.938095	39	14.1714	0.953885	39	18.7797
TRINITY_DN33090_c0_g5	1.03733	63	12.1131	0.958595	63	8.65849	1.03204	63	9.3165	1.00315	63	11.7429	0.972567	63	15.5806	0.925582	63	16.0774
TRINITY_DN34285_c0_g2	0.845383	51	11.24	1.11676	51	12.3597	0.962804	51	12.1445	1.1272	51	11.0019	1.0672	51	11.5813	1.05641	51	9.44396
TRINITY_DN34245_c0_g3	0.998978	6	13.0806	1.01083	6	7.54618	0.947327	6	13.9967	0.95836	6	5.56687	1.11803	6	18.5062	0.888382	6	20.5314
TRINITY_DN34639_c2_g1	0.955592	30	5.7948	1.10463	30	9.96608	0.91145	30	11.1348	1.07554	30	5.21879	1.09118	30	16.7104	0.997152	30	16.4473
TRINITY_DN36612_c2_g1	1.13596	20	11.713	1.08244	20	6.4684	0.986248	20	10.6229	0.957096	20	5.65548	0.999483	20	35.9028	0.855089	20	11.9852
TRINITY_DN37165_c3_g5	1.26054	2	13.1971	0.823758	2	3.425	1.1445	2	13.863	0.760245	2	5.88226	0.894621	2	8.27788	0.785553	2	6.09474
TRINITY_DN32766_c0_g1	1.20006	1		1.23862	1		0.710097	1		0.910514	1		1.08334	1		0.655224	1
TRINITY_DN37005_c3_g2	0.809215	6	16.9958	0.985248	6	13.8947	0.574453	6	88.7077	0.86576	6	11.3536	2.65726	6	9.53695	0.640759	6	45.6988
TRINITY_DN32762_c0_g3	1.0822	32	16.0934	1.06304	32	10.5996	0.95111	32	13.06	0.975149	32	13.2851	1.00203	32	26.8654	0.888399	32	23.5236
TRINITY_DN31791_c3_g4	0.826997	25	12.3144	1.33736	25	15.902	0.866173	25	11.5836	1.13761	25	8.00528	1.06583	25	16.0796	0.94618	25	18.5829
TRINITY_DN33516_c1_g1	1.35086	36	19.461	0.917146	36	7.07555	1.05868	36	10.2154	0.736141	36	24.1233	0.698925	36	35.7582	0.726776	36	24.7406
TRINITY_DN36649_c1_g3	0.748483	52	17.0377	1.18363	52	12.227	0.940528	52	11.2081	1.08242	52	8.03581	1.21778	52	17.7586	1.20998	52	16.6302
TRINITY_DN30618_c0_g1	0.819841	12	7.52119	1.02026	12	5.69923	1.03877	12	16.4778	1.07185	12	11.5883	1.08139	12	15.1796	1.13737	12	14.6728
TRINITY_DN32423_c0_g1	1.08179	56	8.57476	0.985525	56	6.30011	1.00824	56	8.39408	0.941633	56	10.3422	0.958826	56	15.2331	0.946257	56	12.1235
TRINITY_DN31494_c0_g1	0.818247	1		1.29019	1		0.772014	1		1.17432	1		1.13608	1		1.1205	1
TRINITY_DN34747_c2_g4	1.08231	21	6.38509	1.00805	21	5.01242	1.01983	21	6.7884	0.975774	21	8.0413	0.950328	21	9.55734	0.916456	21	7.12807
TRINITY_DN36485_c0_g1	1.31224	3	3.83528	1.07892	3	1.63563	1.1378	3	3.14396	0.688242	3	3.25221	0.737599	3	9.51968	0.654563	3	34.9402
TRINITY_DN31716_c2_g1	1.11855	51	9.57067	0.996811	51	9.80021	1.02663	51	11.1255	0.91869	51	10.806	0.918629	51	19.8969	0.869576	51	16.3344
TRINITY_DN34309_c2_g7	1.11469	28	13.9306	1.09111	28	4.62448	0.997034	28	9.07023	0.91373	28	14.0904	0.937603	28	26.7382	0.826699	28	12.7801
TRINITY_DN36838_c0_g1	0.900398	42	10.905	1.01732	42	7.43808	1.00834	42	10.6819	1.06827	42	9.16333	1.06133	42	19.5149	1.04137	42	18.634
TRINITY_DN31395_c2_g5	0.988318	43	6.40618	0.972743	43	4.82515	1.12887	43	9.00192	1.02578	43	7.83033	0.881199	43	10.3149	1.02419	43	9.53352
TRINITY_DN33325_c0_g6	0.808092	36	7.19226	1.04705	36	7.55852	0.935311	36	7.81379	1.16186	36	11.5423	1.22883	36	11.0232	1.09894	36	10.3068
TRINITY_DN34959_c0_g1	1.07752	49	7.57381	0.933701	49	7.05346	0.996935	49	6.42466	0.998064	49	11.225	0.973712	49	11.4776	0.934228	49	12.9365
TRINITY_DN32064_c0_g1	0.954227	30	8.57988	1.03661	30	7.9334	0.972997	30	9.29635	1.07076	30	6.35975	1.0813	30	8.25595	1.03538	30	19.0128
TRINITY_DN31398_c2_g3	1.06982	3	2.73596	1.2742	3	1.72248	1.03395	3	0.195525	0.849393	3	0.934534	0.66713	3	0.802709	0.963445	3	0.321956
TRINITY_DN35826_c0_g2	1.04135	16	10.3462	0.992816	16	5.97053	0.953407	16	7.08052	1.01446	16	10.2677	1.01322	16	9.14578	0.943747	16	15.0704
TRINITY_DN36185_c1_g1	1.02441	37	10.3894	1.08341	37	8.50892	0.993618	37	8.38732	0.99613	37	11.7312	0.985171	37	11.775	0.916604	37	14.2778
TRINITY_DN30949_c3_g3	1.07876	25	10.1158	0.974181	25	9.31102	1.06394	25	6.20852	0.959116	25	9.01333	0.97251	25	19.9352	0.856604	25	15.5539
TRINITY_DN31329_c3_g1	1.08799	67	7.7395	0.976804	67	7.42398	1.02817	67	9.75705	0.967772	67	10.6837	0.895346	67	14.8217	0.94076	67	16.9912
TRINITY_DN34579_c0_g1	1.11447	29	9.64571	0.983646	29	7.73707	1.03879	29	6.96453	0.942082	29	11.5849	0.875426	29	17.7797	0.953833	29	16.0101
TRINITY_DN32058_c4_g2	0.922523	9	6.83098	1.05728	9	6.50904	0.981146	9	2.22813	1.08078	9	8.31262	1.14656	9	26.4495	0.971718	9	9.78201
TRINITY_DN37094_c0_g2	0.769429	32	13.1802	1.14862	32	13.8845	0.874762	32	9.78347	1.11133	32	7.30646	1.36332	32	11.9803	0.990252	32	16.8836
TRINITY_DN35762_c4_g3	0.841099	43	12.1377	1.00158	43	8.23217	1.01345	43	11.9202	1.10199	43	6.0648	1.0882	43	12.5062	1.11003	43	14.3246
TRINITY_DN31455_c3_g2	1.01547	42	12.3103	1.02104	42	10.3595	1.148	42	8.07403	0.919187	42	8.03096	0.913797	42	14.6233	0.950807	42	25.1043
TRINITY_DN32216_c3_g1	0.668334	40	19.2001	1.20639	40	20.3511	1.0167	40	11.5631	1.11782	40	9.03521	1.15304	40	9.99105	1.35825	40	18.4275
TRINITY_DN32253_c0_g2	1.07901	25	12.202	0.970756	25	5.37369	1.01226	25	6.99322	0.932313	25	10.5069	0.9462	25	13.1589	0.940027	25	20.2134
TRINITY_DN36333_c1_g3	1.02457	22	12.7118	1.05604	22	13.2152	1.03261	22	9.29846	0.933922	22	15.7414	1.00423	22	20.5653	0.994083	22	15.5517
TRINITY_DN34534_c3_g2	0.917657	17	6.01951	1.15345	17	9.76247	1.00351	17	18.4428	1.0595	17	3.9736	1.05272	17	24.2177	0.962509	17	20.6995
TRINITY_DN33258_c2_g8	0.906199	54	6.43316	1.18318	54	9.84962	0.991832	54	9.43656	1.00222	54	7.12125	0.985476	54	20.6164	1.03775	54	15.1622
TRINITY_DN35033_c1_g9	0.783761	21	8.52491	1.07563	21	5.43917	0.90721	21	8.90767	1.1754	21	6.95769	1.29408	21	7.89074	1.09347	21	9.62592
TRINITY_DN35707_c1_g1	1.06588	37	8.49094	0.965029	37	6.3766	0.954248	37	7.64541	0.978846	37	9.31973	1.02078	37	15.2728	0.963815	37	13.6048
TRINITY_DN35909_c1_g1	0.743819	46	11.1877	0.998046	46	9.74947	0.944378	46	9.04145	1.231	46	7.61467	1.25082	46	9.75167	1.22909	46	11.1512
TRINITY_DN31139_c0_g1	0.968471	14	3.94418	0.920143	14	7.64157	0.955097	14	6.18389	1.10464	14	8.67221	1.06754	14	6.52191	1.04581	14	7.24445
TRINITY_DN36156_c0_g1	1.30079	35	22.6319	0.848879	35	13.767	1.06138	35	9.37323	0.814865	35	19.4195	0.785186	35	24.1761	0.821629	35	20.5629
TRINITY_DN36123_c1_g2	1.1688	52	13.3135	0.971172	52	7.78706	1.00011	52	13.042	0.892957	52	6.89683	0.890908	52	21.3154	0.870224	52	18.8953
TRINITY_DN33287_c1_g6	1.05074	15	5.47603	1.036	15	8.06067	0.93617	15	6.69651	1.01214	15	10.1195	1.01179	15	7.56158	0.944205	15	7.60306
TRINITY_DN31406_c4_g4	0.813563	32	6.24681	1.01988	32	6.04855	0.973102	32	8.7227	1.15315	32	6.86418	1.23061	32	10.3398	1.08572	32	10.265
TRINITY_DN34904_c6_g5	0.920932	12	1.53349	1.09449	12	9.38574	0.925127	12	6.47766	1.07205	12	6.81089	1.14077	12	4.31666	0.97057	12	5.23277
TRINITY_DN31119_c0_g5	1.07705	7	14.2162	1.01803	7	1.65273	1.09337	7	5.01927	0.949347	7	2.76447	0.83821	7	14.1169	0.862298	7	14.4782
TRINITY_DN35542_c2_g1	1.31032	5	9.04081	0.956998	5	6.24344	1.06883	5	1.40863	0.826286	5	4.51233	0.780308	5	5.6303	0.733893	5	6.10638
TRINITY_DN36424_c0_g2	0.901767	6	3.34464	1.08443	6	25.9433	1.15726	6	10.3761	1.01491	6	18.2922	0.846691	6	25.2836	1.14143	6	9.62235
TRINITY_DN31263_c2_g4	1.05012	4	2.23244	0.98509	4	4.11412	0.925401	4	3.48681	1.04973	4	7.36207	1.07858	4	2.80988	0.929345	4	5.52246
TRINITY_DN32555_c1_g4	0.929907	56	9.07274	1.11659	56	8.56975	0.92753	56	10.1129	1.07574	56	8.88633	1.12621	56	9.75863	0.937499	56	10.2309
TRINITY_DN32047_c2_g1	1.15725	6	3.60388	0.91724	6	2.85337	0.992495	6	3.62743	0.949874	6	1.72786	0.965824	6	2.89143	0.886903	6	3.74129
TRINITY_DN31520_c1_g3	0.792219	24	15.7115	0.975719	24	14.8313	1.01772	24	24.7551	1.13043	24	14.3797	1.09484	24	34.0641	1.14075	24	28.6663
TRINITY_DN34904_c6_g6	0.897854	1		1.1707	1		1.03496	1		0.92463	1		0.918084	1		1.25458	1
TRINITY_DN35756_c0_g2	0.987206	2	16.8792	0.98912	2	7.44069	1.03724	2	15.9732	0.97654	2	14.2922	1.05017	2	21.9493	0.975023	2	13.0562
TRINITY_DN31913_c0_g5	0.96999	13	5.00914	1.13274	13	3.12868	0.923143	13	4.90881	1.01909	13	7.30298	1.04439	13	6.84285	0.957996	13	9.43024
TRINITY_DN33561_c1_g8	0.898169	22	7.0806	1.04104	22	6.96074	0.959497	22	6.21211	1.08084	22	5.87007	1.14288	22	10.2254	1.0077	22	7.21186
TRINITY_DN34826_c2_g1	0.910799	54	7.25938	1.13509	54	6.53659	0.984928	54	8.75643	1.07818	54	6.1674	1.05898	54	10.0385	0.994492	54	12.455
TRINITY_DN31011_c1_g1	1.00091	4	6.03555	1.0626	4	7.39808	1.01244	4	1.75252	1.00526	4	9.60156	0.9891	4	5.37233	0.908233	4	10.5428
TRINITY_DN37176_c3_g2	0.912766	1		0.971897	1		0.986012	1		1.13028	1		1.00299	1		1.17377	1
TRINITY_DN24661_c0_g2	0.979563	13	11.809	1.2359	13	10.2005	1.0569	13	21.3294	0.840294	13	18.2677	0.82841	13	23.1003	1.05813	13	15.4771
TRINITY_DN35083_c4_g3	1.06872	15	11.6199	0.997094	15	3.95841	1.00191	15	5.81728	0.943339	15	5.36298	0.9757	15	10.3956	0.883752	15	16.4059
TRINITY_DN33690_c1_g13	1.14653	27	15.2497	0.998561	27	8.01033	1.00328	27	23.5815	0.87872	27	16.0332	0.915248	27	22.8938	0.906677	27	28.3393
TRINITY_DN36881_c1_g1	0.966343	48	7.28859	0.904627	48	7.54757	1.00068	48	8.57693	1.04822	48	8.39587	1.08659	48	12.3099	1.08553	48	9.51006
TRINITY_DN37035_c1_g1	1.09046	63	8.44134	0.943005	63	6.9634	0.985089	63	8.9478	0.990733	63	5.77442	0.977148	63	12.15	0.919198	63	12.5947
TRINITY_DN35131_c2_g8	1.09056	4	8.52375	0.965095	4	2.91794	1.03414	4	2.64332	0.896928	4	2.16413	0.884753	4	7.13839	0.946885	4	23.4938
TRINITY_DN33756_c0_g2	1.13236	30	8.78233	1.09537	30	13.2284	0.934539	30	10.0863	0.905066	30	12.1679	0.930617	30	21.7814	0.805363	30	17.6412
TRINITY_DN35381_c2_g1	1.152	28	17.2258	0.952302	28	7.39525	1.08473	28	16.815	0.854981	28	11.4414	0.897856	28	25.8211	0.896039	28	18.2892
TRINITY_DN36486_c0_g1	0.836101	33	12.4305	1.03648	33	9.54207	0.948659	33	10.2379	1.08602	33	11.6551	1.16992	33	12.9625	1.1064	33	13.3381
TRINITY_DN30904_c1_g1	0.726501	24	19.3957	1.12462	24	18.9497	0.939122	24	13.5049	1.03943	24	9.85031	1.22394	24	16.4441	1.19639	24	19.8823
TRINITY_DN32058_c4_g4	0.99864	7	12.5776	0.994289	7	4.67951	0.986016	7	4.50113	1.0486	7	1.20332	0.994505	7	27.5616	1.00522	7	6.80228
TRINITY_DN35703_c1_g2	1.15971	22	8.74395	0.891335	22	5.50393	1.1213	22	10.7729	0.851361	22	7.68208	0.923881	22	14.5119	0.954485	22	10.4312
TRINITY_DN36519_c0_g1	1.03105	34	10.0761	0.9766	34	7.76242	1.00102	34	10.2133	1.04391	34	5.57146	0.985326	34	14.711	0.948703	34	15.474
TRINITY_DN32315_c2_g1	0.855292	1		0.827401	1		1.02676	1		1.0857	1		1.02365	1		1.46144	1
TRINITY_DN36236_c0_g3	1.16182	42	11.2959	0.910368	42	7.66435	0.93931	42	6.48498	0.975249	42	6.24245	0.950219	42	9.3033	0.879767	42	13.4854
TRINITY_DN31011_c1_g2	1.04606	7	18.3894	1.06864	7	14.7519	1.04569	7	12.0112	0.981462	7	31.1521	1.05583	7	8.25728	0.867408	7	41.3247
TRINITY_DN31011_c1_g4	1.03242	3	5.59359	1.05683	3	2.3433	1.06042	3	8.70641	0.970128	3	2.34826	0.923999	3	13.6967	0.927371	3	1.31168
TRINITY_DN34011_c0_g1	0.862772	12	8.00057	0.949108	12	2.37476	0.912451	12	5.70545	1.13184	12	7.6452	1.24621	12	6.58742	1.16382	12	6.75771
TRINITY_DN34005_c0_g1	0.78588	43	10.5752	1.01186	43	5.34631	0.973253	43	6.94011	1.16718	43	7.84896	1.23247	43	13.5325	1.18348	43	9.05549
TRINITY_DN35062_c0_g1	1.04196	32	7.06255	0.93935	32	6.5665	0.942481	32	5.79271	1.00776	32	8.58691	1.06147	32	11.865	0.983327	32	7.79702
TRINITY_DN36972_c1_g1	1.0974	20	17.312	1.01301	20	8.5073	1.00361	20	25.2022	0.953735	20	8.30646	0.937091	20	12.7542	0.981949	20	35.9995
TRINITY_DN35626_c0_g4	1.04123	34	7.66991	0.99128	34	7.13438	0.999686	34	9.35689	0.998241	34	7.72083	1.02445	34	18.9748	0.931927	34	13.0042
TRINITY_DN31867_c1_g4	0.984897	35	11.3495	0.941504	35	6.56137	0.893874	35	6.14583	1.04838	35	10.2154	1.12652	35	11.6068	1.00697	35	8.96644
TRINITY_DN36095_c1_g5	1.1706	36	5.5013	0.967475	36	3.93744	0.962232	36	6.17338	0.917743	36	4.42273	0.905382	36	13.6768	0.842795	36	8.93641
TRINITY_DN34931_c3_g1	1.10595	40	11.4968	0.705663	40	15.9763	0.892369	40	7.48487	1.03914	40	8.93711	1.14047	40	9.28893	0.995726	40	9.53676
TRINITY_DN35522_c1_g2	1.1801	41	9.59022	1.00635	41	7.84981	1.03654	41	8.35518	0.904105	41	9.56634	0.837863	41	18.1761	0.85635	41	12.5536
TRINITY_DN34239_c0_g8	1.07278	9	3.16097	1.03188	9	6.382	0.99799	9	3.72765	0.877427	9	8.79523	0.944295	9	8.2032	0.930486	9	18.1099
TRINITY_DN35944_c2_g2	1.06281	75	8.83406	1.02387	75	8.48714	0.976457	75	8.45676	0.979802	75	7.53627	0.974726	75	14.2782	0.887918	75	16.6514
TRINITY_DN32251_c0_g1	0.995001	22	6.78091	1.02155	22	7.05389	0.94086	22	4.58439	1.0256	22	5.84297	1.07029	22	11.0101	0.998408	22	8.27219
TRINITY_DN35128_c1_g2	0.748603	44	8.28957	1.13104	44	8.84114	0.927205	44	10.2891	1.12531	44	8.71929	1.18451	44	13.6288	1.06516	44	9.37552
TRINITY_DN35076_c1_g2	1.06624	33	12.7215	0.99095	33	6.58177	0.93935	33	10.2237	0.971084	33	12.7828	0.977715	33	16.0722	0.886425	33	18.2081
TRINITY_DN32561_c0_g3	1.10315	6	13.0373	1.0062	6	6.75628	0.968985	6	3.42893	0.896974	6	7.26591	0.892848	6	4.95345	0.946894	6	42.1188
TRINITY_DN33934_c0_g1	0.778859	26	11.7197	0.993403	26	5.19233	0.947529	26	8.46736	1.17999	26	10.2346	1.21761	26	15.0451	1.14296	26	6.61289
TRINITY_DN32565_c0_g1	0.987342	46	7.52744	0.946528	46	7.12976	1.04865	46	6.87546	1.01949	46	8.18465	1.01598	46	5.89144	0.981407	46	8.23733
TRINITY_DN31235_c0_g1	1.16386	14	13.0715	0.963885	14	8.2746	0.987706	14	13.8568	0.864857	14	10.7868	1.00398	14	18.1483	0.83148	14	21.6058
TRINITY_DN31633_c0_g3	0.944005	19	4.60413	0.956257	19	3.46913	0.935957	19	5.56776	1.0948	19	5.52039	1.16219	19	5.97835	1.03723	19	11.4667
TRINITY_DN34827_c2_g1	0.840175	32	8.02692	1.05041	32	6.23459	0.967389	32	5.9172	1.10983	32	7.95882	1.1538	32	12.7685	1.07518	32	8.65702
TRINITY_DN33649_c3_g3	0.850422	36	8.33278	1.04184	36	8.17599	0.945656	36	8.29224	1.18054	36	8.61332	1.18333	36	10.7213	1.09487	36	8.31434
TRINITY_DN32463_c2_g6	0.983655	21	6.05313	1.04926	21	7.20965	0.87653	21	10.1844	1.09877	21	8.6726	1.03687	21	17.5684	1.02537	21	11.49
TRINITY_DN32297_c1_g4	1.11188	37	6.16568	1.04033	37	14.2651	0.988321	37	19.7876	0.95608	37	8.43906	0.94602	37	16.6335	0.843898	37	18.4577
TRINITY_DN30359_c0_g1	0.994092	2	11.0755	0.945821	2	12.6799	0.937496	2	9.8649	1.13786	2	3.89188	0.912136	2	12.5484	1.13636	2	6.9311
TRINITY_DN36508_c0_g1	0.706557	44	22.5896	1.0115	44	8.04302	0.940186	44	7.46839	1.22714	44	10.9937	1.32268	44	13.0519	1.17257	44	12.698
TRINITY_DN31011_c1_g5	1.08594	4	11.1437	1.0333	4	1.0527	1.03058	4	10.756	0.916052	4	11.0295	0.981582	4	24.6451	0.885265	4	2.86204
TRINITY_DN37045_c1_g1	0.879923	6	7.86921	1.10177	6	5.66487	1.04515	6	5.518	1.06665	6	4.10405	1.02443	6	7.58156	1.05875	6	12.5097
TRINITY_DN32566_c2_g2	0.999473	14	7.95245	1.12007	14	9.44002	1.01691	14	5.52099	0.948561	14	10.1718	0.950321	14	10.5166	0.994999	14	17.2387
TRINITY_DN32937_c1_g3	0.974839	10	5.50575	1.07899	10	17.3363	0.90121	10	25.452	0.985153	10	7.53431	1.08618	10	37.8523	0.984693	10	24.9431
TRINITY_DN32226_c3_g1	0.967768	9	17.0294	0.949645	9	0.953875	1.01507	9	4.1886	1.00254	9	5.92006	0.949194	9	12.7288	1.13828	9	22.9851
TRINITY_DN32524_c0_g3	0.978405	17	9.67178	0.969842	17	3.45234	0.948353	17	5.85747	1.08909	17	3.65446	1.12183	17	13.4856	0.963997	17	7.17253
TRINITY_DN34386_c1_g3	1.11854	36	8.36763	1.22921	36	10.2155	1.10437	36	12.1499	0.788086	36	14.9953	0.758875	36	24.2601	0.842504	36	12.2236
TRINITY_DN37165_c3_g1	1.15237	11	14.7377	0.999135	11	5.37774	0.965624	11	9.40027	0.808307	11	19.4559	0.933234	11	21.9037	0.861973	11	15.6852
TRINITY_DN35622_c0_g2	0.998131	25	8.83057	1.04798	25	4.50425	0.995247	25	3.71214	1.04352	25	7.12485	1.02369	25	9.07622	0.9527	25	10.487
TRINITY_DN35033_c1_g3	0.894516	24	6.22722	1.06691	24	7.50856	0.97507	24	7.23374	1.07475	24	4.55353	1.10726	24	6.05565	1.01653	24	10.3959
TRINITY_DN34400_c0_g1	0.679312	44	17.8924	1.11486	44	10.135	0.972394	44	27.9771	1.13253	44	7.11389	1.18686	44	37.1918	1.12787	44	40.3642
TRINITY_DN32758_c0_g1	1.00218	43	10.3295	1.01616	43	6.64776	0.991903	43	20.0026	1.0108	43	8.07779	1.00538	43	21.0207	1.04057	43	24.8962
TRINITY_DN32070_c0_g5	0.979141	32	6.48405	1.05153	32	5.86756	0.945442	32	6.07766	1.02396	32	6.36413	1.06367	32	9.32985	0.985261	32	8.03495
TRINITY_DN34466_c1_g1	0.953404	39	11.8639	1.11021	39	8.81565	0.990007	39	8.13998	1.03641	39	9.48087	0.988984	39	9.40199	0.951895	39	18.5468
TRINITY_DN35790_c1_g3	0.961038	20	8.25764	0.966645	20	3.66696	0.960149	20	4.85705	1.08481	20	10.3434	1.05421	20	8.09306	1.06428	20	7.94655
TRINITY_DN35370_c1_g2	1.04392	11	12.4795	0.996422	11	8.75436	0.947455	11	13.78	0.96039	11	11.0187	1.03361	11	25.7789	0.917322	11	21.6296
TRINITY_DN32849_c0_g4	0.76726	35	14.7701	1.12126	35	9.10616	0.991063	35	13.8714	1.09338	35	5.10649	1.13848	35	15.4479	1.14306	35	20.8487
TRINITY_DN34534_c3_g3	0.712459	9	11.8636	1.0213	9	1.84543	0.837949	9	52.3174	1.2752	9	3.64706	1.32208	9	55.7631	1.0709	9	58.4934
TRINITY_DN34829_c0_g1	1.0692	42	14.4847	1.03401	42	6.24388	0.997752	42	6.58541	0.964255	42	17.8143	0.886184	42	18.9531	1.00195	42	17.1071
TRINITY_DN33476_c0_g4	1.03865	10	8.16091	1.19522	10	27.6828	0.882524	10	17.2271	0.992662	10	10.2409	1.01029	10	8.54595	0.855357	10	38.7866
TRINITY_DN31437_c1_g3	1.07687	19	14.391	1.05692	19	7.60341	0.96427	19	6.37391	0.968293	19	6.19932	0.935297	19	7.14508	0.933318	19	14.5492
TRINITY_DN37079_c0_g1	0.977796	12	5.83212	0.939169	12	15.5771	1.10093	12	24.4595	0.965517	12	8.00167	0.934286	12	38.3484	1.21549	12	13.7209
TRINITY_DN32335_c1_g1	0.818291	20	8.35833	1.03255	20	6.3599	0.873982	20	10.1836	1.14683	20	5.03852	1.27469	20	12.0556	1.10156	20	12.1163
TRINITY_DN33957_c4_g1	0.751306	20	13.2451	1.09218	20	6.08466	1.07691	20	8.41747	1.128	20	8.86954	1.1304	20	10.0152	1.2087	20	11.4469
TRINITY_DN33766_c0_g2	0.978097	32	7.10592	1.06993	32	7.47108	0.9458	32	8.00792	1.05518	32	4.94733	1.04524	32	5.50682	0.976066	32	12.9333
TRINITY_DN34258_c2_g2	0.833598	6	4.78109	1.055	6	6.02888	0.989071	6	9.27022	1.02624	6	5.50367	1.09392	6	16.4523	1.09823	6	6.62856
TRINITY_DN32634_c0_g1	1.00565	1		1.08365	1		0.969774	1		1.02427	1		1.03447	1		0.916423	1
TRINITY_DN36572_c1_g4	0.968881	14	9.1712	1.07715	14	7.4298	1.00048	14	7.82991	1.05533	14	5.56893	0.996173	14	15.4928	0.98379	14	12.8572
TRINITY_DN36943_c0_g2	1.05027	11	21.7675	0.947169	11	6.04692	0.953965	11	6.4513	0.982113	11	8.78222	1.03244	11	19.2635	0.934331	11	13.5415
TRINITY_DN32061_c0_g4	0.766536	34	9.50948	1.13695	34	4.23376	0.864237	34	10.369	1.15359	34	7.8694	1.24276	34	5.34533	1.18061	34	6.64266
TRINITY_DN36812_c0_g1	0.923895	52	8.82438	0.918279	52	9.37966	1.00385	52	7.04638	1.07221	52	8.3836	1.03699	52	10.5272	1.156	52	11.017
TRINITY_DN35870_c2_g1	1.0078	25	10.6385	0.923677	25	5.70092	0.980377	25	7.84595	1.05445	25	5.70998	1.04876	25	11.4805	1.01206	25	19.6931
TRINITY_DN32935_c0_g4	0.884095	35	11.0696	1.16703	35	7.99211	0.948025	35	7.75031	1.08163	35	7.29229	1.10366	35	16.6749	1.02069	35	13.2079
TRINITY_DN35763_c1_g1	0.969255	28	5.86984	0.988041	28	5.62352	0.883378	28	4.88427	1.09326	28	6.69435	1.12907	28	7.61087	1.036	28	9.76343
TRINITY_DN34179_c0_g2	1.14228	3	1.13094	1.01437	3	2.97696	1.02671	3	10.0363	0.830228	3	7.25099	1.01685	3	14.1156	0.886753	3	16.0656
TRINITY_DN35154_c1_g2	0.923701	21	8.12094	0.983589	21	5.19638	0.986714	21	8.72256	1.0678	21	9.97042	1.11526	21	7.63966	1.07218	21	10.2465
TRINITY_DN32500_c1_g1	0.903308	6	3.67382	0.98423	6	1.62998	0.938597	6	4.76671	1.16131	6	4.7426	1.12497	6	4.31039	1.07844	6	4.70668
TRINITY_DN36424_c0_g3	1.04912	5	1.35451	1.10272	5	7.30289	1.11594	5	0.684261	0.978246	5	9.44322	0.795614	5	20.5101	0.98795	5	6.3358
TRINITY_DN36534_c0_g1	0.904217	48	9.14936	0.972792	48	8.09601	0.947278	48	10.3077	1.12975	48	7.98734	1.18509	48	11.3456	1.05608	48	8.81938
TRINITY_DN33821_c1_g5	0.895898	67	13.7572	1.09561	67	7.56575	0.923673	67	9.47853	1.08555	67	9.66351	1.10433	67	10.6518	1.00222	67	13.0789
TRINITY_DN34984_c0_g4	0.998655	5	7.58299	1.00964	5	7.81367	1.13599	5	12.6669	0.946191	5	2.03819	0.936383	5	9.56568	1.04605	5	25.3599
TRINITY_DN33540_c7_g4	0.948668	28	6.83479	1.109	28	9.60456	0.977707	28	6.99208	1.02837	28	6.85907	1.00484	28	9.17254	1.04116	28	11.5228
TRINITY_DN36115_c2_g1	1.01093	24	11.8694	0.993752	24	5.06059	0.958813	24	8.31775	1.00099	24	11.8564	0.983756	24	18.1642	0.963823	24	15.437
TRINITY_DN34931_c4_g1	1.04591	33	9.28102	0.946269	33	7.01692	1.0848	33	11.8608	0.981279	33	9.68948	0.964533	33	26.409	0.983202	33	14.2905
TRINITY_DN33285_c1_g1	1.07394	44	7.76502	0.987121	44	6.09399	1.01173	44	6.41268	0.958569	44	7.27936	0.949054	44	12.6624	0.939666	44	10.851
TRINITY_DN36464_c0_g1	0.973448	22	8.3368	1.00136	22	7.0039	0.996729	22	6.50162	1.03139	22	8.93224	1.10154	22	10.5607	0.976987	22	11.4194
TRINITY_DN35782_c0_g1	0.735302	20	14.2366	1.03226	20	5.28386	0.94111	20	13.0412	1.21499	20	9.96369	1.25099	20	16.8145	1.1848	20	10.7721
TRINITY_DN35432_c1_g5	0.885732	40	7.25134	1.05369	40	9.09609	0.919203	40	8.03633	1.12132	40	6.89697	1.1574	40	10.2877	1.06843	40	11.6865
TRINITY_DN32540_c0_g2	0.87461	37	9.10997	0.9942	37	6.73573	1.02808	37	9.78556	1.07309	37	8.14119	1.05893	37	8.69788	1.15966	37	12.5037
TRINITY_DN36533_c0_g1	0.93351	42	7.39079	0.950626	42	7.44296	0.972931	42	9.65715	1.04863	42	7.11046	1.13391	42	7.32785	1.04408	42	9.74012
TRINITY_DN31371_c2_g4	1.27994	26	18.4926	1.02683	26	7.43051	1.0179	26	9.1728	0.828453	26	22.7414	0.770723	26	36.012	0.819097	26	23.2586
TRINITY_DN34408_c0_g6	0.905941	16	8.91107	1.12937	16	8.96949	0.924733	16	4.38606	1.03632	16	10.5758	1.1289	16	10.2086	1.01871	16	10.5423
TRINITY_DN32589_c1_g1	0.789991	28	13.6147	1.0476	28	8.47355	0.890644	28	11.3328	1.17302	28	9.7198	1.15727	28	13.0593	1.17289	28	7.79627
TRINITY_DN33309_c1_g6	1.22061	8	15.7291	0.676141	8	16.8117	0.85455	8	8.56345	0.993486	8	5.66329	0.951855	8	8.83744	0.910273	8	26.8574
TRINITY_DN32089_c2_g1	0.713447	40	20.1346	0.889933	40	5.70991	0.910638	40	10.3415	1.24039	40	8.19676	1.44811	40	15.6216	1.23333	40	9.11979
TRINITY_DN31791_c1_g4	0.968252	6	4.42261	1.27496	6	8.99964	0.925737	6	9.53553	1.00605	6	3.25993	0.960478	6	8.32362	0.864588	6	5.99199
TRINITY_DN34390_c1_g1	0.974828	28	13.1035	0.954248	28	9.21219	0.951507	28	8.634	1.04124	28	8.84939	1.10125	28	14.4983	1.02659	28	11.8775
TRINITY_DN32634_c0_g2	0.876909	2	8.98379	1.07249	2	17.9669	0.971037	2	13.4894	1.09663	2	1.63437	1.14819	2	9.12102	1.01938	2	4.80969
TRINITY_DN31476_c5_g2	1.05322	15	2.29244	0.990159	15	6.33837	0.972054	15	4.14123	1.01534	15	4.42862	1.02609	15	5.66905	0.961335	15	10.8035
TRINITY_DN35845_c0_g1	1.22243	25	9.6232	1.05382	25	4.90151	1.02316	25	6.31617	0.849051	25	10.8119	0.844363	25	13.0148	0.735757	25	15.2762
TRINITY_DN35085_c0_g1	1.32355	5	12.9145	1.20137	5	6.77177	1.16998	5	38.3567	0.511827	5	24.7228	0.507894	5	45.284	0.706498	5	16.3365
TRINITY_DN30577_c0_g1	1.05734	15	7.23876	0.960154	15	7.17782	1.0235	15	13.3522	0.959893	15	7.45789	0.951787	15	13.8158	1.02966	15	13.6808
TRINITY_DN30910_c0_g1	1.03397	25	9.1005	1.0672	25	6.79965	0.912515	25	11.5385	0.994508	25	12.2782	0.990328	25	19.1235	1.05886	25	12.202
TRINITY_DN33287_c1_g5	1.24255	1		0.978504	1		1.1434	1		0.826498	1		0.661634	1		0.867444	1
TRINITY_DN31791_c1_g5	0.892786	2	12.1343	1.09227	2	5.08057	1.02531	2	1.42087	1.02908	2	1.26409	1.0389	2	6.43682	1.09739	2	12.5951
TRINITY_DN35740_c2_g1	1.07142	35	10.4808	0.971949	35	7.56282	0.991719	35	7.46955	0.945317	35	10.9104	0.940541	35	13.7877	0.995831	35	15.4828
TRINITY_DN35185_c0_g1	1.10727	27	7.12063	0.946472	27	6.19034	1.06076	27	5.69616	0.922668	27	7.77264	0.899593	27	13.5066	0.924477	27	16.7362
TRINITY_DN36689_c0_g2	1.04244	27	7.05498	0.998102	27	7.13185	0.991733	27	7.61562	0.955355	27	9.07587	1.00658	27	7.95641	0.983945	27	16.4637
TRINITY_DN33149_c1_g1	1.03659	27	10.9103	0.934675	27	6.53167	0.925788	27	5.24495	1.0531	27	5.63559	1.06064	27	9.89241	1.00731	27	8.62664
TRINITY_DN33252_c0_g1	1.14519	26	16.5161	1.02346	26	11.3613	0.983764	26	13.0422	0.877639	26	10.1108	0.905815	26	18.1291	0.930154	26	14.3113
TRINITY_DN33890_c0_g3	0.996527	29	9.9769	1.08868	29	6.55121	1.02635	29	9.31936	0.983045	29	8.57841	0.984973	29	13.5455	0.998008	29	20.1305
TRINITY_DN33213_c2_g4	0.729178	27	16.7662	1.05196	27	8.38505	0.879421	27	16.2104	1.1932	27	12.2308	1.34681	27	14.057	1.18151	27	10.0963
TRINITY_DN37176_c3_g4	0.921951	2	9.9613	1.01036	2	0.432402	0.846183	2	9.46418	1.1426	2	0.573755	1.37075	2	2.09051	0.836938	2	18.0025
TRINITY_DN30733_c2_g1	0.997244	24	4.52765	1.16408	24	7.08443	0.904785	24	9.40036	0.994217	24	7.99112	1.03866	24	7.75331	0.898127	24	11.5331
TRINITY_DN34871_c1_g3	0.867155	1		0.844695	1		0.895731	1		0.80703	1		2.08157	1		0.688848	1
TRINITY_DN33278_c0_g6	1.01412	29	4.67537	1.1035	29	5.30862	0.974456	29	7.1847	1.01251	29	4.5346	1.03642	29	7.8165	0.851967	29	9.89683
TRINITY_DN33699_c0_g2	1.17879	14	7.02273	1.05871	14	6.403	1.02598	14	7.56917	0.788908	14	12.2006	0.864996	14	19.3597	0.833044	14	6.67639
TRINITY_DN29091_c0_g1	0.811574	35	11.8733	1.02807	35	9.03053	0.946675	35	10.0456	1.14459	35	6.01308	1.18887	35	10.0503	1.12277	35	11.7227
TRINITY_DN31626_c2_g2	0.975114	21	10.4282	0.978093	21	4.84415	0.901018	21	7.16409	1.05372	21	7.44304	1.13849	21	8.6782	0.978563	21	12.2173
TRINITY_DN31141_c3_g1	1.02333	17	5.6172	1.01636	17	6.72068	1.077	17	10.7241	0.951467	17	7.42644	0.888035	17	12.2124	1.06564	17	5.10562
TRINITY_DN32171_c1_g1	1.12888	30	14.6251	1.12456	30	10.5387	0.993688	30	10.9472	0.892348	30	13.6211	0.855504	30	12.9982	0.875156	30	20.431
TRINITY_DN32654_c0_g1	1.14109	36	9.34356	0.972447	36	4.22638	1.01079	36	7.04401	0.912943	36	6.25067	0.885636	36	18.1356	0.892281	36	16.0217
TRINITY_DN34700_c2_g1	1.03364	5	4.73135	1.04131	5	2.16637	0.958582	5	2.2151	0.981092	5	8.13619	1.02569	5	4.75801	0.912005	5	6.83104
TRINITY_DN36629_c0_g2	1.24387	30	16.784	1.01132	30	6.31882	0.982942	30	9.90533	0.82456	30	21.6061	0.755665	30	25.6666	0.815321	30	28.8295
TRINITY_DN29041_c0_g1	0.80019	27	12.7642	1.00978	27	3.67069	0.889797	27	10.362	1.17147	27	8.34555	1.20417	27	14.2327	1.11734	27	13.2867
TRINITY_DN32974_c1_g1	1.02365	38	10.1857	0.97617	38	5.07711	0.996262	38	8.36798	0.981368	38	8.53179	1.0035	38	11.3396	0.96107	38	11.6996
TRINITY_DN33523_c0_g2	1.10895	9	2.71516	1.06557	9	13.9435	0.987768	9	14.8464	0.95497	9	11.817	0.956622	9	17.0641	0.808233	9	15.1677
TRINITY_DN35597_c0_g4	0.931187	2	0.724419	1.03333	2	3.93992	0.911009	2	3.75307	1.087	2	0.381236	1.22654	2	0.0141994	0.9458	2	1.60888
TRINITY_DN33922_c3_g1	1.04516	25	9.96745	0.963883	25	5.93805	1.01069	25	9.70615	0.98171	25	7.82831	0.994922	25	13.3514	0.982918	25	23.6758
TRINITY_DN37078_c1_g1	0.78672	37	13.5625	0.94948	37	7.00307	0.989388	37	15.1954	1.15366	37	11.8614	1.18447	37	16.472	1.15246	37	17.031
TRINITY_DN31006_c0_g2	1.017	42	9.37137	1.15777	42	8.45575	0.974228	42	9.35182	0.987687	42	10.6034	0.947808	42	11.115	0.923939	42	13.4064
TRINITY_DN32850_c5_g5	1.08483	14	14.5537	1.04554	14	5.13286	0.93381	14	22.9421	0.8284	14	8.44282	0.98307	14	19.6606	0.796326	14	25.7975
TRINITY_DN36559_c1_g1	0.937531	22	6.63191	0.942271	22	5.74781	1.14792	22	21.8213	0.998259	22	6.33789	0.950433	22	30.7344	1.07275	22	23.2226
TRINITY_DN35566_c2_g3	1.07045	23	10.687	0.944374	23	5.40645	1.03468	23	8.23229	0.928808	23	5.86458	0.902407	23	13.6982	0.922799	23	19.7943
TRINITY_DN31166_c1_g3	0.983933	7	13.7289	0.955968	7	15.3069	0.946405	7	14.6284	0.945791	7	27.8668	1.26764	7	33.2664	0.966649	7	14.64
TRINITY_DN34507_c1_g1	1.10492	27	13.6413	1.02222	27	4.42494	0.985074	27	9.70483	0.894087	27	6.59536	0.89816	27	26.2865	0.942003	27	22.826
TRINITY_DN35994_c3_g2	1.38027	27	15.4128	0.727035	27	13.9572	1.03561	27	9.73338	0.793707	27	14.6054	0.752255	27	20.7484	0.859811	27	21.7876
TRINITY_DN36913_c1_g2	0.976809	20	8.99686	0.965609	20	6.75666	1.0208	20	11.7031	1.03434	20	5.63277	1.06245	20	15.7036	0.993695	20	7.60413
TRINITY_DN30966_c4_g2	0.949306	16	4.59408	1.04524	16	7.20738	0.964171	16	7.30716	1.04065	16	4.77496	1.0228	16	4.8627	1.0441	16	10.0569
TRINITY_DN36442_c0_g1	0.728165	29	8.40074	0.970379	29	3.56545	0.965538	29	12.1853	1.22549	29	11.3759	1.22787	29	19.3938	1.24044	29	16.1269
TRINITY_DN34594_c0_g1	1.17559	34	11.1035	0.945361	34	6.18849	1.04853	34	6.90318	0.873288	34	8.17444	0.878209	34	15.0859	0.869678	34	10.7046
TRINITY_DN36632_c2_g1	1.14145	27	11.9154	1.04109	27	8.34501	0.963428	27	8.39853	0.949286	27	8.50658	0.937545	27	18.8313	0.893152	27	14.6911
TRINITY_DN33898_c0_g2	1.09738	15	15.8732	1.09913	15	9.56441	0.984777	15	14.859	0.883357	15	16.6318	0.849223	15	28.2757	0.845557	15	25.8666
TRINITY_DN32566_c2_g8	0.942596	8	9.11378	1.11196	8	7.11492	0.964077	8	4.45004	1.03207	8	4.08944	1.01818	8	13.1734	1.07443	8	9.79119
TRINITY_DN34431_c1_g11	1.15575	10	10.0701	1.05319	10	9.38417	1.03013	10	6.15976	0.860823	10	14.4157	0.911362	10	21.3703	0.83461	10	15.8535
TRINITY_DN37045_c1_g2	0.86904	6	2.87991	1.00542	6	9.77162	0.872701	6	19.6374	1.18347	6	5.29403	1.09193	6	6.94393	1.0271	6	30.1676
TRINITY_DN33358_c0_g1	0.944371	21	7.28257	1.10161	21	10.0482	0.964819	21	7.10594	1.05905	21	7.57465	1.00309	21	9.96744	1.04824	21	13.5202
TRINITY_DN29756_c0_g1	0.896015	37	10.0271	0.885401	37	12.0292	0.939607	37	23.8972	1.10788	37	14.834	1.13684	37	27.0558	1.1906	37	24.5788
TRINITY_DN35465_c1_g1	0.805566	26	12.2688	1.05145	26	10.6881	0.876298	26	12.0652	1.17409	26	9.79151	1.26424	26	11.61	1.13402	26	18.7066
TRINITY_DN31860_c2_g6	1.04451	28	13.1669	1.0238	28	8.8201	0.919939	28	10.2403	1.00358	28	15.1167	0.941288	28	23.7106	0.981655	28	12.8969
TRINITY_DN3625_c0_g1	0.734426	24	13.2749	1.15706	24	11.6092	0.98156	24	6.37522	1.03072	24	4.753	1.17941	24	13.0868	1.32075	24	8.53095
TRINITY_DN37151_c2_g2	0.673442	1		0.909136	1		0.892157	1		1.44814	1		1.41189	1		1.13886	1
TRINITY_DN34308_c2_g2	1.12359	30	11.4444	1.02916	30	12.0265	1.06519	30	11.1321	0.904659	30	10.1552	0.828487	30	22.8373	0.919076	30	10.4159
TRINITY_DN33862_c1_g4	0.952344	44	5.39582	0.837411	44	11.8342	0.933563	44	14.6094	1.15387	44	5.94926	1.19977	44	11.3562	1.03193	44	9.80387
TRINITY_DN36643_c0_g1	0.979717	12	7.55443	1.06265	12	5.04652	0.938647	12	6.13847	1.05932	12	7.1458	1.02362	12	5.12482	1.0305	12	7.72378
TRINITY_DN30782_c0_g2	1.28028	2	3.98366	1.08169	2	29.0132	1.12111	2	18.071	0.696047	2	41.5305	0.743642	2	29.2285	0.647432	2	27.5092
TRINITY_DN34011_c0_g3	1.0069	10	6.65122	1.12426	10	14.0828	1.01294	10	12.7261	0.878018	10	10.1021	0.97522	10	9.13862	0.963204	10	16.111
TRINITY_DN31152_c0_g7	0.818813	26	6.54512	0.943596	26	6.80513	0.931579	26	8.34804	1.18442	26	10.2273	1.29036	26	6.5187	1.0679	26	12.6414
TRINITY_DN32694_c2_g2	0.834108	41	9.40281	0.978722	41	8.8837	0.960223	41	11.894	1.17099	41	6.21559	1.16503	41	9.67601	1.09529	41	16.2659
TRINITY_DN34780_c3_g1	1.13605	25	12.1433	0.992305	25	5.23316	1.01325	25	8.59322	0.932626	25	15.5743	0.885716	25	21.6128	0.951724	25	17.3499
TRINITY_DN31119_c0_g1	1.22507	3	1.34474	1.08132	3	2.96601	1.09508	3	0.105164	0.825952	3	9.40221	0.809551	3	0.318466	0.736004	3	4.36605
TRINITY_DN32500_c1_g4	0.92963	3	40.7481	0.831486	3	53.2156	0.446132	3	9.02615	1.04149	3	16.1545	1.78644	3	6.57589	0.796862	3	120.418
TRINITY_DN36352_c1_g3	1.20631	4	3.45374	0.997658	4	6.63097	0.966905	4	2.19268	0.909214	4	4.88424	0.857436	4	0.357572	0.883997	4	1.73035
TRINITY_DN31639_c1_g3	1.11872	23	8.29224	1.00488	23	7.00883	0.980298	23	6.7523	0.953367	23	8.79755	0.906251	23	12.9531	0.902591	23	9.18004
TRINITY_DN33621_c2_g3	1.19349	21	12.8122	1.09329	21	11.7047	1.11433	21	7.84753	0.815168	21	15.8195	0.797364	21	24.511	0.840594	21	17.0393
TRINITY_DN34984_c0_g1	1.17514	3	5.74819	1.14968	3	0.157403	1.00192	3	5.93894	0.779689	3	1.23709	0.944219	3	7.89562	0.707554	3	3.17762
TRINITY_DN31859_c1_g1	0.755327	29	10.4123	1.03868	29	5.11989	0.946455	29	4.06709	1.1459	29	10.4723	1.22247	29	5.46194	1.16348	29	9.37792
TRINITY_DN36383_c6_g1	1.04719	23	13.455	0.963528	23	8.26159	1.13766	23	19.9151	0.933082	23	20.1802	0.814222	23	35.1912	1.0018	23	21.2562
TRINITY_DN35831_c0_g2	0.996899	13	15.1285	1.04173	13	8.74691	0.933657	13	16.6688	1.06687	13	17.4584	1.07721	13	26.8059	0.883565	13	29.618
TRINITY_DN36571_c1_g8	0.93534	14	7.87488	0.934339	14	9.28743	0.972663	14	8.84307	1.07461	14	6.11555	1.07858	14	25.7609	1.06542	14	16.9852
TRINITY_DN35134_c1_g6	0.878233	24	8.23639	1.04118	24	4.49163	0.938078	24	8.64707	1.11435	24	6.6822	1.12959	24	14.8627	1.08823	24	9.41172
TRINITY_DN31382_c4_g1	0.798231	1		0.949067	1		0.893197	1		1.17776	1		1.18765	1		1.3444	1
TRINITY_DN31747_c1_g2	0.852794	3	6.4642	1.32134	3	3.11223	1.29306	3	1.30802	0.847545	3	0.992274	0.636333	3	24.0133	1.22963	3	15.0173
TRINITY_DN30711_c1_g9	0.724193	48	18.5311	1.05893	48	11.2742	1.02704	48	13.6735	1.13609	48	9.33095	1.10184	48	14.6453	1.27655	48	12.9996
TRINITY_DN34642_c0_g2	0.796431	32	8.91844	1.04902	32	8.20661	0.956469	32	9.01313	1.1559	32	7.99257	1.30416	32	12.0677	1.09386	32	12.9902
TRINITY_DN34637_c1_g1	0.733551	166	8.26307	1.12238	166	9.31576	0.895355	166	9.59646	1.19844	166	7.86833	1.25381	166	8.36564	1.20732	166	10.3475
TRINITY_DN36953_c1_g1	0.992455	24	12.0004	1.01016	24	3.87105	0.96405	24	7.51085	0.974839	24	9.07982	0.969102	24	19.473	1.02252	24	13.4836
TRINITY_DN36447_c4_g2	0.828487	25	8.03414	1.04128	25	3.45911	0.937101	25	5.87864	1.1244	25	8.3611	1.19463	25	9.04822	1.09578	25	7.15722
TRINITY_DN33121_c0_g3	0.949295	34	6.56765	1.11034	34	10.0647	1.00789	34	9.35166	0.882014	34	15.1039	1.04057	34	13.1048	1.07685	34	8.08285
TRINITY_DN30040_c0_g1	1.08983	30	20.1196	0.984344	30	9.318	0.9513	30	24.5781	0.874451	30	13.3653	0.902987	30	17.9613	1.03444	30	20.8328
TRINITY_DN32448_c2_g2	1.07832	12	6.93034	1.08824	12	15.1785	1.03243	12	6.9548	0.923123	12	8.02423	0.911015	12	13.1029	0.870424	12	14.1817
TRINITY_DN31708_c2_g3	1.26402	19	24.9972	1.06852	19	11.22	0.964347	19	13.0868	0.739621	19	42.5274	0.713399	19	46.6636	0.763972	19	25.918
TRINITY_DN33585_c2_g1	0.953391	18	15.345	0.966147	18	7.23726	0.992805	18	8.6614	1.09567	18	11.4145	0.981828	18	11.6782	1.14944	18	18.2636
TRINITY_DN36438_c2_g4	1.08012	17	13.1613	1.03076	17	6.3303	0.966156	17	6.62785	0.94529	17	13.8576	0.975919	17	12.4323	0.922728	17	10.7157
TRINITY_DN32783_c5_g1	0.885943	39	12.4449	1.0993	39	12.8632	0.90951	39	14.9168	1.14769	39	10.2202	1.09104	39	16.7825	0.920846	39	15.6901
TRINITY_DN34241_c0_g1	0.977358	24	24.6492	0.945042	24	10.3457	1.03483	24	7.54962	0.97895	24	18.4332	0.997167	24	10.4332	1.01961	24	32.4819
TRINITY_DN31752_c0_g2	1.0003	38	9.08835	1.02596	38	6.82605	0.996861	38	9.07606	0.994071	38	8.01408	1.02391	38	10.0372	0.975785	38	9.25731
TRINITY_DN31853_c1_g3	1.02636	6	1.28562	1.08935	6	5.649	0.92158	6	10.6859	1.00461	6	5.65118	1.01675	6	5.63643	1.01999	6	6.89659
TRINITY_DN32077_c2_g2	0.748428	24	14.0117	0.935958	24	5.08185	0.902823	24	5.87716	1.26031	24	8.0404	1.27331	24	16.8735	1.19103	24	9.17051
TRINITY_DN36846_c0_g5	1.03256	33	8.24969	0.939907	33	5.68179	1.09171	33	9.78447	0.94964	33	11.8274	0.909034	33	16.9403	0.985562	33	15.3495
TRINITY_DN30927_c0_g1	1.15565	26	12.8671	0.953407	26	4.58143	1.02417	26	5.49247	0.928366	26	11.1102	0.917847	26	12.6542	0.874067	26	15.6189
TRINITY_DN34354_c0_g8	1.08133	37	10.3198	1.05157	37	6.75056	0.994707	37	8.37179	0.944435	37	11.6395	0.894573	37	16.509	0.906476	37	17.8621
TRINITY_DN32586_c1_g2	1.20611	10	10.6012	1.09696	10	5.14724	1.24055	10	10.291	0.693709	10	20.4685	0.718154	10	17.3782	0.798709	10	10.9218
TRINITY_DN31694_c4_g1	1.03622	8	2.35049	1.00315	8	4.81809	1.05651	8	2.52837	0.949942	8	7.26452	0.931532	8	9.5021	0.965229	8	4.7198
TRINITY_DN31250_c1_g4	1.0004	20	7.32062	1.16336	20	9.89458	0.896748	20	8.74809	1.03733	20	7.6141	1.02075	20	9.46022	0.992873	20	19.9598
TRINITY_DN32501_c0_g1	0.975898	18	12.4737	0.918576	18	8.01902	1.07022	18	10.7089	1.08806	18	10.6473	0.978821	18	18.4908	1.12103	18	15.0803
TRINITY_DN34490_c0_g1	0.701783	8	33.7687	1.09696	8	3.36791	0.894548	8	4.80071	1.10312	8	13.5697	1.24987	8	11.3111	1.44698	8	21.675
TRINITY_DN33073_c1_g2	1.07292	10	8.12905	1.07457	10	6.51215	1.05939	10	4.87406	0.901865	10	8.90031	0.898786	10	8.34433	0.857753	10	13.5524
TRINITY_DN37198_c3_g1	1.02704	19	5.16206	0.963299	19	8.57795	0.998752	19	7.13329	0.998489	19	4.90163	1.01737	19	12.1222	0.968203	19	11.4325
TRINITY_DN30723_c1_g1	1.05175	34	9.50028	0.960829	34	9.51205	0.970832	34	9.7629	0.971757	34	9.13586	0.982464	34	12.8158	0.947049	34	23.4073
TRINITY_DN33216_c2_g2	1.12517	30	11.2684	1.17559	30	9.26125	1.09002	30	10.8123	0.819	30	14.846	0.853063	30	25.1741	0.743723	30	23.9112
TRINITY_DN33140_c0_g10	0.923981	13	5.06798	0.99103	13	2.3387	1.02014	13	8.84365	1.07754	13	7.39692	0.987806	13	15.1905	1.08873	13	9.97813
TRINITY_DN36740_c1_g1	1.03009	28	7.75734	0.995257	28	5.59652	0.959664	28	4.62052	0.984843	28	5.18534	1.05388	28	11.4085	0.945703	28	11.5212
TRINITY_DN32898_c1_g1	1.10759	32	13.117	0.968628	32	6.82622	0.984228	32	6.5579	0.934443	32	6.90014	0.941898	32	14.6616	0.92103	32	12.7964
TRINITY_DN31461_c0_g1	0.827665	23	7.41102	1.10204	23	7.55289	0.978435	23	7.93355	1.08717	23	5.61527	1.17531	23	10.4209	1.0503	23	7.54225
TRINITY_DN34303_c0_g2	1.05433	9	25.9412	1.03319	9	10.8436	0.9603	9	11.7561	1.00999	9	9.24171	0.920058	9	17.5871	0.901483	9	24.2858
TRINITY_DN34101_c1_g2	1.06815	15	9.007	0.974011	15	6.67559	1.04726	15	15.8249	0.950522	15	8.25807	1.02342	15	21.4226	0.919584	15	7.37426
TRINITY_DN32865_c0_g9	0.945259	16	6.95938	0.963765	16	5.00662	1.00241	16	8.36597	1.07542	16	7.27366	1.02782	16	13.9317	1.09941	16	15.0712
TRINITY_DN34788_c3_g5	1.16466	6	9.70989	0.913478	6	2.49447	1.00961	6	2.79766	1.00605	6	9.64708	0.827495	6	12.1802	0.864491	6	7.29918
TRINITY_DN34111_c0_g7	0.872922	3	7.44459	1.16215	3	1.20143	0.912233	3	4.72833	1.06163	3	5.30362	1.08215	3	3.71138	1.07342	3	5.37838
TRINITY_DN36192_c0_g1	0.830573	18	8.94946	0.966297	18	4.11124	0.92512	18	3.58974	1.16751	18	12.4368	1.21525	18	8.32459	1.15111	18	9.7792
TRINITY_DN35528_c1_g2	1.16833	39	11.4698	0.99637	39	4.39144	0.987855	39	6.96277	0.872781	39	11.9007	0.899198	39	14.9036	0.892177	39	15.6396
TRINITY_DN32417_c0_g1	1.03595	38	10.4622	1.04019	38	6.68098	0.974231	38	6.89143	0.965201	38	11.4888	1.05083	38	15.3509	0.899136	38	13.5925
TRINITY_DN31273_c0_g3	1.00823	10	8.62962	0.932382	10	8.75364	0.955778	10	9.10593	1.04692	10	3.42263	1.09558	10	6.43131	0.928491	10	14.3639
TRINITY_DN36107_c0_g1	0.921492	19	13.3838	0.926533	19	6.63968	0.961542	19	15.3073	1.08422	19	9.06808	1.21401	19	23.3728	1.02754	19	23.2996
TRINITY_DN32059_c2_g2	1.05637	24	9.96275	0.971897	24	8.44182	1.06619	24	6.84076	0.90431	24	11.2987	1.01914	24	10.312	0.916882	24	14.0709
TRINITY_DN34239_c0_g4	1.19179	9	3.55513	0.996529	9	4.93107	1.08119	9	5.26516	0.845568	9	6.30436	0.853994	9	16.7756	0.82101	9	14.0266
TRINITY_DN31511_c0_g3	1.05991	19	13.9066	0.998375	19	5.10393	1.01575	19	6.03832	0.947992	19	10.588	0.941054	19	9.34262	0.941673	19	20.1737
TRINITY_DN35444_c0_g1	1.00239	17	8.4017	0.95239	17	3.97455	1.03206	17	5.9678	1.03584	17	5.94752	1.00539	17	11.1117	1.0357	17	5.6631
TRINITY_DN33422_c0_g1	1.11484	29	6.9405	0.973112	29	11.1774	1.03242	29	18.6641	0.891894	29	10.4741	0.999608	29	21.9061	0.894776	29	17.6361
TRINITY_DN35986_c0_g5	1.05689	31	11.9026	1.01343	31	5.86461	0.928172	31	10.3636	0.945758	31	13.9399	1.04875	31	13.3637	0.905181	31	16.8758
TRINITY_DN35582_c0_g5	0.778451	37	6.99099	0.829628	37	15.7332	0.792947	37	7.52802	1.29797	37	11.7862	1.3114	37	10.4135	1.30515	37	10.2262
TRINITY_DN35973_c0_g1	1.09769	32	14.4106	0.985788	32	3.35024	1.02911	32	7.93576	0.935062	32	13.4263	0.897336	32	21.0026	0.909815	32	13.4362
TRINITY_DN36825_c0_g1	0.963344	20	8.39555	0.991115	20	7.67703	0.960756	20	8.39249	1.03077	20	8.69844	1.05652	20	7.65215	1.08888	20	15.7797
TRINITY_DN34512_c1_g1	1.01033	28	8.69189	0.960282	28	5.42405	0.980041	28	10.6859	1.02184	28	5.41408	1.06185	28	12.0936	0.965228	28	10.096
TRINITY_DN33309_c0_g1	0.874275	21	9.15668	1.01065	21	3.52869	0.873361	21	7.00936	1.13926	21	5.91768	1.2592	21	8.47935	1.05206	21	5.72777
TRINITY_DN33360_c2_g2	1.28481	4	19.4089	0.755959	4	14.3494	0.959095	4	6.55122	0.918827	4	13.9842	0.962374	4	17.5461	0.804053	4	11.8162
TRINITY_DN35030_c1_g2	0.998143	17	16.0325	1.07475	17	11.238	0.986338	17	5.39536	0.952653	17	10.844	0.995493	17	17.694	0.943713	17	20.1699
TRINITY_DN34420_c0_g1	0.913126	20	9.99469	0.992647	20	7.54411	0.95563	20	13.3377	1.0981	20	3.98149	1.07372	20	17.4472	1.06751	20	15.3867
TRINITY_DN32302_c0_g2	0.87569	39	10.0823	1.15461	39	11.2599	0.913757	39	17.3142	1.06927	39	7.29575	1.0879	39	18.5584	1.06866	39	29.6981
TRINITY_DN32214_c1_g5	0.948478	32	7.68546	1.1035	32	9.23804	0.937743	32	8.02403	1.06427	32	8.02791	1.02357	32	10.42	0.970871	32	20.8106
TRINITY_DN32042_c1_g3	1.01315	22	10.5926	0.977848	22	3.97144	1.03024	22	7.63707	1.02013	22	8.55055	1.04783	22	11.6443	0.988826	22	14.0286
TRINITY_DN32699_c2_g3	1.06874	21	11.2429	0.999981	21	9.11855	1.03695	21	8.07983	0.965747	21	8.54739	0.941544	21	18.2826	0.935565	21	19.7676
TRINITY_DN33073_c1_g1	0.751131	1		1.05221	1		1.17667	1		1.03861	1		1.10251	1		1.23713	1
TRINITY_DN33690_c1_g11	0.98214	18	6.62604	1.08771	18	4.21208	0.942826	18	7.52826	1.02796	18	8.99091	1.06572	18	14.0906	0.954057	18	8.22108
TRINITY_DN33129_c0_g4	0.966885	18	11.1097	1.08881	18	8.09941	0.928279	18	13.151	1.04368	18	7.4679	1.06771	18	13.2636	0.962812	18	7.85728
TRINITY_DN34179_c0_g3	1.01485	5	11.3347	0.985686	5	20.4183	1.00632	5	2.30923	1.0063	5	19.2967	1.01872	5	11.0823	1.00994	5	18.1178
TRINITY_DN33371_c1_g1	1.08308	20	9.68266	0.971381	20	10.0189	1.00965	20	6.39064	0.971463	20	5.53755	1.01352	20	17.0856	0.931341	20	10.9394
TRINITY_DN35170_c0_g1	0.919458	17	6.80512	1.04781	17	14.968	0.999802	17	6.11769	1.04318	17	7.14041	1.07578	17	9.49968	1.0341	17	9.93478
TRINITY_DN33957_c3_g2	0.917844	9	3.48007	1.10992	9	6.61579	0.926103	9	4.73179	1.04076	9	5.60526	1.11423	9	8.5931	1.01949	9	3.21522
TRINITY_DN32865_c0_g3	0.923743	29	6.61335	1.07852	29	8.11994	0.974732	29	17.618	0.997068	29	6.62688	1.02852	29	19.4915	1.0903	29	11.4057
TRINITY_DN33779_c0_g5	0.914073	30	8.86235	1.09877	30	8.0734	0.909897	30	9.07232	1.08707	30	9.999	1.1112	30	8.7446	1.00231	30	10.0333
TRINITY_DN36805_c2_g3	0.932674	26	8.97802	0.997551	26	4.84597	0.945549	26	4.44207	1.06513	26	7.67241	1.11476	26	8.48113	1.07512	26	6.07631
TRINITY_DN32599_c0_g7	0.868033	20	6.68377	0.981033	20	8.40149	1.07172	20	8.92	1.08168	20	7.84627	1.05441	20	11.6794	1.06802	20	16.7643
TRINITY_DN36863_c3_g1	1.05361	32	9.07941	0.957938	32	4.12093	1.02163	32	5.21723	1.00055	32	7.70482	1.00171	32	11.8374	0.921944	32	10.8248
TRINITY_DN31056_c2_g3	1.13387	23	6.05765	0.963767	23	8.1736	0.981459	23	9.39135	0.934966	23	6.30543	0.910765	23	14.4493	0.915156	23	10.7563
TRINITY_DN32762_c0_g4	1.15517	7	1.24943	0.992446	7	5.09729	1.00573	7	5.88087	0.917535	7	4.85584	0.920691	7	8.81658	0.853513	7	9.27555
TRINITY_DN32441_c1_g4	0.972107	14	13.8976	1.00457	14	7.15382	0.903864	14	4.2314	1.06394	14	9.37368	1.10464	14	10.1414	0.990827	14	10.403
TRINITY_DN34252_c1_g12	0.882767	10	13.8157	1.00249	10	5.98157	0.908708	10	5.35979	1.09305	10	4.26795	1.26507	10	6.3546	1.07303	10	19.682
TRINITY_DN34649_c0_g5	1.25357	27	13.8197	1.09535	27	6.66643	1.07709	27	12.9189	0.717628	27	24.5506	0.740267	27	21.1713	0.7885	27	21.3535
TRINITY_DN34534_c2_g1	0.887902	24	9.9603	0.931633	24	15.3246	0.893112	24	11.7352	1.16087	24	6.39171	1.12178	24	12.5952	1.04221	24	24.8909
TRINITY_DN34381_c2_g1	0.957271	22	5.76488	1.08707	22	7.14057	0.910988	22	15.8796	1.06021	22	7.59331	1.10477	22	11.8531	0.95296	22	8.2904
TRINITY_DN34885_c1_g8	1.04274	19	8.19416	1.02149	19	4.18288	0.992149	19	12.8346	0.978314	19	6.74256	0.987493	19	19.8791	0.950392	19	11.1186
TRINITY_DN36202_c4_g8	0.824167	21	10.9517	0.941395	21	4.71555	0.920689	21	7.19834	1.16068	21	8.36228	1.14672	21	14.665	1.18636	21	9.71956
TRINITY_DN29608_c0_g2	1.09616	29	11.3046	1.02848	29	8.10948	0.983692	29	11.6497	0.952011	29	11.5506	0.915748	29	21.2095	0.905655	29	18.3031
TRINITY_DN30755_c0_g2	1.14612	4	7.29134	1.0445	4	5.58763	1.08573	4	1.58203	0.959393	4	6.84914	0.585803	4	13.9408	1.05058	4	8.73933
TRINITY_DN34658_c0_g2	1.14216	37	11.448	1.00394	37	4.64407	1.00962	37	7.93444	0.912581	37	12.0785	0.934285	37	17.0524	0.871745	37	11.8248
TRINITY_DN34967_c1_g3	0.932592	15	11.9799	0.949441	15	5.77651	0.970967	15	14.781	1.09519	15	6.9877	1.12493	15	12.132	1.07844	15	8.73314
TRINITY_DN37125_c1_g1	0.808946	10	6.32695	1.03434	10	7.15176	1.0952	10	13.1563	1.10593	10	5.53187	1.07069	10	9.0901	1.05269	10	13.2721
TRINITY_DN32858_c1_g3	1.02187	37	9.13618	0.936728	37	9.8303	0.973599	37	10.6698	1.04912	37	11.3216	1.05923	37	8.2426	0.950466	37	11.0046
TRINITY_DN36215_c1_g4	1.0524	33	17.7304	1.03535	33	6.09218	0.987161	33	10.7793	0.993265	33	7.76775	0.952506	33	13.6635	0.952661	33	20.7198
TRINITY_DN31136_c1_g4	1.18302	11	5.03309	1.01612	11	4.01026	0.960764	11	4.51192	0.945772	11	4.84965	0.980201	11	7.65699	0.784765	11	7.9652
TRINITY_DN33117_c0_g1	0.951427	27	6.44306	1.10171	27	5.9576	1.02272	27	9.08296	1.0252	27	6.95342	0.963608	27	27.5653	1.03592	27	8.40824
TRINITY_DN32321_c0_g5	1.0433	8	4.47926	1.02879	8	5.17693	0.979617	8	5.02542	1.01465	8	3.90493	0.934452	8	11.7603	1.01001	8	8.92577
TRINITY_DN35262_c0_g3	1.03552	14	6.45727	1.01537	14	4.05872	1.12389	14	10.1447	0.895535	14	10.2096	0.857752	14	23.8647	1.08517	14	3.52307
TRINITY_DN33652_c2_g5	0.85632	24	11.6148	1.05661	24	8.91802	0.976324	24	11.3642	1.09739	24	7.86307	1.12797	24	13.4557	1.1341	24	13.436
TRINITY_DN34325_c0_g2	1.00074	15	10.665	0.93237	15	6.34694	1.069	15	5.57126	0.985861	15	10.4294	0.991745	15	14.3928	1.0529	15	11.9021
TRINITY_DN36462_c1_g7	0.954508	1		1.20622	1		0.829458	1		0.923885	1		1.03809	1		1.19866	1
TRINITY_DN34178_c2_g1	0.934718	25	8.37278	0.958816	25	9.27713	0.976302	25	9.18068	1.07036	25	10.1043	1.13512	25	14.0764	1.09065	25	8.25705
TRINITY_DN33792_c0_g1	1.05508	21	5.49677	1.05115	21	4.04038	1.03475	21	5.07058	0.991402	21	6.0479	1.00654	21	8.17111	0.928287	21	10.3676
TRINITY_DN32078_c1_g2	0.840981	2	1.22749	0.936474	2	8.54143	0.900607	2	2.26112	1.14732	2	0.256816	1.08696	2	20.2839	1.35799	2	25.832
TRINITY_DN36676_c0_g2	0.996426	26	5.70413	0.958339	26	4.53258	1.03113	26	12.9014	1.04852	26	7.86815	1.02832	26	16.7623	1.06229	26	13.0499
TRINITY_DN33430_c1_g2	0.959729	31	6.04116	1.05699	31	6.10864	0.95843	31	6.00787	1.0151	31	7.52389	1.03464	31	8.23129	0.99586	31	10.6555
TRINITY_DN32059_c2_g5	1.10114	17	5.43414	0.9723	17	2.81866	0.982233	17	8.49543	0.946182	17	9.18317	1.00142	17	10.5256	0.913204	17	8.56097
TRINITY_DN37048_c3_g3	0.727277	10	10.9148	0.989291	10	11.5613	1.10331	10	15.6727	1.14643	10	3.97305	1.16008	10	9.63383	1.22879	10	8.29265
TRINITY_DN31045_c0_g9	1.16226	20	12.2788	1.04446	20	6.19225	0.994901	20	11.5088	0.906082	20	9.89146	0.908166	20	16.4687	0.931324	20	21.601
TRINITY_DN33165_c0_g5	0.685239	27	12.1523	1.04663	27	9.37343	0.877726	27	13.9567	1.24868	27	9.25922	1.34842	27	19.311	1.26177	27	9.58304
TRINITY_DN31166_c1_g1	1.05908	1		0.973368	1		1.05026	1		0.993595	1		0.927036	1		0.962318	1
TRINITY_DN33119_c0_g5	1.4593	51	24.1215	0.921654	51	6.93614	0.969007	51	13.3219	0.686176	51	32.8045	0.723694	51	37.6152	0.675044	51	35.3805
TRINITY_DN31372_c6_g1	0.869004	10	10.3457	1.27634	10	15.3836	0.94388	10	14.245	1.05627	10	5.69972	0.997057	10	6.16673	0.966745	10	19.0241
TRINITY_DN34988_c3_g1	0.966641	27	8.944	0.972849	27	6.32585	0.920644	27	8.03089	1.10803	27	6.44683	1.1335	27	11.8838	0.952714	27	10.0648
TRINITY_DN34528_c1_g3	0.89688	31	9.80726	1.01478	31	10.5833	0.961954	31	10.6456	1.15057	31	6.25051	1.11692	31	16.5997	1.03813	31	14.8295
TRINITY_DN35401_c0_g2	1.3953	24	9.3849	1.16329	24	4.25666	1.15257	24	7.11564	0.63319	24	16.0398	0.567651	24	25.4266	0.651823	24	14.2864
TRINITY_DN28724_c0_g1	0.967792	9	6.90373	1.07138	9	5.21528	0.938708	9	4.31272	1.04549	9	6.09276	1.06548	9	6.09648	1.00682	9	12.286
TRINITY_DN30525_c0_g1	1.19772	38	10.5626	1.11056	38	11.3978	1.00375	38	9.27968	0.836824	38	10.0864	0.847354	38	19.1824	0.832832	38	14.9564
TRINITY_DN32034_c0_g1	0.87981	30	10.2054	1.04195	30	5.78812	0.852103	30	9.27224	1.21868	30	8.63674	1.21546	30	13.4502	0.979842	30	14.3247
TRINITY_DN35961_c0_g1	1.07599	22	9.54172	0.959945	22	7.21444	0.969689	22	7.76145	0.973065	22	7.8418	0.980721	22	8.86102	0.959252	22	13.9817
TRINITY_DN34482_c0_g1	1.01718	18	10.1885	1.02088	18	10.2432	0.975557	18	4.64622	0.967948	18	7.01518	1.00158	18	8.60493	0.923294	18	10.8898
TRINITY_DN32785_c0_g1	1.04968	28	7.5821	1.03455	28	4.26681	0.975563	28	6.16297	0.951351	28	6.84233	0.997083	28	9.18538	0.952482	28	12.9149
TRINITY_DN33761_c2_g2	0.883407	24	9.77123	1.06763	24	13.5408	1.02003	24	8.1277	1.05128	24	7.25175	0.944879	24	14.0601	1.14668	24	10.9512
TRINITY_DN34925_c1_g1	1.04047	19	18.5543	1.0083	19	16.9763	0.955686	19	12.0276	1.00991	19	13.3298	0.90845	19	21.1934	1.0209	19	45.0492
TRINITY_DN29648_c0_g2	0.988362	6	6.85266	1.08102	6	4.20845	1.02672	6	9.47575	1.01513	6	2.79779	1.04819	6	13.3763	0.898824	6	2.47562
TRINITY_DN31544_c2_g2	0.967365	4	16.6801	0.95414	4	6.41018	0.981069	4	6.59115	1.07403	4	8.68995	0.964475	4	24.3182	1.16545	4	12.6812
TRINITY_DN33699_c0_g6	1.26679	3	2.53975	1.13738	3	5.02823	1.04474	3	0.176349	0.80111	3	0.846916	0.625358	3	0.230542	0.803966	3	3.0236
TRINITY_DN34030_c0_g1	1.10332	26	9.8302	1.01425	26	5.59311	0.939451	26	7.04906	0.958649	26	8.87422	0.980253	26	13.1862	0.902051	26	14.6784
TRINITY_DN32226_c3_g2	0.821746	5	10.3482	0.972645	5	9.85899	0.965503	5	4.8364	1.13308	5	8.46005	1.1079	5	10.8526	1.37609	5	4.88283
TRINITY_DN33409_c1_g1	1.16116	31	12.0251	1.02016	31	8.06484	1.02336	31	6.17352	0.907073	31	8.01249	0.896561	31	9.73385	0.858111	31	17.2564
TRINITY_DN32040_c1_g2	0.777513	15	11.2853	0.994445	15	3.01871	0.928463	15	5.65086	1.15795	15	4.81594	1.2753	15	15.8546	1.20777	15	8.9293
TRINITY_DN34021_c1_g1	0.833224	21	11.1353	1.14834	21	14.8845	0.879289	21	16.6347	1.10044	21	6.51619	1.24037	21	24.4905	1.02291	21	22.3504
TRINITY_DN36747_c4_g4	0.89651	30	8.44471	1.12519	30	14.7146	0.990481	30	7.80249	1.05886	30	6.88033	1.05961	30	8.86133	0.997449	30	15.0078
TRINITY_DN36936_c0_g3	0.936338	19	10.0506	0.939583	19	9.07567	1.06981	19	11.4966	1.03812	19	11.4776	0.934192	19	21.2931	1.11642	19	11.3628
TRINITY_DN36381_c0_g2	1.00912	23	6.82039	1.03497	23	8.71356	0.956549	23	11.4459	1.0049	23	8.71552	1.02691	23	7.47421	0.990715	23	12.2725
TRINITY_DN31127_c2_g2	1.04234	14	6.21094	1.01514	14	4.41702	1.00836	14	5.94235	1.00694	14	7.60356	1.03495	14	10.4705	0.868619	14	16.5559
TRINITY_DN34101_c1_g5	1.31824	43	11.6529	0.900622	43	11.0494	1.09831	43	7.72152	0.795533	43	13.5077	0.812282	43	17.4922	0.721584	43	20.9444
TRINITY_DN35551_c1_g1	1.26019	28	14.2981	1.06204	28	8.43187	1.11667	28	13.4546	0.720355	28	19.5618	0.692966	28	37.8419	0.699992	28	18.6375
TRINITY_DN32549_c3_g5	0.666293	25	18.5958	1.02064	25	7.83148	0.937592	25	12.7667	1.23676	25	16.1951	1.17081	25	15.9387	1.48437	25	15.7858
TRINITY_DN36318_c1_g1	1.07353	40	9.10723	0.939959	40	7.33833	1.03137	40	8.604	0.947422	40	6.99299	0.953244	40	12.2365	0.944579	40	16.9613
TRINITY_DN35261_c2_g3	0.715029	24	20.8471	1.01595	24	6.82375	0.896893	24	9.00096	1.1868	24	8.7273	1.40246	24	20.0767	1.15754	24	13.1221
TRINITY_DN36468_c0_g3	1.07224	21	12.6183	1.11082	21	15.9268	0.990607	21	8.72058	0.955588	21	9.4896	0.931989	21	11.8536	0.936861	21	19.8834
TRINITY_DN34885_c1_g9	1.04232	13	4.90957	1.01796	13	4.99861	0.943351	13	10.8544	0.996337	13	7.22604	1.03122	13	8.37607	0.926321	13	6.20095
TRINITY_DN36399_c1_g1	0.988623	27	23.607	0.968682	27	7.30825	0.957727	27	6.80458	1.04894	27	18.4261	1.08809	27	25.0155	1.01323	27	14.6075
TRINITY_DN34376_c1_g3	0.992457	24	8.56311	0.957558	24	4.37698	0.973181	24	6.95817	1.06727	24	6.42252	1.06115	24	8.60879	0.958653	24	8.13569
TRINITY_DN33309_c1_g1	1.07255	4	4.12007	0.923548	4	0.794473	1.01481	4	5.23333	0.965292	4	10.0172	1.04457	4	5.10011	0.860431	4	1.51127
TRINITY_DN32725_c0_g1	1.24607	15	13.067	1.08031	15	8.34758	0.986781	15	15.0158	0.787396	15	36.815	0.78909	15	24.6246	0.692493	15	24.8746
TRINITY_DN27884_c0_g1	0.901733	26	9.68926	1.04057	26	11.1946	0.87106	26	10.2416	1.17631	26	6.48999	1.19291	26	6.24107	1.03364	26	15.8452
TRINITY_DN37133_c1_g5	1.01539	18	20.0561	0.900797	18	14.4296	0.941459	18	10.6653	0.979356	18	10.1331	1.11853	18	8.2395	1.02251	18	17.6326
TRINITY_DN33320_c4_g2	1.01247	20	12.3902	0.989854	20	7.84581	1.00757	20	7.03947	1.01604	20	13.7898	1.00995	20	16.3387	0.958693	20	9.7057
TRINITY_DN36524_c1_g2	1.02701	39	6.93291	0.997843	39	5.69876	1.0187	39	6.05894	1.02179	39	10.3309	1.01237	39	14.1148	0.937558	39	9.46094
TRINITY_DN32473_c0_g1	0.630807	17	13.0297	1.09935	17	8.8777	0.842621	17	18.1912	1.25447	17	8.04848	1.39614	17	10.3651	1.3372	17	7.50273
TRINITY_DN37042_c2_g1	0.889705	10	12.1176	0.940361	10	9.45315	1.05942	10	16.2208	1.03161	10	15.6099	0.880191	10	20.2841	1.31286	10	16.1794
TRINITY_DN36689_c0_g4	0.74837	31	9.04012	1.0981	31	6.99803	0.900087	31	5.71069	1.17912	31	9.81044	1.29989	31	12.7653	1.1082	31	7.58284
TRINITY_DN36554_c0_g1	1.01009	21	6.61897	0.983557	21	6.06259	1.10061	21	12.9556	0.976343	21	7.71693	0.925563	21	15.4358	1.01587	21	16.6524
TRINITY_DN34308_c2_g1	1.03385	30	7.62576	1.10587	30	6.3388	0.946362	30	13.5259	0.97105	30	7.38835	1.0529	30	23.419	0.925223	30	11.2175
TRINITY_DN33868_c1_g1	0.833692	22	15.3912	0.90243	22	9.4949	0.811059	22	21.2649	1.23623	22	19.7383	1.39825	22	18.8492	1.14972	22	18.6951
TRINITY_DN30869_c4_g8	1.19926	14	12.0541	1.09553	14	3.61567	0.95261	14	10.2751	0.935515	14	26.479	0.857023	14	24.3399	0.799186	14	15.7661
TRINITY_DN34614_c0_g1	0.920291	25	5.08046	0.866844	25	11.0333	0.989532	25	10.8382	1.13195	25	7.73772	1.06873	25	18.8259	1.12346	25	6.64595
TRINITY_DN32699_c2_g2	1.05043	17	12.6496	1.00045	17	5.48402	0.989871	17	13.6013	0.955074	17	10.459	0.985827	17	28.3457	0.913466	17	20.531
TRINITY_DN34208_c1_g1	1.11607	23	9.98083	1.0142	23	6.90363	1.00682	23	6.11472	0.913484	23	17.3647	0.878966	23	15.6294	0.921822	23	13.0795
TRINITY_DN30659_c0_g3	1.12937	9	8.83416	1.01917	9	10.8589	1.11025	9	27.0353	0.798718	9	17.302	0.784968	9	26.0504	0.930518	9	24.1023
TRINITY_DN33876_c1_g1	1.00639	23	12.6997	0.987451	23	7.11383	0.942003	23	5.79369	0.986959	23	7.96384	0.987524	23	10.3645	1.01449	23	15.208
TRINITY_DN29762_c0_g1	1.086	29	10.2249	1.02489	29	4.16462	0.95519	29	8.08202	0.980315	29	8.10486	0.998602	29	8.24345	0.900992	29	12.4446
TRINITY_DN31241_c0_g2	1.16617	15	15.5527	0.975715	15	8.51669	1.01932	15	3.83738	0.919494	14	14.1441	0.905604	15	24.1774	0.916025	15	19.7456
TRINITY_DN34111_c0_g4	0.765119	2	1.8267	1.02007	2	5.42971	1.16277	2	3.24154	1.08997	2	2.00255	1.09812	2	0.6009	1.20084	2	0.236279
TRINITY_DN31520_c1_g2	1.00921	6	13.9337	1.03902	6	19.4897	1.00203	6	3.68131	1.09027	6	15.8283	0.884925	6	11.9614	1.03088	6	20.0861
TRINITY_DN36552_c0_g1	0.988721	29	7.41246	0.957799	29	3.42496	0.998943	29	6.52501	1.03208	29	7.42451	1.0492	29	9.23714	0.986144	29	7.30006
TRINITY_DN37231_c0_g1	1.08276	17	4.82669	0.887158	17	15.6542	1.04966	17	12.6261	0.927212	17	8.15131	0.955104	17	5.04498	0.993552	17	21.4627
TRINITY_DN31552_c1_g2	0.803017	44	7.62192	0.989624	44	4.72096	1.04247	44	8.29575	1.13996	44	5.99517	1.13798	44	13.9283	1.19306	44	13.7166
TRINITY_DN37133_c1_g4	0.900955	5	7.7925	0.891691	5	4.49114	0.953012	5	5.87579	1.05188	5	2.96453	1.21577	5	14.4233	1.08699	5	4.49064
TRINITY_DN33609_c3_g2	1.24915	18	13.1917	1.03526	18	4.58318	1.00151	18	7.7954	0.839322	18	20.6834	0.82989	18	32.2077	0.808791	18	13.5682
TRINITY_DN33139_c0_g1	1.05348	29	11.702	1.02638	29	7.91314	1.00331	29	7.98121	0.920662	29	9.40226	0.901831	29	14.9672	1.00376	29	14.2023
TRINITY_DN33680_c1_g3	0.770004	41	8.14199	1.02399	41	8.67863	0.92633	41	9.28735	1.09094	41	9.75665	1.27538	41	13.8708	1.206	41	12.3625
TRINITY_DN33146_c3_g2	1.10252	13	4.84676	1.02808	13	4.77071	0.942559	13	16.6584	0.999903	13	8.71854	1.02202	13	19.2303	0.846532	13	10.8195
TRINITY_DN31406_c4_g1	0.858056	9	3.52319	1.04371	9	4.16744	0.940368	9	3.97864	1.1881	9	7.82271	1.11445	9	5.43033	1.08545	9	6.69317
TRINITY_DN35134_c1_g1	0.866729	20	6.91669	0.995465	20	7.25188	1.03583	20	22.1355	1.07933	20	11.2593	1.01666	20	28.4266	1.12347	20	22.7839
TRINITY_DN33494_c1_g1	1.11389	23	10.5815	0.974478	23	7.60025	1.03036	23	10.9694	0.88553	23	17.403	1.02595	23	13.2635	0.96773	23	10.9574
TRINITY_DN34917_c1_g1	0.925047	25	4.79457	1.14295	25	7.61873	1.01135	25	4.38682	1.05062	25	6.79689	1.0431	25	8.4292	0.960505	25	11.193
TRINITY_DN31450_c3_g6	0.793498	24	7.25626	1.03476	24	6.63632	0.967422	24	12.2479	1.16391	24	6.63955	1.20137	24	15.9525	1.17143	24	17.0577
TRINITY_DN33823_c0_g4	0.94242	9	19.1004	0.968538	9	8.91036	0.983462	9	13.1725	0.992996	9	12.7822	1.10369	9	19.1663	1.04492	9	10.3731
TRINITY_DN32543_c2_g1	0.854485	25	15.3178	1.10756	25	12.1969	0.953754	25	21.0249	1.01391	25	7.00167	1.1952	25	19.8661	1.02668	25	23.7834
TRINITY_DN34993_c0_g1	1.11065	33	11.1162	0.975732	33	6.37314	0.991697	33	5.84056	0.90673	33	8.0071	0.929751	33	14.8835	0.873184	33	15.3678
TRINITY_DN36473_c0_g1	1.05969	24	6.55972	0.976906	24	5.372	1.00055	24	6.84204	0.994934	24	9.7345	0.934467	24	10.7223	0.97943	24	10.8031
TRINITY_DN32441_c2_g3	1.01868	1		1.1572	1		1.32205	1		0.749151	1		0.766938	1		0.967988	1
TRINITY_DN35087_c1_g1	0.878648	19	7.35395	1.01173	19	6.85311	0.961071	19	6.32697	1.0943	19	11.0375	1.04985	19	9.08293	1.20503	19	8.79378
TRINITY_DN35387_c0_g1	1.09534	22	13.5384	0.951959	22	4.76331	1.01397	22	11.216	0.907666	22	15.3385	0.942462	22	16.7006	0.978443	22	18.1511
TRINITY_DN34168_c1_g1	0.793344	19	12.9529	1.01766	19	5.64943	0.92479	19	11.0564	1.17491	19	11.6701	1.18102	19	8.39987	1.15782	19	8.46433
TRINITY_DN33798_c1_g1	1.07969	26	9.47098	1.01857	26	6.34816	1.00892	26	7.05194	0.953897	26	11.4398	0.906994	26	17.6295	0.905169	26	16.7453
TRINITY_DN34931_c3_g4	1.48947	19	21.5487	0.65022	19	26.944	0.983982	19	8.67077	0.737408	19	27.312	0.657436	19	39.7302	0.666904	19	25.2163
TRINITY_DN31513_c1_g1	1.0316	29	13.7543	1.00398	29	4.33821	0.943129	29	8.71782	0.995515	29	10.3037	0.996091	29	9.57919	0.977784	29	15.218
TRINITY_DN34956_c1_g1	0.955572	29	6.45022	0.985739	29	5.0846	0.916416	29	7.97067	1.08822	29	4.58914	1.11531	29	10.8737	1.03401	29	15.0661
TRINITY_DN28643_c1_g1	1.1359	10	17.2207	1.11419	10	3.38586	0.903888	10	4.97913	0.9778	10	8.52391	1.05452	10	15.2173	0.896285	10	23.8329
TRINITY_DN34115_c1_g1	0.906479	25	11.8253	1.0821	25	6.92412	0.992042	25	9.90597	1.03103	25	6.43114	1.04671	25	8.3766	1.10264	25	10.6574
TRINITY_DN35890_c2_g1	1.04	31	11.0193	1.04658	31	6.34891	1.05264	31	5.88036	0.934749	31	10.0746	0.997965	31	13.0376	0.963382	31	7.37309
TRINITY_DN33045_c1_g1	0.85519	18	9.73443	1.13842	18	14.7199	0.933819	18	11.1998	1.0315	18	9.91093	1.09807	18	10.6647	1.01431	18	12.3394
TRINITY_DN36282_c1_g1	1.00002	33	9.91017	0.975137	33	5.1915	1.01168	33	7.76137	1.03126	33	5.44319	0.990984	33	14.0209	0.971567	33	15.6017
TRINITY_DN36417_c1_g1	1.05029	38	11.4149	0.971377	38	7.31478	0.947789	38	9.83683	1.02688	38	13.2092	1.02578	38	20.3558	0.95479	38	14.5388
TRINITY_DN34984_c0_g2	1.09382	4	8.53546	1.02125	4	6.01235	1.00567	4	9.32267	0.926224	4	5.11372	0.935744	4	1.45984	0.9052	4	16.3834
TRINITY_DN36750_c1_g2	0.875857	5	2.70276	0.921247	5	7.40589	0.970447	5	8.88791	1.1275	5	7.54077	1.15885	5	15.614	1.12241	5	7.54292
TRINITY_DN33322_c2_g2	0.753082	20	13.0502	0.991614	20	6.97454	0.946538	20	7.7541	1.21149	20	5.80647	1.26393	20	13.5762	1.18932	20	9.81039
TRINITY_DN37013_c1_g1	0.859175	13	4.64218	1.0809	13	4.46969	1.07984	13	6.34998	1.06935	13	6.77539	1.07101	13	4.78778	0.966976	13	11.6611
TRINITY_DN36352_c1_g2	1.00856	9	3.02089	0.996852	9	12.9848	0.953219	9	6.1909	1.03245	9	9.8864	0.999121	9	32.3742	1.03456	9	18.7775
TRINITY_DN36869_c4_g1	1.10816	15	14.3945	0.662706	15	36.1235	0.981741	15	7.93785	1.11976	15	7.4185	1.12212	15	20.1222	1.0478	15	11.2468
TRINITY_DN31614_c3_g2	1.00053	24	7.5658	0.843668	24	7.87867	0.982047	24	7.96379	1.07587	24	7.9713	1.058	24	14.5447	1.07296	24	15.9246
TRINITY_DN34091_c2_g2	0.859353	34	8.07055	1.0109	34	5.45086	0.992535	34	7.48694	1.12416	34	7.14631	1.08096	34	10.1354	1.08075	34	12.2615
TRINITY_DN33609_c2_g2	1.16179	21	8.57548	1.23785	21	10.8616	0.95056	20	12.2342	0.860436	21	15.0114	0.888491	21	14.5422	0.828968	21	18.3955
TRINITY_DN30404_c0_g1	0.913066	16	11.8243	0.969999	16	7.26066	0.969124	16	9.18747	1.04497	16	8.24927	1.11772	16	8.49374	1.06519	16	9.85807
TRINITY_DN35538_c2_g2	1.10202	15	9.18096	0.977035	15	5.54316	1.01538	15	9.81849	0.950409	15	6.2776	0.934629	15	18.3112	0.88788	15	16.8404
TRINITY_DN32705_c0_g6	0.98207	14	13.4908	0.912176	14	12.4618	0.944774	14	6.33433	1.0676	14	9.18482	1.08089	14	11.7745	1.02508	14	20.7878
TRINITY_DN37133_c0_g1	1.01508	23	6.00996	0.9638	23	6.81801	0.962328	23	10.9645	1.03433	23	4.67145	1.04438	23	8.44418	1.00499	23	12.6556
TRINITY_DN33948_c2_g2	1.10481	7	7.11028	1.00175	7	2.13479	1.05989	7	2.75114	0.967091	7	2.60284	0.7799	7	6.69023	0.971618	7	8.38931
TRINITY_DN31853_c2_g1	1.03376	17	6.16567	1.05038	17	9.46888	1.06942	17	11.7364	0.892472	17	12.6887	0.956945	17	18.5245	1.05178	17	13.0704
TRINITY_DN34369_c0_g4	0.832176	22	5.53125	1.01327	22	5.61804	0.917832	22	9.79435	1.19447	22	7.36304	1.16686	22	13.0996	1.11172	22	17.9741
TRINITY_DN32354_c0_g4
TRINITY_DN33147_c0_g1	1.07591	16	8.12222	1.0725	16	6.63647	0.964265	16	4.50936	1.01432	16	7.12148	0.920254	16	9.59771	0.928698	16	12.1083
TRINITY_DN34184_c1_g1	1.11834	19	6.82059	1.0078	19	5.54887	0.982733	19	13.8313	0.927702	19	10.3736	0.943465	19	18.785	0.923748	19	14.5522
TRINITY_DN35398_c1_g1	1.18868	39	18.2289	0.931343	39	10.1992	1.09377	39	12.009	0.786188	39	18.576	0.832684	39	25.1711	0.953279	39	32.5116
TRINITY_DN31568_c1_g1	0.75716	10	8.84255	0.945696	10	8.20044	1.10025	10	12.2174	1.09729	10	5.27757	0.894337	10	13.1049	1.3743	10	10.6969
TRINITY_DN33858_c2_g1	1.09801	21	9.10531	0.976946	21	3.93695	0.936717	21	8.58749	0.999264	21	7.7751	0.994082	21	11.3877	0.938179	21	21.1949
TRINITY_DN33253_c0_g3	0.894953	25	6.12979	1.10013	25	8.17491	0.933177	25	11.5219	1.09661	25	8.01903	1.12055	25	10.5169	1.02866	25	8.66793
TRINITY_DN31880_c0_g7	0.860359	11	7.71141	0.943316	11	14.8298	0.95421	11	10.8268	1.18468	11	5.77683	1.12421	11	13.0005	1.26466	11	9.26016
TRINITY_DN30841_c0_g2	1.13242	10	13.0485	1.00049	10	4.07805	0.967057	10	7.32401	0.947898	10	11.1898	0.967302	10	19.068	0.810909	10	12.7703
TRINITY_DN36008_c1_g1	1.03644	23	9.91269	1.04473	23	6.35347	1.11132	23	9.80606	0.938486	23	8.75422	0.889613	23	20.6253	0.966028	23	11.9651
TRINITY_DN36445_c0_g10	0.803899	28	13.6799	1.20382	28	10.9059	0.930501	28	15.7376	1.12766	28	3.8386	1.19215	28	21.4699	1.10955	28	17.0576
TRINITY_DN36248_c0_g3	1.0538	8	10.9815	0.956071	8	7.11267	0.966694	8	8.08915	0.983561	8	7.25415	1.07257	8	9.96621	0.962691	8	8.5732
TRINITY_DN31273_c0_g1	1.15849	2	1.28787	0.881454	2	32.0524	0.8066	2	6.8081	0.994779	2	0.793866	1.17293	2	10.5901	0.818901	2	7.2828
TRINITY_DN33502_c1_g3	0.993719	18	13.7649	1.01062	18	6.86917	1.02759	18	13.4563	0.927269	18	11.0564	0.950205	18	17.0145	0.97784	18	13.7658
TRINITY_DN33477_c3_g1	0.922544	23	4.91833	1.09658	23	7.01637	1.02435	23	11.7474	1.03448	23	5.57026	0.996598	23	13.9289	1.0272	23	6.72843
TRINITY_DN33436_c2_g1	0.886117	21	4.9773	1.1528	21	6.82434	0.922464	21	5.88454	1.09648	21	6.90024	1.07127	21	9.25164	1.07664	21	10.9637
TRINITY_DN33140_c0_g4	0.992465	2	13.6586	0.932553	2	1.99334	1.12638	2	7.6055	0.990631	2	21.8807	0.888087	2	16.1578	1.09667	2	5.74688
TRINITY_DN34664_c0_g3	1.19864	2	1.57937	0.958653	2	6.20498	0.996367	2	0.453359	0.87449	2	2.87494	0.890399	2	2.65009	0.868789	2	13.9111
TRINITY_DN35288_c1_g3	0.962671	19	3.9715	0.998001	19	7.57791	1.00322	19	9.44278	1.03787	19	7.79135	1.05374	19	13.0963	1.04607	19	3.84007
TRINITY_DN32354_c0_g1
TRINITY_DN24880_c0_g1	0.813232	11	8.1034	1.12634	11	6.51353	1.0124	11	7.40254	1.15252	11	2.57643	1.09928	11	4.99298	1.02565	11	10.3173
TRINITY_DN34747_c2_g1	1.00701	11	7.28132	0.996551	11	7.63971	0.962427	11	8.24604	1.00707	11	7.39568	1.07095	11	10.23	1.01524	11	25.4661
TRINITY_DN36044_c1_g1	0.961286	16	17.8048	0.943078	16	6.50307	1.01427	16	5.93006	0.950838	16	14.2922	0.947044	16	21.4849	1.12534	16	24.0558
TRINITY_DN36735_c1_g3	1.13847	5	13.156	1.04392	5	2.66898	0.862376	5	4.57365	1.07815	5	3.92698	1.02526	5	22.4115	0.820784	5	13.7673
TRINITY_DN31527_c0_g1	1.09579	17	12.0093	1.01073	17	11.1339	0.949167	17	11.1255	0.918816	17	11.9722	0.936911	17	24.8835	0.872975	17	18.0586
TRINITY_DN29648_c0_g1	1.11299	2	15.4876	1.06076	2	5.18718	0.989466	2	0.512503	0.913753	2	11.502	0.865658	2	24.6564	0.929426	2	13.9668
TRINITY_DN34060_c2_g2	0.814371	17	11.2798	1.182	17	5.71914	1.00547	17	24.5693	1.05362	17	5.06435	1.1725	17	14.6725	1.14299	17	7.46886
TRINITY_DN31119_c0_g7	1.02875	11	9.29828	0.920996	11	4.02837	0.985046	11	7.23358	1.01897	11	4.84196	1.09311	11	8.61791	0.986274	11	7.7797
TRINITY_DN33551_c0_g2	0.952537	27	7.66438	1.02726	27	8.9798	0.965076	27	7.70572	1.05331	27	13.6164	1.02582	27	14.1012	1.04118	27	13.4821
TRINITY_DN28656_c0_g1	0.875133	15	6.31522	0.929751	15	6.7338	0.887648	15	9.84083	1.13684	15	10.9274	1.16901	15	9.44038	1.2491	15	12.9173
TRINITY_DN33731_c5_g8	0.877341	3	10.0707	0.902705	3	6.84918	0.896328	3	0.684491	1.13606	3	7.98631	1.34962	3	12.191	1.0798	3	5.62604
TRINITY_DN32319_c0_g5	0.9618	22	10.4423	1.04786	22	10.866	1.04495	22	6.54276	0.998563	22	13.035	1.02613	22	11.9245	0.94881	22	15.528
TRINITY_DN31476_c5_g3	1.02112	14	11.7009	1.03199	14	7.26329	1.00519	14	5.38015	0.960246	14	9.19463	0.946485	14	5.45367	0.918232	14	13.5173
TRINITY_DN31241_c0_g1	1.09095	9	10.1471	0.991191	9	2.31749	0.981819	9	7.81643	0.93991	9	2.95334	0.86965	9	3.99523	0.964897	9	14.7157
TRINITY_DN37176_c3_g1	1.10899	12	7.20327	0.924805	12	7.51521	0.977973	12	20.0499	0.979559	12	8.57117	1.07962	12	25.7115	0.919363	12	14.3011
TRINITY_DN28724_c0_g2	0.969651	2	1.0102	1.02824	2	0.226183	0.93843	2	4.73142	1.05922	2	0.73564	1.111	2	1.24041	0.983117	2	2.88954
TRINITY_DN33043_c0_g3	1.1554	21	8.11155	1.02401	21	6.31753	1.02882	21	10.1094	0.899456	21	9.20658	0.868821	21	11.4675	0.838924	21	15.9763
TRINITY_DN31707_c1_g2	1.18961	5	16.5655	1.06921	5	2.07859	1.04306	5	19.9422	0.846409	5	5.21828	0.99739	5	25.1324	0.79493	5	17.9796
TRINITY_DN32804_c0_g1	1.09335	15	10.5907	0.998476	15	10.583	0.85453	15	19.6639	0.976584	15	6.48744	1.10758	15	9.88784	0.837588	15	31.1485
TRINITY_DN34229_c1_g2	0.942063	32	6.31431	0.933283	32	10.279	0.959116	32	6.42998	1.10462	32	8.07319	1.18541	32	10.3512	0.978341	32	16.2995
TRINITY_DN30539_c1_g1	1.07073	6	20.2191	0.882313	6	4.66209	0.969092	6	5.25745	1.00873	6	10.0476	0.99781	6	7.68851	0.939563	6	13.1961
TRINITY_DN33632_c0_g2	1.00815	16	12.0865	0.966349	16	6.28914	1.01637	16	6.57212	0.973448	16	7.48732	0.907615	16	9.25868	1.05918	16	15.2588
TRINITY_DN34408_c0_g5	0.984696	11	7.25697	1.17778	11	11.1332	0.848681	11	3.21777	0.985652	11	5.78532	1.0984	11	9.7013	0.904664	11	6.45153
TRINITY_DN33643_c0_g1	0.868113	19	7.33255	1.04715	19	7.31665	0.935078	19	4.10755	1.12144	19	6.24426	1.1488	19	12.2091	1.04641	19	9.47475
TRINITY_DN31827_c0_g1	0.810784	14	6.09872	1.04575	14	4.4162	0.881852	14	4.61093	1.11091	14	5.59096	1.28966	14	2.66941	1.16536	14	7.08719
TRINITY_DN29926_c0_g1	0.849394	15	3.93008	1.31186	15	4.85371	0.938989	15	6.95653	1.07143	15	2.90748	1.02334	15	17.4102	1.03641	15	12.7629
TRINITY_DN30966_c4_g3	1.11193	12	11.2203	1.08224	12	11.4956	0.976145	12	7.07579	0.922558	12	14.4678	0.864627	12	20.1838	0.896854	12	11.1464
TRINITY_DN34444_c0_g1	1.0984	26	10.8627	0.972069	26	5.53919	1.07105	26	12.3994	0.926801	26	7.99566	0.930854	26	25.8483	0.849862	26	14.8676
TRINITY_DN13786_c0_g1	0.994352	23	12.6518	1.08152	23	7.40217	0.962655	23	6.98333	1.03759	23	10.9941	0.949493	23	9.70663	1.07539	23	20.0514
TRINITY_DN31704_c0_g5	0.769243	9	6.47057	1.18172	9	11.5132	0.950283	9	23.711	1.11593	9	8.1089	1.05077	9	26.8163	1.16457	9	17.6189
TRINITY_DN30755_c0_g1	1.08012	1		0.946754	1		0.972396	1		1.04148	1		0.987226	1		0.915797	1
TRINITY_DN34738_c1_g3	0.93639	24	4.24274	1.02505	24	4.81371	0.981564	24	8.56961	1.04286	24	3.64233	1.10112	24	9.44334	1.04167	24	8.86861
TRINITY_DN35737_c2_g1	0.893664	19	5.37328	1.09283	19	6.16484	0.920204	19	4.34759	1.10184	19	5.82458	1.13038	19	9.0389	1.01146	19	8.55203
TRINITY_DN30541_c0_g1	1.03416	5	6.0876	0.94554	5	8.00225	1.0591	5	4.54941	0.952551	5	8.49106	0.892913	5	9.22673	0.960022	5	1.94173
TRINITY_DN33953_c1_g3	1.15668	11	11.8209	1.06516	11	12.3054	0.944138	11	14.3222	0.899038	11	6.26715	0.958434	11	12.7767	0.781081	11	20.6824
TRINITY_DN31441_c0_g1	0.994955	26	9.64709	1.01545	26	9.77447	1.00454	26	13.4392	1.00856	26	10.4608	0.996676	26	17.2638	1.05284	26	24.9645
TRINITY_DN32219_c2_g6	1.11819	19	13.963	1.07838	19	9.33607	1.01263	19	9.68963	0.955559	19	16.443	0.883646	19	31.3048	0.79846	19	39.0954
TRINITY_DN32455_c3_g1	1.18266	11	13.6187	1.0487	11	7.40713	0.950299	11	10.9317	0.869738	11	19.6854	0.778473	11	22.5405	0.878798	11	12.6741
TRINITY_DN35156_c1_g5	0.98736	15	4.4354	0.970173	15	7.28081	0.980043	15	4.08201	1.01773	15	6.3147	1.04492	15	10.8287	1.00242	15	8.11682
TRINITY_DN36247_c0_g2	0.985397	32	9.75603	0.985746	32	5.99518	1.02405	32	13.2202	1.00679	32	7.23104	0.959997	32	17.2348	1.06428	32	18.1037
TRINITY_DN35221_c3_g1	0.87992	15	12.509	1.03572	15	8.46177	1.10442	15	9.31381	1.05016	15	6.81174	1.15694	15	18.7716	1.01661	15	6.11028
TRINITY_DN31732_c0_g4	0.878251	28	5.87097	1.4433	28	8.33554	0.904442	28	20.0241	1.06056	28	7.33752	0.942059	28	15.5467	0.922982	28	17.6163
TRINITY_DN34624_c0_g8	0.917391	16	9.07132	1.03043	16	10.3415	1.03328	16	11.3353	1.04518	16	10.0738	0.930719	16	14.2488	1.21342	16	20.9876
TRINITY_DN33347_c0_g3	0.986777	36	14.723	1.01456	36	8.01512	1.0254	36	8.77655	1.02884	36	12.7001	0.998062	36	19.8799	1.03619	36	14.8481
TRINITY_DN35519_c0_g1	0.871233	12	13.3137	0.973169	12	7.0232	0.921684	12	13.4173	1.14131	12	5.04779	1.15312	12	13.4517	1.05504	12	20.076
TRINITY_DN33484_c1_g3	0.893017	29	9.91488	0.9767	29	10.3041	0.98446	29	7.97805	1.17108	29	8.1541	1.18942	29	6.55014	1.01093	29	10.9634
TRINITY_DN35260_c0_g5	1.06183	25	9.84154	0.970888	25	6.75714	0.970475	25	7.83002	0.997451	25	6.34525	1.031	25	12.9109	0.925528	25	13.5094
TRINITY_DN35931_c1_g1	0.729008	11	13.6791	1.04033	11	10.9435	1.07131	11	11.4604	1.14086	11	7.24647	0.907146	11	27.2944	1.43706	11	13.6841
TRINITY_DN31691_c0_g1	0.970705	25	6.47749	1.04812	25	2.72644	0.969728	25	6.75852	1.03792	25	6.10115	1.11269	25	13.415	0.966344	25	7.96911
TRINITY_DN34066_c1_g1	1.1523	23	8.72331	0.963705	23	6.66622	1.06277	23	7.68285	0.871352	23	14.0757	0.831894	23	18.691	0.87915	23	12.4076
TRINITY_DN33418_c3_g4	1.12151	13	7.76216	1.05228	13	4.83321	0.990921	13	9.72565	0.972637	13	6.61885	0.91862	13	6.83441	0.844284	13	12.6688
TRINITY_DN32017_c4_g6	0.995063	29	6.90594	0.970127	29	8.02432	0.982159	29	11.4729	1.01513	29	9.43504	1.02596	29	10.9588	1.02553	29	16.755
TRINITY_DN33867_c1_g1	0.978946	23	6.37796	0.982221	23	5.93916	1.0342	23	11.3532	1.02382	23	5.86236	1.02433	23	9.54854	0.995763	23	11.5449
TRINITY_DN31250_c1_g1	0.987003	13	7.19618	1.17918	13	9.25756	0.910667	13	9.57227	1.01259	13	5.17373	0.999815	13	16.0668	0.968689	13	7.26421
TRINITY_DN35369_c1_g1	1.02726	10	15.6134	0.983108	10	9.11698	1.01556	10	5.92488	0.985571	10	14.2679	1.04107	10	9.45958	1.00859	10	18.9639
TRINITY_DN34436_c2_g1	0.810984	25	12.9793	1.08121	25	6.09762	0.924345	25	11.5718	1.13857	25	7.52159	1.17039	25	8.2066	1.05263	25	16.456
TRINITY_DN32534_c1_g1	0.81348	15	12.6283	0.948647	15	11.9221	0.919892	15	6.9853	1.17997	15	11.0329	1.37055	15	17.3594	1.02778	15	8.64152
TRINITY_DN34038_c1_g2	1.047	20	9.51052	1.09206	20	16.4866	0.966444	20	10.4091	0.970896	20	6.92815	0.98781	20	19.1054	0.873378	20	25.7264
TRINITY_DN36347_c1_g1	1.10182	21	10.2246	1.13231	21	6.52468	0.975872	21	5.03298	0.924449	21	12.1987	0.896283	21	17.9115	0.83788	21	11.1562
TRINITY_DN33731_c5_g7	0.861992	2	4.40743	0.941436	2	1.23652	0.913733	2	4.38092	1.18053	2	0.926336	1.16645	2	0.185061	1.18407	2	1.78817
TRINITY_DN32306_c2_g1	1.1482	13	14.4924	1.01801	13	11.0242	0.994337	13	6.33133	0.881065	13	14.1297	0.857003	13	14.7432	0.884988	13	20.5347
TRINITY_DN36123_c1_g3	1.15219	22	8.90278	0.958084	22	6.17171	1.06304	22	7.10115	0.923024	22	6.44527	0.909149	22	12.6974	0.876463	22	12.1264
TRINITY_DN32044_c4_g3	0.949916	19	10.4753	0.881327	19	5.3285	0.976401	19	9.8114	1.06725	19	12.2538	1.07986	19	13.532	1.0475	19	7.6393
TRINITY_DN31053_c3_g2	0.79421	13	5.06983	0.974825	13	3.26847	0.993991	13	5.00794	1.14005	13	4.47087	1.18911	13	3.27213	1.16381	13	4.46305
TRINITY_DN36315_c1_g2	1.10197	13	4.76409	1.0318	13	2.87218	0.959491	13	3.01909	0.987667	13	3.12984	0.949974	13	3.11234	0.920939	13	6.24713
TRINITY_DN31832_c3_g1	1.0138	8	9.63797	0.937467	8	7.69145	1.02237	8	4.48236	1.00796	8	5.04387	0.962903	8	6.55576	0.970104	8	9.66909
TRINITY_DN32408_c0_g2	1.08966	21	8.36768	1.02444	21	8.29625	0.949176	21	4.61963	0.957496	21	4.27079	1.02641	21	15.0958	0.868184	21	12.663
TRINITY_DN35935_c0_g2	1.17648	24	13.2033	0.956312	24	6.37729	1.06951	24	4.51051	0.854102	24	9.76092	0.837386	24	21.1537	0.831124	24	17.623
TRINITY_DN33179_c0_g2	0.956195	26	11.1448	1.02105	26	10.9052	0.936718	26	16.5306	1.04911	26	10.1422	1.08305	26	23.1011	0.981136	26	29.4754
TRINITY_DN36682_c1_g1	0.934796	16	6.74953	0.968272	16	8.97727	1.05806	16	3.45719	1.07059	16	13.1057	1.00673	16	11.6561	1.02571	16	9.60656
TRINITY_DN34697_c0_g2	1.12101	12	8.62704	0.833151	12	6.72414	0.848634	12	15.9953	1.10199	12	6.77197	1.06331	12	6.16121	1.07092	12	6.87786
TRINITY_DN34308_c2_g9	1.14714	18	9.50639	0.96741	18	6.44729	1.08723	18	9.96848	0.886483	18	15.0958	0.83692	18	13.4313	0.875612	18	13.5945
TRINITY_DN33330_c2_g2	0.875654	30	4.86708	1.11036	30	5.88112	1.0373	30	15.3964	1.05907	30	7.67053	1.00446	30	17.3109	1.0792	30	10.9439
TRINITY_DN33953_c1_g4	1.21716	13	16.806	1.06476	13	8.16178	1.06917	13	15.8243	0.866727	13	6.50609	0.97919	13	17.5433	0.749232	13	33.441
TRINITY_DN33154_c0_g1	0.82205	26	8.74336	1.06884	26	8.99948	1.00259	26	18.0493	1.08529	26	8.41962	1.05377	26	24.2386	1.17985	26	19.161
TRINITY_DN35931_c1_g5	0.863628	14	16.9266	1.0122	14	8.92895	0.972585	14	8.93598	1.13237	14	8.64615	1.27673	14	21.5566	1.03954	14	14.8417
TRINITY_DN30854_c2_g7	1.14561	11	3.98111	1.17841	11	6.13174	0.986221	11	8.20687	0.854331	11	16.9043	0.913878	11	22.9865	0.92457	11	11.5211
TRINITY_DN31655_c0_g2	0.950466	23	6.73694	1.02754	23	6.04919	1.02626	23	13.2183	1.03925	23	9.03014	1.04856	23	17.4328	0.985614	23	13.0492
TRINITY_DN30906_c0_g2	0.803621	31	16.0425	1.01127	31	7.29861	0.977802	31	12.0862	1.1564	31	9.45059	1.16156	31	22.4011	1.1132	31	14.608
TRINITY_DN32999_c3_g1	1.13525	13	13.5013	0.933313	13	8.85275	1.01423	13	5.416	0.878248	13	10.8933	0.923481	13	8.95633	0.96202	13	19.0597
TRINITY_DN31824_c0_g1	1.0342	25	11.2826	1.03977	25	6.04772	1.07959	25	13.4668	0.863783	25	11.6164	0.930968	25	23.054	1.0124	25	16.3869
TRINITY_DN33211_c2_g5	0.595092	21	37.1131	0.785855	21	9.49329	0.84903	21	11.4298	1.32692	21	8.23836	1.54532	21	18.0642	1.45334	21	15.9055
TRINITY_DN31527_c0_g2	1.04549	18	20.2502	1.00726	18	9.4376	0.99269	18	4.05705	0.909735	18	10.8181	0.939274	18	8.74366	0.92271	18	18.2429
TRINITY_DN31250_c2_g3	1.09787	10	12.4694	0.928377	10	5.20079	1.03211	10	3.35392	0.929719	10	12.459	0.947331	10	8.02712	0.94834	10	18.6416
TRINITY_DN34260_c0_g1	1.49372	16	10.6973	1.07562	16	3.5667	1.04376	16	6.95829	0.62628	16	17.1816	0.569096	16	26.5783	0.540288	16	27.1042
TRINITY_DN36632_c3_g1	1.0952	1		0.880728	1		1.01031	1		0.997347	1		1.05227	1		0.880845	1
TRINITY_DN35341_c3_g1	1.07748	30	13.8776	0.984568	30	5.16074	1.01082	30	11.2596	0.922381	30	13.4056	0.913483	30	12.7199	0.976585	30	24.8133
TRINITY_DN34033_c1_g6	0.971999	35	6.58853	0.983946	35	6.1656	0.989383	35	8.67488	1.05049	35	5.36222	1.07532	35	9.70853	0.988033	35	11.4182
TRINITY_DN34280_c1_g2	0.927846	3	3.17974	1.07921	3	1.31544	1.11053	3	1.44257	0.974287	3	1.0094	0.991563	3	5.85556	1.14402	3	17.341
TRINITY_DN31159_c2_g1	0.996517	1		1.10114	1		1.07375	1		0.901752	1		0.95605	1		1.01664	1
TRINITY_DN32413_c0_g2	1.02694	10	10.7509	1.04877	10	6.85084	0.972317	10	3.7882	0.950122	10	8.62816	0.99709	10	18.6266	0.928861	10	7.28802
TRINITY_DN32660_c2_g3	0.797758	7	4.05144	1.16302	7	4.73503	0.878643	7	3.60567	1.12023	7	12.6569	1.25249	7	3.37644	1.12312	7	6.43841
TRINITY_DN33476_c0_g6	1.1012	7	12.4459	1.08316	7	19.7499	1.03435	7	9.60128	0.936871	7	7.21993	0.841313	7	9.46443	0.799485	7	19.183
TRINITY_DN35813_c1_g3	1.14278	10	12.0728	1.02675	10	8.27203	1.0375	10	5.67393	0.905925	10	12.0639	0.917617	10	21.8228	0.965565	10	21.4962
TRINITY_DN32647_c1_g3	0.857731	20	6.27113	1.0162	20	3.64863	0.9467	20	6.16986	1.09388	20	9.64196	1.1936	20	9.55031	1.05285	20	11.0239
TRINITY_DN32948_c0_g2	0.956747	18	25.9616	0.998031	18	12.0432	0.95293	18	8.5072	1.05534	18	19.7542	0.988254	18	23.4443	1.02645	18	38.7329
TRINITY_DN33963_c0_g5	1.15388	22	8.6335	1.06432	22	8.75639	1.00472	22	9.8768	0.869448	22	8.93812	0.832328	22	11.8314	0.853115	22	16.5335
TRINITY_DN32457_c2_g1	0.907152	35	8.22532	1.01366	35	8.52251	0.915298	35	11.8669	1.10275	35	11.7583	1.25424	35	14.2552	0.867477	35	15.248
TRINITY_DN35877_c1_g1	1.03839	5	1.09146	1.12036	5	3.62327	1.14665	5	9.57274	0.856522	5	3.81869	0.842626	5	17.9635	0.939972	5	2.74327
TRINITY_DN33335_c1_g1	0.955118	12	11.5187	0.997224	12	3.77794	1.0453	12	6.02882	1.02334	12	6.37044	0.95016	12	10.4524	1.11446	12	17.4293
TRINITY_DN31785_c0_g1	1.33511	22	15.1327	0.939919	22	6.11788	1.06461	22	8.83245	0.749922	22	26.1126	0.772387	22	34.0803	0.723637	22	16.594
TRINITY_DN30487_c0_g1	0.978202	7	9.04389	1.03102	7	6.12081	0.907304	7	4.76689	1.06424	7	7.97623	1.04358	7	16.9173	1.06414	7	9.28131
TRINITY_DN34934_c1_g4	1.01419	26	10.7272	1.09293	26	9.87888	0.989	26	10.3347	0.991379	26	8.91163	0.958832	26	21.4407	0.916436	26	16.2731
TRINITY_DN33767_c0_g4	1.17083	7	6.87986	1.30271	7	7.83365	0.933434	7	8.79038	0.84778	7	4.34844	0.838469	7	14.1679	0.757435	7	9.26346
TRINITY_DN33132_c2_g1	1.03086	18	8.64955	1.01765	18	10.4328	0.993382	18	8.48727	1.01228	18	11.3655	0.961308	18	13.0655	0.97779	18	13.3734
TRINITY_DN36706_c0_g1	0.925889	16	6.94588	0.937891	16	4.92064	0.954777	16	5.28206	1.10803	16	6.22559	1.04804	16	13.198	1.06831	16	13.6457
TRINITY_DN34493_c1_g2	0.986149	14	9.99475	1.01522	14	13.1002	1.13245	14	8.79213	0.945485	14	7.45384	0.904203	14	8.67176	1.06128	14	7.53401
TRINITY_DN34904_c6_g1	1.06641	10	6.11233	1.00278	10	7.83157	1.06211	10	5.23851	0.976385	10	8.00066	0.915472	10	14.092	0.977233	10	6.6879
TRINITY_DN35321_c3_g1	1.08503	20	10.0209	1.03782	20	7.78658	0.961598	20	8.62239	0.999093	20	8.00482	0.982463	20	19.7292	0.924042	20	9.2472
TRINITY_DN35867_c3_g1	1.07595	12	7.37842	1.01881	12	5.77316	0.952855	12	6.18669	1.02086	12	3.1147	1.00332	12	11.1911	0.886917	12	4.59286
TRINITY_DN33528_c3_g2	0.952539	16	7.35395	0.953088	16	10.5145	0.92535	16	14.8819	1.0856	16	2.63643	1.07858	16	7.50008	1.09132	16	11.8791
TRINITY_DN35654_c1_g3	1.05474	14	9.80368	1.0721	14	6.4375	1.02977	14	4.82183	0.891371	14	10.2632	0.899418	14	8.33137	0.913807	14	6.90394
TRINITY_DN35860_c0_g1	1.07944	16	11.9258	0.98579	16	2.3835	1.04079	16	5.84345	0.896812	16	14.4894	0.965686	16	13.4933	0.8947	16	19.0542
TRINITY_DN34963_c1_g4	1.02676	17	9.35099	0.963627	17	6.54098	0.906355	17	8.84577	1.01026	17	12.96	0.982195	17	7.63799	1.02805	17	11.4529
TRINITY_DN32286_c1_g3	0.656997	9	5.92076	1.1684	9	6.9454	0.939786	9	5.12857	1.00802	9	6.36145	1.40892	9	2.85537	1.30575	9	7.02058
TRINITY_DN32674_c1_g1	0.965919	10	17.3674	0.938112	10	4.71692	0.964213	10	8.54279	1.06724	10	6.16505	1.01394	10	15.4128	1.06972	10	15.8974
TRINITY_DN32130_c0_g7	0.804015	22	5.12811	1.10328	22	2.91745	0.857533	22	6.17612	1.13399	22	4.92433	1.23387	22	6.59413	1.19299	22	8.74703
TRINITY_DN32586_c1_g3	1.12961	4	5.1009	1.08296	4	5.97738	1.18696	4	5.14418	0.772375	4	14.2388	0.744209	4	10.24	0.995922	4	18.0564
TRINITY_DN34408_c0_g4	1.09156	21	14.9701	0.996416	21	7.40129	1.00688	21	12.9667	0.966831	21	7.53949	0.978471	21	20.9575	0.953517	21	17.8487
TRINITY_DN35611_c3_g2	1.04001	8	9.72643	1.06315	8	7.93614	1.00793	8	4.83663	0.944936	8	8.00397	0.982866	8	6.49451	0.922088	8	11.7637
TRINITY_DN35128_c1_g5	0.818967	19	8.32177	1.14254	19	8.32582	0.950822	19	6.69564	1.10366	19	9.62095	1.09621	19	12.0051	1.1215	19	11.0499
TRINITY_DN32404_c0_g1	0.699172	11	17.2237	1.14159	11	7.11414	0.990532	11	3.21888	1.22096	11	8.11702	1.18437	11	8.28419	1.17964	11	11.4095
TRINITY_DN32619_c4_g2	0.995165	15	9.1532	0.977977	15	4.58898	0.941682	15	12.0733	1.0377	15	11.6161	1.11444	15	16.9749	1.0396	15	14.4513
TRINITY_DN36758_c0_g1	1.36062	13	12.0036	1.03759	13	6.81077	1.06651	13	6.80324	0.694316	13	21.0255	0.742623	13	27.4006	0.667854	13	29.4149
TRINITY_DN36976_c2_g1	0.981423	19	13.6731	1.07387	19	9.14966	0.968652	19	7.68686	1.01391	19	7.33134	1.04683	19	5.86163	0.990672	19	11.7199
TRINITY_DN31337_c0_g2	1.07537	12	8.02987	1.01617	12	3.797	0.98345	12	6.10732	1.00303	12	8.64425	1.00088	12	4.91314	0.904991	12	9.2668
TRINITY_DN30635_c0_g1	1.00089	10	8.50467	1.19258	10	9.79131	1.07513	10	5.80963	0.92468	10	4.5693	0.879956	10	10.8437	1.026	10	19.2481
TRINITY_DN34487_c0_g1	1.09629	21	4.90972	1.00994	21	10.7549	1.00216	21	8.05593	0.965226	21	6.96498	0.931215	21	11.7878	0.9148	21	9.48571
TRINITY_DN30413_c1_g1	0.725102	31	12.0324	1.00944	31	7.9524	0.924106	31	10.6858	1.22702	31	11.7638	1.24243	31	17.724	1.23886	31	15.3967
TRINITY_DN34080_c3_g1	1.05026	16	15.0076	1.0902	16	10.9722	1.03551	16	14.498	0.933966	16	13.3265	1.04591	16	14.6612	0.815822	16	15.9347
TRINITY_DN35877_c1_g4	0.948738	5	19.5852	1.03295	5	6.05645	1.10583	5	7.41526	0.951336	5	13.9905	0.988835	5	20.4107	0.962104	5	10.6608
TRINITY_DN35380_c0_g7	1.03449	14	16.1621	0.946824	14	7.91623	1.06687	14	7.72496	0.980175	14	11.5999	0.808215	14	13.5942	1.03839	14	20.764
TRINITY_DN34434_c0_g4	0.847808	15	8.96259	1.04199	15	4.6694	0.95332	15	10.5836	1.1396	15	6.14515	1.15138	15	19.9624	1.10314	15	15.0564
TRINITY_DN32575_c1_g3	0.704007	8	26.8305	1.03409	8	8.15495	0.929211	8	3.94068	1.11901	8	6.13837	1.36523	8	11.6066	1.29188	8	13.2953
TRINITY_DN33060_c2_g2	0.822004	12	5.10916	1.12845	12	7.73242	0.977146	12	6.51517	1.01685	12	2.63738	1.15773	12	6.56389	1.05686	12	8.42528
TRINITY_DN31297_c2_g5	0.888071	19	9.34709	1.14587	19	9.34509	0.908233	19	10.4508	1.05198	19	8.0391	1.1103	19	13.4516	0.990192	19	11.9976
TRINITY_DN35790_c1_g1	0.983618	11	8.87724	0.934677	11	9.63275	0.944447	11	7.30744	1.05842	11	1.1344	1.08574	11	6.52077	1.00122	11	15.6534
TRINITY_DN37221_c3_g1	1.03006	15	20.1024	0.948246	15	9.70547	1.00861	15	11.2699	1.00312	15	4.77694	0.957141	15	14.6824	1.04246	15	15.1644
TRINITY_DN30949_c3_g4	0.932727	15	4.7513	0.973109	15	5.10625	1.00965	15	8.38576	1.05704	15	11.0341	1.06082	15	10.1169	1.00544	15	23.8751
TRINITY_DN32664_c0_g5	1.01754	13	13.8878	1.00132	13	9.11737	0.994143	13	11.1633	0.985078	13	4.32544	0.903422	13	9.60903	1.00782	13	19.3882
TRINITY_DN31412_c2_g3	1.00437	25	11.2269	0.912909	25	6.27525	0.970848	25	12.2737	1.0646	25	10.2229	1.05146	25	8.45687	1.0172	25	8.14922
TRINITY_DN33660_c1_g4	0.893415	10	10.336	0.961962	10	3.08191	0.92449	10	7.13935	1.16322	10	3.04595	1.11396	10	8.93805	1.11539	10	16.033
TRINITY_DN36847_c0_g1	0.98169	19	10.3139	0.982067	19	9.65136	1.01488	19	7.82405	1.01016	19	14.6383	0.939209	19	25.767	1.07714	19	17.3141
TRINITY_DN32889_c1_g2	0.898197	11	6.61457	1.00438	11	6.47178	1.02735	11	9.34539	1.02029	11	6.33761	1.03756	11	4.77373	1.17106	11	14.6938
TRINITY_DN33574_c0_g2	1.29336	24	9.6665	0.826047	24	9.28168	1.02445	24	5.90355	0.797965	24	12.0693	0.869534	24	9.11112	0.905596	24	16.5984
TRINITY_DN34353_c3_g2	1.09379	8	9.15601	1.05205	8	6.75827	1.02419	8	1.21715	0.874358	8	10.923	0.876831	8	13.5436	0.918621	8	6.99702
TRINITY_DN35884_c0_g1	1.03255	39	8.33949	0.956504	39	4.73021	1.03291	39	10.2918	0.958589	39	8.18017	0.987412	39	11.4159	0.996254	39	9.40918
TRINITY_DN31007_c2_g8	1.18259	23	13.6711	1.05617	23	8.25702	0.97696	23	5.86488	0.863753	23	5.34309	0.794655	23	13.0993	0.819423	23	19.6955
TRINITY_DN33690_c1_g2	1.04555	11	12.1897	0.976078	11	4.20451	0.962496	11	7.19239	0.978212	11	8.41435	1.08687	11	14.9921	0.901355	11	13.5712
TRINITY_DN34963_c1_g8	0.778049	33	8.43503	1.03268	33	5.86735	0.997103	33	9.93045	1.10658	33	6.15184	1.09947	33	8.13921	1.22066	33	9.22659
TRINITY_DN32656_c1_g3	0.978785	17	12.6124	1.2184	17	16.2989	0.931395	17	8.04034	1.04081	17	19.9337	0.957925	17	23.7028	0.953839	17	31.1947
TRINITY_DN32413_c0_g4	1.02331	9	6.10137	1.06872	9	9.62858	1.06524	9	4.82173	1.00997	9	10.8712	0.977538	9	12.8917	0.883304	9	9.52296
TRINITY_DN32833_c6_g1	0.96054	22	13.7884	0.990617	22	5.67377	0.980644	22	9.85798	1.06391	22	11.3485	1.04475	22	10.4228	1.04198	22	16.9855
TRINITY_DN34736_c3_g1	1.0967	13	8.90297	1.03016	13	5.09598	1.00256	13	10.2509	0.961435	13	6.52296	0.941533	13	29.9246	0.978558	13	14.9201
TRINITY_DN34111_c0_g3	0.862888	2	20.1955	1.08778	2	1.96295	0.807806	2	40.6211	1.10391	2	0.968002	1.35959	2	26.065	0.895761	2	48.2659
TRINITY_DN33302_c2_g6	0.823924	17	8.65789	1.21582	17	6.79796	0.927242	17	14.0125	1.0849	17	8.70873	1.14439	17	10.2825	0.962676	17	7.19414
TRINITY_DN30851_c3_g5	1.03695	18	5.11901	1.06777	18	5.88851	0.97591	18	6.40948	0.958045	18	4.92509	0.943101	18	11.5701	0.927044	18	6.4717
TRINITY_DN35089_c2_g2	1.02386	12	16.0748	1.05109	12	7.85049	0.930384	12	12.065	0.980486	12	9.75799	1.00335	12	12.3185	0.855094	12	23.2869
TRINITY_DN31544_c2_g3	1.14682	17	12.5128	1.01093	17	5.40493	0.993002	17	9.65954	0.910612	17	13.3496	0.909041	17	19.0829	0.81425	17	17.3359
TRINITY_DN34521_c0_g3	1.1169	14	8.75032	0.97404	14	3.1051	0.983081	14	4.07239	0.95057	14	3.78025	0.945483	14	9.10544	0.971132	14	14.7941
TRINITY_DN34645_c0_g1	1.09741	30	7.3943	1.00554	30	5.0417	1.04117	30	9.39539	0.967986	30	8.21354	0.873878	30	18.0554	0.906545	30	17.2841
TRINITY_DN31759_c4_g3	0.922086	14	13.1665	1.07675	14	12.8216	0.954955	14	9.30522	1.02308	14	8.55663	1.00802	14	9.19136	1.05162	14	16.0127
TRINITY_DN34239_c0_g3	1.22208	4	5.59905	1.07306	4	1.39891	1.09785	4	2.26626	0.79662	4	8.3643	0.762677	4	16.6436	0.779461	4	3.88521
TRINITY_DN34070_c2_g1	0.995443	22	12.53	1.0287	22	5.42932	1.05308	22	6.46766	0.993161	22	10.1535	0.975342	22	19.1195	0.972235	22	24.3969
TRINITY_DN36891_c0_g1	0.963658	21	8.05275	0.93954	21	8.71624	1.06644	21	12.7723	0.987246	21	9.14925	1.0185	21	13.0251	1.03551	21	11.1576
TRINITY_DN26760_c0_g1	1.09478	17	5.59197	0.948349	17	8.83437	1.03266	17	5.92447	0.925957	17	10.4146	0.856194	17	18.1987	0.9818	17	16.4952
TRINITY_DN34426_c0_g3	0.951479	12	3.13622	1.04697	12	3.43048	0.926834	12	8.80219	1.07583	12	4.66407	1.07248	12	6.19111	1.04403	12	3.04706
TRINITY_DN36145_c0_g1	1.03021	9	9.20038	1.02002	9	8.09355	1.03233	9	11.0228	1.0267	9	6.14337	1.00532	9	16.8891	0.976564	9	5.93884
TRINITY_DN35617_c0_g1	0.95259	28	9.76903	0.911534	28	9.81569	0.948558	28	9.32762	1.08347	28	8.76046	1.05899	28	14.3248	1.18068	28	18.6358
TRINITY_DN35233_c1_g4	1.00246	13	8.72706	0.990029	13	0.884502	0.968413	13	7.14059	1.04354	13	4.26655	1.0384	13	13.6236	0.967869	13	9.25015
TRINITY_DN35030_c0_g1	1.25386	16	8.97915	1.06451	16	6.16705	0.979121	16	5.22669	0.809886	16	8.86917	0.79854	16	12.0673	0.794732	16	14.8988
TRINITY_DN36346_c4_g1	0.683747	18	14.206	1.02833	18	4.10019	1.0605	18	4.79429	1.17707	18	5.37471	1.21157	18	17.3112	1.26567	18	10.9977
TRINITY_DN36416_c1_g2	1.13401	15	12.5548	1.01518	15	6.37333	1.12214	15	10.0677	0.817562	15	11.2197	0.781893	15	11.5801	0.926729	15	26.7418
TRINITY_DN30289_c0_g2	1.01885	17	6.30951	0.997619	17	6.26621	0.954824	17	5.43595	1.03507	17	6.02607	1.00977	17	10.9773	0.994026	17	11.1634
TRINITY_DN31127_c2_g6	1.01305	7	9.24131	0.988824	6	2.91774	0.908113	7	9.80246	1.14241	7	5.61485	1.06576	7	3.3657	0.950652	7	16.3294
TRINITY_DN28076_c0_g1	1.0369	28	9.20807	0.953095	28	10.2333	0.95825	28	9.70206	1.03845	28	6.77275	1.08435	28	11.2803	0.905621	28	16.5494
TRINITY_DN34866_c3_g5	1.47264	19	18.7457	1.09259	19	9.15769	1.08474	19	10.9326	0.608865	19	36.4524	0.591856	19	31.1413	0.630286	19	39.0216
TRINITY_DN31414_c6_g3	0.78287	36	11.5843	1.00557	36	7.87202	0.968594	36	8.87818	1.1415	36	7.85784	1.1382	36	17.3247	1.28453	36	16.0602
TRINITY_DN33525_c1_g4	0.83564	11	9.54993	0.975596	11	9.2173	0.998886	11	8.6706	1.12381	11	1.97276	1.03825	11	7.16383	1.27905	11	10.5569
TRINITY_DN37124_c1_g1	0.859086	33	10.1623	1.09624	33	19.3973	0.956905	33	5.50065	1.11953	33	8.28408	1.19153	33	6.66139	0.972687	33	11.1128
TRINITY_DN34702_c0_g2	1.11073	29	7.86056	0.958386	29	9.14943	1.02875	29	12.0618	0.927433	29	8.26201	0.930231	29	16.0071	0.902751	29	16.616
TRINITY_DN31633_c0_g1	0.936037	5	5.63003	0.958579	5	9.45075	0.942088	5	7.61489	1.04827	5	6.1414	1.10275	5	11.7326	1.14558	5	3.58072
TRINITY_DN32704_c3_g5	1.35286	14	18.9676	1.06531	14	9.6777	1.12181	14	16.2729	0.646577	14	30.9281	0.652965	14	40.961	0.699042	14	29.8805
TRINITY_DN37208_c3_g1	0.950415	26	8.03307	0.934208	26	10.7208	1.07689	26	10.3949	1.05632	26	4.61276	1.00511	26	6.78281	1.07117	26	16.185
TRINITY_DN32960_c1_g6	0.999072	18	6.50827	1.08343	18	11.7257	1.01393	18	8.04997	0.977573	18	9.85614	1.04812	18	11.5228	0.915359	18	13.0783
TRINITY_DN36949_c2_g3	1.23801	13	9.46137	0.968979	13	3.70169	1.07394	13	4.53777	0.851138	13	12.954	0.763734	13	9.8607	0.889869	13	15.1012
TRINITY_DN31827_c0_g3	0.939903	16	12.8674	1.02265	16	8.27728	0.945168	16	9.32811	1.05078	16	5.47115	1.19616	16	8.18021	1.07762	16	12.1665
TRINITY_DN33706_c1_g3	0.724946	16	8.86837	1.15377	16	5.80789	0.866408	16	23.2159	1.14255	16	6.12258	1.32382	16	23.7431	1.25111	16	9.06778
TRINITY_DN52473_c0_g1	0.991922	25	11.1145	0.969388	25	5.56462	0.939625	25	3.45259	1.06969	25	4.57344	1.06146	25	12.4481	1.01754	25	5.45224
TRINITY_DN31741_c0_g3	1.01548	19	3.79572	1.01134	19	6.31931	0.926234	19	7.88709	1.03727	19	7.2302	1.05337	19	9.03116	0.990922	19	9.87815
TRINITY_DN36172_c1_g2	1.09611	16	9.66328	1.02504	16	8.06571	1.04644	16	11.6342	0.878862	16	14.8515	0.841301	16	22.541	0.94904	16	15.7847
TRINITY_DN30949_c3_g6	0.842793	1		0.890015	1		0.916757	1		1.25818	1		1.1216	1		1.25152	1
TRINITY_DN33129_c0_g9	0.901661	14	9.54508	0.959585	14	4.5726	1.09815	14	8.31574	1.07414	14	9.02999	1.01138	14	8.2968	1.13366	14	12.0558
TRINITY_DN36902_c1_g1	0.745342	10	13.8715	1.01594	10	6.99002	0.919014	10	3.03983	1.21071	10	9.59485	1.41334	10	10.9324	1.16584	10	5.89429
TRINITY_DN33394_c1_g1	1.15401	22	7.66051	1.08591	22	11.6202	1.12037	22	13.6926	0.869644	22	12.1371	0.767774	22	48.5547	0.921872	22	8.63484
TRINITY_DN31910_c2_g4	0.825242	15	3.86916	1.0419	15	11.1515	1.05023	15	9.79026	1.09798	15	5.20179	1.03387	15	16.0551	1.14578	15	20.7986
TRINITY_DN37228_c1_g2	1.06784	16	9.41106	0.96538	16	7.91675	1.04133	16	14.4895	0.968076	16	14.0234	0.969033	16	13.8081	0.985889	16	11.8093
TRINITY_DN31245_c2_g1	1.11624	32	9.80812	1.03247	32	3.74666	0.997412	32	7.13304	0.960371	32	7.66792	0.963119	32	11.3353	0.857992	32	12.0132
TRINITY_DN32253_c0_g1	0.998472	11	13.5619	0.976799	11	4.70197	1.07255	11	4.53504	1.02676	11	5.82939	0.943254	11	20.6177	0.996186	11	7.76963
TRINITY_DN32623_c0_g1	1.14788	19	12.1506	0.963234	19	5.5855	1.04534	19	8.87303	0.898884	19	11.0157	0.881624	19	31.2019	0.912847	19	16.9444
TRINITY_DN37034_c0_g2	0.987996	12	14.1217	1.06786	12	4.43534	0.956077	12	6.258	1.02041	12	11.119	1.08689	12	17.1165	0.979723	12	8.62067
TRINITY_DN32087_c0_g10	0.746295	13	12.1032	0.987177	13	7.28285	0.8922	13	5.02731	1.30063	13	5.58055	1.25817	13	12.6315	1.2352	13	10.6195
TRINITY_DN31910_c2_g2	0.841761	15	7.68499	1.15491	15	10.472	0.977848	15	47.186	1.18352	15	8.97254	1.11326	15	24.7252	1.14137	15	21.3879
TRINITY_DN35352_c1_g1	0.989186	30	10.3719	1.05064	30	7.64551	0.900527	30	9.1621	1.06231	30	6.13587	1.01222	30	11.1876	1.0264	30	8.3083
TRINITY_DN34885_c1_g1	0.993427	13	6.24273	0.983952	13	8.48328	0.992112	13	7.69104	1.01406	13	6.53602	1.02959	13	17.3632	1.03842	13	9.49104
TRINITY_DN33210_c1_g5	1.02313	10	11.7639	1.04487	10	7.12658	1.02479	10	11.2774	0.913379	10	12.4575	0.934833	10	16.1971	0.972999	10	22.9464
TRINITY_DN36211_c3_g1	0.923135	16	5.29647	1.02451	16	4.71579	0.904105	16	6.15969	1.13675	16	3.63769	1.20007	16	7.16331	1.03971	16	7.92242
TRINITY_DN26924_c0_g2	0.965643	14	9.8907	1.07796	14	15.2737	0.936112	14	14.7393	0.998669	14	18.5919	1.05201	14	17.4482	1.05856	14	12.7273
TRINITY_DN33267_c1_g4	1.10694	21	11.5575	1.0301	21	6.05066	0.97713	21	7.43971	0.942652	21	13.7731	0.868304	21	11.0332	0.854552	21	12.9183
TRINITY_DN33354_c2_g8	0.850636	9	11.4185	1.10565	9	15.0131	1.02795	9	9.19486	0.932649	9	12.5062	1.01559	9	22.3091	1.25692	9	10.1301
TRINITY_DN31192_c1_g1	0.707622	12	16.6878	1.10364	12	4.28147	0.927973	12	8.66126	1.22736	12	7.27885	1.26514	12	10.6454	1.27021	12	7.08443
TRINITY_DN34810_c3_g2	0.824953	9	8.94889	1.07667	9	14.9494	1.02393	9	4.18168	1.15499	9	1.94764	1.12492	9	2.58581	1.05647	9	6.30724
TRINITY_DN33662_c1_g1	0.904285	18	4.46342	1.2323	18	12.7492	0.943928	18	8.76826	0.995408	18	3.77729	1.10175	18	12.7482	1.00055	18	24.7172
TRINITY_DN32394_c1_g2	0.789224	23	11.6291	1.12221	23	16.825	0.934171	23	10.3306	1.13396	23	5.54035	1.22817	23	10.8749	1.12164	23	11.741
TRINITY_DN30820_c1_g3	0.811142	1		0.996196	1		0.864204	1		1.16138	1		1.2544	1		1.23713	1
TRINITY_DN36692_c0_g1	0.999726	30	12.8498	0.982306	30	8.73291	0.981443	30	6.42639	0.998367	30	7.35477	0.98003	30	9.74195	1.00237	30	11.3881
TRINITY_DN31558_c1_g2	0.95494	18	6.6818	1.01155	18	9.39233	1.01496	18	11.9956	1.01237	18	8.72437	1.08967	18	11.6606	1.04944	18	9.13673
TRINITY_DN31791_c2_g2	1.17542	16	11.2524	1.07069	16	10.8479	0.975182	16	10.8521	0.844593	16	25.9474	0.836386	16	31.4699	0.854396	16	18.941
TRINITY_DN33992_c0_g1	0.928937	32	8.1162	1.02692	32	9.33664	0.995661	32	14.7751	1.04234	32	6.69084	1.09041	32	21.3931	1.00584	32	19.3554
TRINITY_DN33164_c0_g3	0.96416	14	11.923	0.999379	14	6.12183	1.00474	14	7.27742	1.0384	14	9.50558	0.993852	14	23.8628	1.05284	14	13.1339
TRINITY_DN32441_c1_g7	1.0245	3	6.21501	1.1523	3	6.99716	1.01773	3	1.73726	1.00996	3	11.4155	1.04601	3	0.387513	0.857011	3	2.39101
TRINITY_DN34814_c2_g2	1.07795	22	14.0647	1.08702	22	11.2771	0.993986	22	13.6371	0.928038	22	8.3693	0.927919	22	17.4848	0.827466	22	19.7174
TRINITY_DN34954_c0_g1	1.11584	25	9.94217	0.993395	25	5.39811	0.968021	25	7.29967	0.964083	25	7.57891	0.914574	25	12.7746	0.865249	25	15.1509
TRINITY_DN35505_c0_g1	1.02907	20	8.05655	0.963505	20	5.51108	0.934592	20	7.68876	1.01319	20	5.24942	1.06555	20	6.52193	0.98071	20	14.6811
TRINITY_DN35380_c0_g1	1.09481	15	10.4757	0.962587	15	7.49611	0.969483	15	10.4462	0.995819	15	11.119	0.964071	15	4.87062	0.865554	15	15.7777
TRINITY_DN34201_c3_g2	0.712462	17	16.8822	1.3571	17	8.11636	0.984795	17	8.98837	1.02456	17	7.02512	1.00978	17	7.13419	1.28593	17	16.5215
TRINITY_DN30840_c3_g2	1.01122	18	13.6056	1.08632	18	10.3582	0.98666	18	13.4466	1.01138	18	14.7279	0.975605	18	10.5456	1.01079	18	16.3382
TRINITY_DN25466_c0_g1	0.94508	16	4.92669	1.1167	16	3.47608	0.894106	16	4.34094	1.07623	16	6.87707	1.10534	16	10.7218	0.98272	16	8.16818
TRINITY_DN35236_c1_g1	0.994372	14	10.2906	1.00543	14	2.38425	0.961046	14	6.42342	1.02998	14	6.96075	1.00727	14	9.32406	1.00059	14	10.2267
TRINITY_DN36402_c1_g2	1.44914	6	6.40644	1.18038	6	3.66494	1.22098	6	3.47339	0.499203	6	4.55473	0.566501	6	25.9964	0.49304	6	12.166
TRINITY_DN34054_c3_g2	1.19278	5	1.96766	1.06912	5	1.33636	0.933065	5	6.46074	0.929529	5	7.12283	0.830659	5	8.65419	0.776941	5	7.60482
TRINITY_DN35662_c1_g1	0.787553	17	13.6517	0.982951	17	6.54678	0.994131	17	13.4556	1.18331	17	15.416	1.18166	17	14.5982	1.15948	17	10.6869
TRINITY_DN35709_c3_g4	0.938661	20	11.4415	1.02945	20	7.43981	0.955037	20	10.3	1.04717	20	9.44832	1.00944	20	10.5778	1.02529	20	18.4381
TRINITY_DN32928_c0_g1	1.09341	18	6.17495	0.999091	18	6.65165	0.987515	18	8.40015	0.947471	18	10.1077	1.01305	18	11.0573	0.89727	18	13.7374
TRINITY_DN29841_c0_g1	0.804767	14	10.0352	1.11925	14	5.39138	0.902667	14	12.0803	1.16787	14	7.91812	1.16177	14	15.2385	1.18121	14	6.82558
TRINITY_DN33160_c1_g1	1.03815	9	9.51785	1.11262	9	15.2898	1.10691	9	4.24835	0.855404	9	24.9864	0.779907	9	20.3916	1.18544	9	19.7043
TRINITY_DN35519_c0_g2	0.98481	4	2.40245	0.993704	4	7.55136	0.839338	4	0.217695	1.08241	4	3.92524	1.20006	4	9.55826	0.922919	4	3.15089
TRINITY_DN33907_c0_g1	1.03217	2	11.8371	0.983286	2	11.0194	0.919881	2	13.0759	1.0061	2	13.4438	1.05947	2	0.291341	0.99709	2	12.7524
TRINITY_DN30772_c0_g1	1.03227	16	6.86007	1.12839	16	7.8316	0.898598	16	13.3137	1.03654	16	8.03723	1.02867	16	11.0762	0.90825	16	9.57068
TRINITY_DN31905_c4_g3	1.09206	9	7.48744	1.00104	9	3.5531	0.985803	9	7.14991	0.954145	9	7.97458	0.998702	9	7.86046	0.911843	9	9.40419
TRINITY_DN35024_c0_g1	0.884805	29	7.43924	1.07051	29	6.66161	0.974341	29	3.66712	1.10464	29	5.38256	1.13101	29	9.0192	1.04607	29	9.30822
TRINITY_DN32577_c0_g1	0.998685	18	8.01333	1.01383	18	4.36327	0.963042	18	11.519	1.01929	18	7.69617	1.04116	18	18.114	0.979569	18	9.90895
TRINITY_DN37041_c0_g1	0.98078	17	14.2616	0.950903	17	6.2201	1.05772	17	7.8469	1.01846	17	15.8486	0.914027	17	8.98943	1.12699	17	19.967
TRINITY_DN34389_c1_g1	0.932199	7	9.17724	0.964432	7	3.41611	0.878983	7	6.68277	1.07682	7	5.39244	1.07596	7	10.6607	1.03879	7	5.42904
TRINITY_DN31405_c2_g7	0.973845	18	7.71942	1.00929	18	6.13756	0.990078	18	4.89602	1.02463	18	6.64202	1.03655	18	7.60027	0.966393	18	14.2853
TRINITY_DN35693_c0_g1	1.03841	24	6.58232	0.981128	24	5.91071	0.97587	24	10.2718	0.997479	24	13.2534	0.969268	24	15.529	0.989692	24	8.67109
TRINITY_DN36192_c0_g2	0.808389	14	12.064	1.03069	14	7.50214	0.978368	14	8.65707	1.13968	14	7.67211	1.12499	14	15.2966	1.19945	14	10.6471
TRINITY_DN32136_c0_g2	1.11469	15	11.1297	0.974217	15	13.0018	1.04632	15	9.06075	0.841007	15	19.4437	0.847852	15	8.62713	0.957379	15	25.1501
TRINITY_DN35817_c1_g1	0.939475	22	10.1624	1.09082	22	10.9863	1.00716	22	33.2931	1.05723	22	6.52632	1.14613	22	34.9121	1.01014	22	30.0012
TRINITY_DN32404_c0_g2	0.718159	10	9.47646	1.04088	10	3.77988	0.929136	10	10.5353	1.22396	10	12.2145	1.0823	10	15.329	1.33289	10	10.7635
TRINITY_DN35168_c5_g1	0.963363	13	14.4767	0.91516	13	6.08247	1.0183	13	7.4148	1.06582	13	7.27845	1.01516	13	22.3295	0.970212	13	15.3447
TRINITY_DN34528_c0_g1	0.857058	2	1.6707	1.20726	2	9.98467	1.06097	2	4.72353	0.965229	2	10.26	0.941088	2	17.4266	1.19168	2	11.3126
TRINITY_DN35395_c3_g2	1.10362	22	10.559	1.01318	22	6.6609	0.945012	22	5.6686	0.914022	22	9.23246	0.929082	22	9.49788	0.898116	22	12.8627
TRINITY_DN35091_c2_g5	0.821553	10	12.2898	1.08724	10	4.69101	0.93536	10	16.4572	1.11717	10	10.3252	1.17637	10	22.432	1.13889	10	19.6994
TRINITY_DN34698_c0_g5	1.14191	7	2.42389	1.01682	7	3.51611	0.967894	7	17.8688	0.92351	7	12.5284	0.963398	7	10.4056	0.886174	7	8.38744
TRINITY_DN35729_c2_g1	1.06675	14	7.02792	0.999835	14	8.26694	1.05368	14	7.18449	0.961471	14	7.76982	0.877473	14	9.22667	0.971226	14	12.0426
TRINITY_DN36592_c0_g3	0.902415	4	3.94534	1.06669	4	3.23212	0.995891	4	6.43816	1.06204	4	9.26202	1.10938	4	3.2675	1.03082	4	3.37495
TRINITY_DN35538_c0_g1	0.890977	19	4.73365	1.09209	19	9.13994	0.919827	19	4.18509	1.11191	19	3.81453	1.18227	19	5.29978	1.02546	19	6.35687
TRINITY_DN5641_c0_g1	0.792432	15	8.31283	0.893598	15	6.60158	0.891017	15	13.9357	1.26546	15	17.7254	1.2413	15	13.133	1.3594	15	7.60408
TRINITY_DN31159_c2_g2	1.01482	2	0.416048	0.975369	2	3.40489	1.08949	2	5.59824	0.962465	2	2.37038	0.90317	2	1.21553	1.08266	2	6.36551
TRINITY_DN32352_c2_g5	0.979914	32	6.01363	0.998847	32	5.07623	0.931014	32	8.77818	1.04616	32	4.3884	1.05694	32	12.4455	0.988696	32	13.7005
TRINITY_DN31287_c1_g2	1.10263	17	6.85749	1.03883	17	5.19235	1.01449	17	10.7558	0.915445	17	11.0836	0.828484	17	11.0889	1.03369	17	18.7155
TRINITY_DN34357_c0_g2	0.768288	14	15.7197	1.03657	14	8.42846	0.89725	14	5.19417	1.22264	14	3.22015	1.25982	14	10.3891	1.1728	14	9.29483
TRINITY_DN33756_c0_g1	1.22525	6	15.1694	1.1177	6	21.2041	0.708094	6	51.0678	0.81458	6	8.26953	1.10846	6	37.1897	0.680842	6	18.2809
TRINITY_DN31584_c1_g8	0.87248	10	6.34898	0.995424	10	11.5073	1.00443	10	10.0289	1.10515	10	9.20611	1.04976	10	8.13496	1.22383	10	21.6891
TRINITY_DN31286_c1_g3	0.91313	16	5.29468	1.0054	16	3.52134	0.994828	16	5.75251	1.04588	16	2.77087	1.01712	16	13.9619	1.10325	16	7.84634
TRINITY_DN32430_c1_g1	0.702734	15	20.7697	1.07225	15	19.8584	0.782091	15	20.7718	1.22988	15	9.95421	1.42025	15	12.3524	1.15175	15	21.275
TRINITY_DN35632_c0_g2	0.989726	18	10.996	0.996706	18	3.60317	0.922407	18	8.27238	1.04301	18	14.6934	1.07863	18	16.6198	1.05653	18	13.2389
TRINITY_DN35082_c1_g2	0.915298	4	10.4915	0.913172	4	4.54956	0.973561	4	5.34319	1.0981	4	11.8101	1.01396	4	6.0596	1.16881	4	2.4413
TRINITY_DN32335_c1_g2	0.880919	11	3.32311	1.16475	11	10.3044	0.88039	11	16.0637	1.1673	11	6.68029	1.03418	11	7.4014	0.986049	11	8.88344
TRINITY_DN37041_c1_g4	0.922464	22	5.93871	1.10984	22	5.57363	0.928563	22	13.3326	1.06417	22	6.76016	1.12545	22	13.9725	1.00662	22	9.21708
TRINITY_DN36715_c3_g2	0.981084	22	6.30175	1.07768	22	6.43512	0.98751	22	6.92779	0.975814	22	6.60688	1.08774	22	7.43172	0.974564	22	6.8639
TRINITY_DN35802_c1_g10	0.871167	7	7.49975	1.04609	7	5.03663	0.991508	7	7.35741	1.04433	7	8.93925	1.01931	7	14.2971	1.1893	7	24.3482
TRINITY_DN35089_c2_g3	1.07935	16	11.2261	1.06377	16	8.17813	0.914151	16	5.50111	0.940983	16	11.63	0.984124	16	15.531	0.882026	16	16.2827
TRINITY_DN34617_c2_g1	0.937288	11	6.19681	1.01237	11	8.70967	0.879651	11	14.3469	1.11201	11	11.8156	1.24152	11	7.32307	0.943742	11	12.5525
TRINITY_DN32981_c1_g7	1.22553	20	13.7818	0.926159	20	6.18964	1.07531	20	7.63881	0.822813	20	10.4682	0.80594	20	14.9201	0.828135	20	20.0025
TRINITY_DN34820_c0_g1	0.921922	6	5.61037	1.04982	6	11.8755	0.892965	6	6.42536	1.09032	6	5.32275	1.12912	6	10.1935	1.04954	6	12.3157
TRINITY_DN32176_c1_g1	1.22851	12	9.50201	0.936348	12	6.44867	0.980455	12	8.70508	0.862974	12	12.4338	0.919583	12	15.9509	0.812683	12	15.5573
TRINITY_DN34229_c1_g7	1.13246	8	7.14902	0.979669	8	8.03788	0.947728	8	1.68431	0.939231	8	5.39188	0.966023	8	10.1863	0.943882	8	8.942
TRINITY_DN32992_c0_g3	0.926768	15	8.57695	1.00089	15	6.41758	1.13483	15	15.7184	1.0335	15	5.04778	0.997856	15	14.4456	1.03686	15	9.77111
TRINITY_DN36475_c0_g1	0.976545	16	5.28842	1.04394	16	3.63067	0.969818	16	11.4034	1.00579	16	4.9918	1.0515	16	13.2113	0.967847	16	7.25513
TRINITY_DN33277_c0_g1	0.912983	31	11.8438	1.09958	31	11.6335	0.936671	31	14.4802	1.0438	31	6.47007	1.15108	31	12.5887	0.978162	31	14.686
TRINITY_DN32293_c0_g2	1.01337	13	11.5681	1.05076	13	4.51915	0.951475	13	31.5358	0.975204	13	9.25558	0.938547	13	15.8347	0.851054	13	24.3756
TRINITY_DN34006_c2_g3	0.84846	16	8.74633	0.970529	16	12.0964	0.998264	16	6.58108	1.12737	16	7.80425	1.1113	16	9.7302	1.16667	16	11.9149
TRINITY_DN36429_c0_g2	1.13711	5	6.16101	1.00214	5	9.99113	1.12996	5	3.26552	0.806153	5	12.1969	0.802407	5	19.3512	0.918887	5	8.78014
TRINITY_DN34163_c0_g1	1.08991	12	9.02875	1.05598	12	7.34193	1.02205	12	7.53659	0.995144	12	8.92794	0.901197	12	13.7951	0.894481	12	28.1844
TRINITY_DN7063_c0_g1	0.859408	11	5.20583	0.996101	11	4.90614	0.912473	11	9.38895	1.10496	11	4.37081	1.30479	11	14.0051	1.06961	11	15.8628
TRINITY_DN33363_c0_g3	1.09621	18	22.1767	1.02085	18	5.13136	0.974011	18	6.19526	0.916713	18	16.4003	0.953433	18	26.5465	0.977821	18	20.3496
TRINITY_DN34942_c0_g2	1.47488	7	16.7444	1.20532	7	4.61644	1.00743	7	11.6352	0.59038	7	28.9318	0.524025	7	33.3695	0.555342	7	40.434
TRINITY_DN36747_c4_g2	0.893936	23	11.2086	1.05092	23	9.96578	1.14996	23	8.46343	1.00864	23	6.40649	0.997629	23	17.5911	1.00146	23	8.33216
TRINITY_DN33650_c1_g1	1.00845	26	10.2531	0.954105	26	6.22804	1.02807	26	6.68717	1.01058	26	8.56088	1.0112	26	11.1745	1.01052	26	15.3982
TRINITY_DN34790_c2_g1	1.19415	26	6.83046	1.07377	26	7.00756	1.02144	26	12.2265	0.885911	26	7.68923	0.871918	26	16.8768	0.759325	26	8.14225
TRINITY_DN34579_c0_g3	0.981852	11	13.2884	1.17495	11	6.64941	1.20384	11	17.2544	0.867422	11	16.9591	0.788564	11	20.3594	1.01789	11	23.1598
TRINITY_DN36735_c1_g1	1.0148	2	4.72985	1.07018	2	11.1355	0.949008	2	10.6322	1.01378	2	0.571045	1.0036	2	5.31856	0.966603	2	19.0707
TRINITY_DN27951_c0_g1	0.870153	21	10.5821	0.991998	21	7.35161	0.949403	21	9.74437	1.1421	21	9.72406	1.10099	21	13.5033	1.09497	21	12.9533
TRINITY_DN33307_c1_g1	1.04947	17	16.9007	1.03782	17	8.57942	1.04223	17	12.3288	0.908889	17	9.71078	0.891431	17	21.8887	1.06628	17	9.4065
TRINITY_DN31571_c1_g1	1.07163	12	3.07903	1.00555	12	6.44439	1.04418	12	11.6073	0.997293	12	4.98676	0.959379	12	18.8293	0.945911	12	9.09385
TRINITY_DN34010_c0_g4	1.1005	7	11.1012	1.03164	7	6.92852	0.999024	7	4.32863	0.945641	7	6.75793	0.896338	7	14.5531	0.930931	7	9.92698
TRINITY_DN34206_c2_g1	0.755608	20	12.618	1.1371	20	9.01463	0.955254	20	15.6012	1.08344	20	13.6336	1.12345	20	14.5231	1.22872	20	25.4637
TRINITY_DN36294_c0_g4	1.13396	22	14.1079	1.09461	22	4.13072	0.995152	22	11.1583	0.879233	22	12.5073	0.83433	22	14.307	0.871328	22	19.4807
TRINITY_DN34201_c3_g3	0.67378	12	14.5292	1.35581	12	10.4577	0.981702	12	7.99845	1.04874	12	7.78981	1.06861	12	6.70753	1.32231	12	7.25321
TRINITY_DN35880_c2_g1	1.09171	16	5.13814	0.964846	16	4.21141	1.01811	16	5.58345	0.954518	16	7.95912	0.968056	16	12.2308	0.958909	16	14.1812
TRINITY_DN32762_c0_g1	1.15249	5	14.4108	1.06529	5	9.71129	0.958143	5	11.0888	0.925126	5	13.2751	0.951772	5	23.0619	0.743552	5	13.5845
TRINITY_DN32865_c0_g5	0.673847	14	6.44766	1.04782	14	7.25084	0.924656	14	8.38061	1.28336	14	12.7128	1.23961	14	11.5924	1.27183	14	6.64115
TRINITY_DN33219_c3_g1	0.947815	15	8.9741	1.04642	15	3.18648	1.07874	15	9.77482	0.997152	15	14.5221	0.911497	15	20.5882	1.01243	15	14.3653
TRINITY_DN33815_c0_g4	1.11264	11	11.4176	1.02575	11	4.49771	0.985437	11	4.22443	0.934623	11	13.0312	0.887675	11	14.4575	0.927978	11	15.9235
TRINITY_DN31119_c0_g4	0.950372	8	8.01615	0.800551	8	10.4616	0.913325	8	9.07638	1.20309	8	14.4598	1.29024	8	17.9936	0.831988	8	9.67066
TRINITY_DN33962_c0_g1	1.20165	14	12.8507	0.914582	14	11.7616	1.07786	14	11.521	0.855106	14	10.8003	0.776333	14	16.3343	0.902653	14	18.6419
TRINITY_DN36883_c0_g1	0.951067	16	10.1616	0.939895	16	5.76986	1.02121	16	7.84497	1.02174	16	8.23634	1.02827	16	12.9216	1.03756	16	14.5263
TRINITY_DN35445_c0_g3	0.950739	2	12.5059	0.964284	2	8.82229	0.877815	2	9.88648	1.05356	2	0.676036	0.982737	2	6.03186	1.28853	2	35.8023
TRINITY_DN33761_c2_g6	0.970811	8	6.74085	1.05134	8	6.42381	0.922126	8	4.26432	1.05056	8	4.59698	1.06227	8	6.78913	0.950491	8	7.64367
TRINITY_DN31386_c0_g1	1.03392	18	8.73227	1.11366	18	6.95172	0.958322	18	9.60822	0.989831	18	5.37599	1.06452	18	14.3049	0.845192	18	10.6266
TRINITY_DN34642_c0_g4	0.779717	17	7.11477	1.02693	17	8.72166	0.955805	17	10.2958	1.21734	17	4.16617	1.26945	17	10.3278	1.14976	17	8.71059
TRINITY_DN31571_c1_g2	1.13996	7	11.7088	0.995764	7	4.54669	0.531601	7	32.9362	1.02066	7	2.03899	1.51574	7	31.2149	0.483462	7	23.8222
TRINITY_DN31939_c0_g1	1.01884	16	15.1035	0.959904	16	3.64927	1.03334	16	22.0722	0.964072	16	9.8367	0.913367	16	11.8861	1.02315	16	26.8117
TRINITY_DN36877_c1_g1	1.0166	20	9.77178	0.976418	20	10.4422	1.05343	20	6.3825	0.975734	20	12.8912	0.948506	20	12.5218	0.960764	20	17.6871
TRINITY_DN33014_c2_g1	1.12368	9	7.55215	1.03319	9	6.44917	0.958375	9	5.80407	1.00734	9	7.16433	0.906581	9	10.2259	0.95049	9	25.3224
TRINITY_DN34090_c4_g1	0.951813	18	10.5335	0.904964	18	5.52136	1.00876	18	18.0977	1.05898	18	11.664	1.02431	18	19.4094	1.12262	18	18.2234
TRINITY_DN30836_c0_g1	1.18995	9	7.72589	0.869236	9	3.50438	0.986013	9	7.49486	0.926529	9	10.5847	0.912297	9	18.1412	0.8713	9	12.043
TRINITY_DN33434_c1_g1	0.99343	21	10.5675	1.03543	21	5.99414	0.946296	21	8.94042	1.05372	21	6.10823	1.06073	21	9.81134	0.962488	21	9.92004
TRINITY_DN30841_c0_g1	1.14926	14	15.6267	1.03	14	8.13069	1.03429	14	11.1494	0.859994	14	18.3912	0.86039	14	32.4522	0.878676	14	16.1601
TRINITY_DN29960_c0_g1	1.05029	25	6.46002	1.015	25	6.08918	0.979783	25	9.60208	0.983379	25	9.0431	1.00641	25	10.2597	0.947081	25	14.5804
TRINITY_DN31647_c0_g8	1.43	24	17.3967	0.977618	24	7.17805	1.1182	24	11.4272	0.630674	24	21.1348	0.555655	24	30.9619	0.634577	24	27.3042
TRINITY_DN33790_c0_g3	1.11696	17	5.50532	0.999323	17	5.41121	0.963244	17	8.89812	0.998784	17	3.10824	0.943634	17	11.2745	0.845478	17	13.8727
TRINITY_DN32423_c2_g1	1.00698	15	4.84494	1.10506	15	8.60627	0.973719	15	5.32771	0.983075	15	7.30314	0.955198	15	8.17726	0.965097	15	11.3415
TRINITY_DN33721_c3_g3	0.821007	25	6.59854	1.18554	25	5.87205	0.980473	25	13.3013	0.938133	25	11.3444	1.12052	25	9.90408	1.20238	25	11.1897
TRINITY_DN33616_c4_g4	1.36119	9	26.4654	0.972003	9	1.93289	0.906745	9	7.38547	0.837811	9	21.5152	0.827135	9	17.7748	0.827402	9	25.8169
TRINITY_DN30824_c0_g2	1.02198	7	5.62633	1.15484	7	1.65886	1.32201	7	2.70146	0.79966	7	4.22171	0.639814	7	8.83056	1.05535	7	3.65854
TRINITY_DN31733_c1_g8	1.0679	4	14.036	0.948314	4	1.70998	0.930243	4	3.49649	0.971641	4	2.75725	0.944734	4	5.87923	1.06706	4	28.4617
TRINITY_DN31905_c4_g1	1.13133	10	9.39803	1.03301	10	1.60367	0.989469	10	6.08951	0.970368	10	7.45485	0.843748	10	15.6909	0.915588	10	2.10613
TRINITY_DN32011_c0_g1	0.933066	8	3.59098	0.978905	8	6.1992	0.815435	8	6.30315	1.06961	8	4.10644	1.53728	8	9.2842	0.815887	8	6.23497
TRINITY_DN31797_c0_g3	0.877193	1		0.804297	1		0.798397	1		1.17337	1		1.52203	1		1.05444	1
TRINITY_DN32410_c2_g2	0.81899	3	0.182888	0.889433	3	1.70111	1.02608	3	5.65977	0.853903	3	7.58563	1.18547	3	16.4451	1.39836	3	1.79382
TRINITY_DN35889_c1_g2	1.14068	5	11.0088	0.964406	5	6.46049	1.03535	5	5.36039	0.900633	5	5.91142	0.862928	5	28.1583	0.835809	5	13.2092
TRINITY_DN33626_c2_g2	1.10726	8	15.5999	0.997399	8	2.88926	0.986783	8	9.37488	0.953292	8	10.2202	0.923309	8	18.0724	0.988412	8	26.6129
TRINITY_DN31677_c3_g2	0.758772	1		0.934346	1		0.728888	1		0.814643	1		2.42123	1		0.678228	1
TRINITY_DN35559_c1_g2	1.0118	12	10.9334	1.025	12	2.9876	1.00414	12	7.78874	1.01613	12	11.0821	1.01921	12	10.0877	0.967552	12	10.0189
TRINITY_DN31293_c0_g1	1.13509	9	10.3494	1.08908	9	14.5318	0.918671	9	10.0143	0.945175	9	11.334	0.987566	9	12.7612	0.888496	9	9.9404
TRINITY_DN36435_c0_g3	0.96729	20	8.52622	1.03239	20	6.06992	1.01291	20	7.18214	0.98714	20	8.7943	1.00346	20	13.2371	1.02465	20	7.73022
TRINITY_DN32190_c0_g2	1.04188	1		1.15774	1		1.13049	1		0.694812	1		1.1485	1		0.781115	1
TRINITY_DN33880_c0_g2	1.06393	26	8.06515	0.983252	26	8.43856	0.980803	26	7.55968	0.963142	26	6.38134	0.970402	26	13.8244	0.914665	26	8.9948
TRINITY_DN35280_c0_g3	1.14665	20	9.66722	1.06458	20	3.47837	0.907686	20	5.39024	0.924822	20	9.27284	0.976154	20	15.6869	0.892469	20	15.4833
TRINITY_DN35535_c0_g1	1.05946	12	20.4777	0.98042	12	12.4077	1.04482	12	8.45515	0.990173	12	11.6905	0.993183	12	24.5854	0.981358	12	18.4724
TRINITY_DN34219_c3_g1	0.947973	12	4.94169	0.963278	12	3.60786	1.10045	12	11.9389	1.07948	12	4.0239	0.852044	12	20.829	1.14449	12	6.98477
TRINITY_DN32137_c3_g3	1.01661	12	9.16943	1.04836	12	4.61039	1.0316	12	10.6208	0.884203	12	6.31751	0.906721	12	17.7081	1.02098	12	21.4327
TRINITY_DN33583_c1_g9	0.833328	7	6.03281	0.939039	7	2.94159	1.01976	7	9.29848	1.14641	7	3.59776	1.10932	7	11.7944	1.06105	7	9.2881
TRINITY_DN35743_c0_g2	0.862733	11	15.7604	1.05135	11	7.6095	0.935975	11	6.89018	1.06274	11	22.6237	1.05325	11	32.6903	1.00313	11	33.7328
TRINITY_DN30423_c1_g2	0.875548	1		1.00142	1		0.897367	1		1.10092	1		1.3148	1		1.02509	1
TRINITY_DN33731_c5_g3	1.02296	5	17.4046	1.04977	5	5.7919	0.960662	5	0.407335	0.955585	5	7.22566	1.12364	5	13.5651	0.966473	5	30.1003
TRINITY_DN33932_c1_g3	0.768981	12	12.9371	1.18907	12	10.754	0.813615	12	9.25746	1.02218	12	5.94098	1.37243	12	17.1944	0.941235	12	32.7389
TRINITY_DN36716_c1_g1	1.18106	15	17.1403	1.07803	15	9.56748	1.03481	15	4.63804	0.892597	15	24.4219	0.87474	15	21.4734	0.793491	15	27.138
TRINITY_DN36263_c1_g1	1.03554	10	23.0105	1.01059	10	3.94262	0.965822	10	8.48188	0.989757	10	6.83913	0.962604	10	11.1247	1.06082	10	26.5052
TRINITY_DN35835_c0_g2	0.681348	16	13.0125	1.15798	16	11.11	0.786499	16	36.5961	1.32759	16	10.5121	1.62622	16	42.8579	0.906126	16	68.0943
TRINITY_DN35444_c0_g2	1.00769	12	7.16296	0.975837	12	3.79194	1.08209	12	5.59689	0.992812	12	7.121	0.893458	12	15.1999	1.0673	12	11.8377
TRINITY_DN36330_c0_g1	1.01533	1		1.05381	1		0.968113	1		1.03588	1		1.10597	1		0.832836	1
TRINITY_DN35082_c1_g1	0.910759	5	16.7222	0.95869	5	6.64039	0.945776	5	0.883432	1.11224	5	6.8144	1.10625	5	14.9676	1.06631	5	15.6852
TRINITY_DN37083_c4_g1	1.05116	16	9.86163	0.953132	16	4.81413	1.00202	16	7.41912	0.980279	16	8.54778	1.02063	16	13.2072	0.969532	16	10.5291
TRINITY_DN35900_c0_g1	0.973465	10	2.90043	1.06439	10	4.58009	1.00215	10	4.38445	1.03317	10	6.97441	1.00873	10	4.88532	0.990786	10	7.05594
TRINITY_DN32535_c0_g5	0.983694	8	5.79107	0.933087	8	5.7268	0.97327	8	8.20832	1.07374	8	3.60719	1.06305	8	7.75889	1.05341	8	6.21854
TRINITY_DN31049_c1_g2	1.17678	26	12.3389	1.0143	26	13.6531	0.977378	26	19.2005	0.965095	26	5.39622	0.987481	26	35.7363	0.818192	26	24.1859
TRINITY_DN31208_c1_g2	1.03726	13	15.1927	1.00869	13	8.69661	1.04267	13	7.02547	0.870121	13	21.1671	0.852401	13	11.2388	0.9562	13	8.88017
TRINITY_DN36005_c2_g7	1.17242	19	7.55247	1.04172	19	8.3215	1.12078	19	8.90877	0.883926	19	5.9966	0.73758	19	17.282	0.830943	19	21.2909
TRINITY_DN36539_c3_g1	0.826491	5	12.3829	0.911711	5	7.95221	1.06372	5	10.5319	1.08973	5	3.09726	1.04805	5	15.7919	1.31823	5	3.15954
TRINITY_DN33790_c0_g2	1.13892	18	6.37136	1.01332	18	5.4263	0.951603	18	4.07673	0.956767	18	3.84857	0.925386	18	8.74903	0.874061	18	12.4968
TRINITY_DN33146_c3_g3	1.07257	10	4.20821	1.09048	10	5.66996	1.0082	10	6.22758	0.957231	10	5.83746	0.881798	10	16.8241	0.890632	10	9.51
TRINITY_DN35213_c0_g1	1.13804	16	9.72858	0.991167	16	4.3171	1.09636	16	7.0778	0.846616	16	8.60221	0.855257	16	18.3761	0.864444	16	8.98265
TRINITY_DN48271_c0_g1	0.768613	23	7.72059	0.918352	23	7.68749	0.924687	23	11.2858	1.18392	23	4.81641	1.25577	23	15.6449	1.26803	23	10.555
TRINITY_DN31774_c1_g2	0.896547	21	5.28628	0.994103	21	5.54624	0.937885	21	9.02787	1.12263	21	5.39641	1.172	21	9.99644	1.05328	21	8.12388
TRINITY_DN32801_c2_g1	0.964643	8	3.16907	1.02762	8	4.4189	0.956156	8	7.88047	1.00849	8	16.415	0.978711	8	22.5418	1.08137	8	13.8991
TRINITY_DN31853_c2_g5	1.10348	9	6.94074	1.08086	9	9.74746	0.976834	9	3.54652	0.879586	9	6.13283	0.963344	9	11.7958	0.844814	9	11.2192
TRINITY_DN33957_c3_g1	0.871764	6	4.07082	1.05622	6	1.34638	0.885284	6	1.65882	1.13081	6	7.47075	1.21609	6	5.04587	1.0551	6	6.78609
TRINITY_DN30699_c0_g4	1.08828	1		0.918556	1		1.01129	1		1.00259	1		0.918901	1		1.0006	1
TRINITY_DN33476_c0_g2	1.25487	5	25.4668	1.03947	5	21.4402	0.936505	5	13.1064	0.793499	5	49.7739	0.974549	5	20.03	1.06235	5	41.3057
TRINITY_DN32184_c2_g2	1.30141	4	5.98587	1.21011	4	9.36128	1.15061	4	7.41191	0.648914	4	5.32771	0.648075	4	12.8795	0.60187	4	12.932
TRINITY_DN31352_c2_g3	0.737538	14	11.6073	0.833435	14	8.02387	0.805721	14	12.8421	1.37748	14	16.654	1.33106	14	24.1929	1.30094	14	10.0187
TRINITY_DN30775_c1_g1	1.09786	16	27.8065	1.01825	16	5.6313	1.01708	16	13.2518	0.90666	16	23.602	0.801426	16	21.4039	0.981087	16	24.8334
TRINITY_DN31704_c0_g3	0.817779	7	4.70789	1.14514	7	7.76987	0.921822	7	22.3857	1.16247	7	4.46384	1.14246	7	18.7512	1.2	7	18.3123
TRINITY_DN34065_c3_g2	1.03077	17	7.35314	1.04637	17	7.71729	0.992535	17	5.69981	0.967096	17	6.21127	0.979509	17	8.33842	0.972262	17	6.84156
TRINITY_DN33530_c1_g1	0.873349	13	5.99886	0.999315	13	5.87647	0.983497	13	13.6869	1.05383	13	2.57023	1.19325	13	12.4625	1.08038	13	22.4642
TRINITY_DN33797_c0_g1	0.893991	13	5.85346	1.0734	13	12.309	0.973437	13	6.7057	1.12466	13	5.58425	1.10494	13	7.93949	1.08093	13	13.9071
TRINITY_DN33609_c7_g2	0.986404	12	7.85049	1.04919	12	9.87577	0.996458	12	8.72399	0.972434	12	8.87706	1.00427	12	19.5037	0.975966	12	11.0587
TRINITY_DN33992_c1_g2	1.00847	8	8.43159	0.975412	8	3.84515	1.00626	8	9.8711	1.01778	8	9.16605	1.00798	8	15.0213	1.07581	8	17.3534
TRINITY_DN34325_c0_g1	1.04481	2	5.88641	0.92809	2	9.20554	1.09176	2	8.21484	0.936896	2	9.4089	0.988437	2	25.4996	0.967302	2	1.80874
TRINITY_DN31248_c0_g1	0.915334	13	4.17211	1.13082	13	4.73306	0.974061	13	9.73926	1.11037	13	9.17923	1.01599	13	12.582	1.01188	13	6.49219
TRINITY_DN26560_c0_g1	1.008	6	5.28279	1.07724	6	4.15194	0.939597	6	3.53232	1.02747	6	2.71271	0.98669	6	11.6258	0.967359	6	7.87455
TRINITY_DN32321_c0_g2	1.05269	8	5.82875	0.960135	8	4.86824	1.03932	8	4.35878	1.0094	8	8.79277	0.953156	8	13.4061	0.972313	8	2.86406
TRINITY_DN32335_c1_g3	0.850026	6	3.42764	1.07279	6	3.46122	0.847306	6	3.91824	1.10126	6	7.07269	1.17587	6	7.34931	1.18695	6	10.5377
TRINITY_DN35651_c0_g1	0.923494	21	5.86155	1.07512	21	6.60452	0.944283	21	6.08699	1.01289	21	6.29928	1.11269	21	5.74685	1.0549	21	5.32877
TRINITY_DN34508_c0_g3	1.0765	13	11.6393	1.09736	13	5.93662	0.992814	13	9.73845	0.940442	13	17.4986	0.930227	13	28.1094	0.93114	13	8.88379
TRINITY_DN31661_c1_g3	0.840557	14	9.02114	1.07898	14	13.9543	0.99317	14	10.9148	1.1081	14	6.14046	1.11343	14	8.46606	1.08263	14	9.79348
TRINITY_DN30801_c0_g1	0.905007	17	8.37056	1.00896	17	9.55426	1.14718	17	6.21959	0.914365	17	14.4467	0.931275	17	17.5234	1.2011	17	9.76627
TRINITY_DN31549_c0_g1	1.01628	11	8.30488	1.0037	11	5.80042	0.964246	11	3.61089	0.992984	11	6.87185	1.00321	11	13.1747	1.04178	11	8.94035
TRINITY_DN34106_c0_g1	0.530763	15	20.9197	0.610365	15	21.0304	0.819392	15	10.4001	1.99124	15	10.3876	1.53577	15	7.6638	1.13902	15	9.13867
TRINITY_DN36947_c1_g1	0.969907	6	11.4533	0.921479	6	7.03216	1.02255	6	5.51975	1.07619	6	2.92535	0.946806	6	10.0048	1.19285	6	10.7995
TRINITY_DN32184_c2_g7	0.955831	2	7.18693	0.927952	2	6.64668	0.972717	2	1.02106	1.05968	2	9.51584	1.08087	2	2.23166	1.1178	2	0.165085
TRINITY_DN37174_c0_g1	1.02655	19	10.2037	0.980566	19	6.84893	0.996049	19	6.83891	1.0042	19	10.8429	1.05196	19	11.3927	0.95792	19	9.64098
TRINITY_DN36659_c0_g2	1.05426	29	11.5838	0.93421	29	8.17826	0.939435	29	5.8683	1.03343	29	10.2433	0.968404	29	11.2437	0.992581	29	11.7908
TRINITY_DN34967_c1_g1	0.924306	11	15.7933	0.959303	11	6.49937	1.00743	11	8.75033	1.07063	11	12.9729	1.10394	11	12.1024	1.04622	11	28.651
TRINITY_DN33413_c2_g6	1.04258	9	6.44198	1.13133	9	3.75321	0.96016	9	5.58644	0.950269	9	9.19383	0.936504	9	9.77926	0.954558	9	9.99405
TRINITY_DN36898_c2_g1	1.05307	18	7.71827	1.00528	18	8.78157	0.967527	18	10.4596	0.99532	18	6.07298	0.948974	18	9.75812	0.938524	18	19.4437
TRINITY_DN33489_c1_g2	1.01971	11	10.6606	0.997558	11	9.27278	0.93782	11	14.2569	1.0585	11	10.5647	1.10208	11	13.3407	0.991604	11	9.30569
TRINITY_DN32717_c1_g7	1.09585	8	11.4017	0.983033	8	3.43271	0.982983	8	6.45745	0.964705	8	4.94968	0.991691	8	20.8043	0.908472	8	15.0955
TRINITY_DN32222_c0_g3	1.10893	8	12.6381	1.04432	8	5.79676	1.02323	8	9.55667	0.877042	8	19.6386	0.902254	8	24.5559	0.810087	8	19.3075
TRINITY_DN34902_c1_g3	1.10423	24	11.041	1.10079	24	10.0572	1.00819	24	10.484	0.939169	24	7.43689	0.871019	24	11.5824	0.918036	24	22.8989
TRINITY_DN30792_c1_g4	0.969715	8	7.28305	0.970261	8	4.0669	1.07127	8	5.34321	0.991207	8	10.1445	1.00177	8	5.94054	1.09179	8	9.78452
TRINITY_DN31415_c4_g2	1.11988	15	6.31564	1.10081	15	5.26549	0.997385	15	4.62993	0.93237	15	0.760338	0.903956	15	11.6996	0.813675	15	6.98197
TRINITY_DN32462_c0_g1	0.822264	1		0.932714	1		0.996294	1		0.945263	1		1.45033	1		1.13612	1
TRINITY_DN31778_c2_g2	1.03114	15	6.29157	1.09691	15	12.0021	1.00228	15	2.08522	0.923018	15	8.03148	0.98196	15	8.18008	0.956634	15	9.04379
TRINITY_DN34848_c1_g1	1.01773	15	8.23513	0.98621	15	5.81956	1.02017	15	5.01048	1.0192	15	6.62522	0.99874	15	8.05472	0.987484	15	11.2908
TRINITY_DN33565_c2_g3	1.06997	20	8.87928	1.13045	20	10.5916	0.882849	20	15.1804	1.03883	20	15.1628	1.03727	20	6.58532	0.72984	20	18.3498
TRINITY_DN31701_c3_g4	0.818755	18	2.99684	1.03643	18	7.57728	0.939427	18	23.2048	1.14906	18	8.62486	1.20829	18	18.8015	1.11678	18	14.4875
TRINITY_DN32708_c4_g3	1.07462	8	6.16525	0.990803	8	1.15698	1.0638	8	8.76837	0.99072	8	10.3318	0.91042	8	16.9021	0.978871	8	3.23464
TRINITY_DN32640_c0_g5	1.01889	15	9.73129	1.02136	15	10.8627	1.0009	15	18.2636	0.998749	15	6.71528	0.960277	15	16.703	1.0306	15	24.8615
TRINITY_DN31159_c2_g4	1.0511	2	3.56408	0.9144	2	7.64215	1.21365	2	24.0632	0.940512	2	16.5525	0.825614	2	23.686	0.966474	2	21.1621
TRINITY_DN35813_c1_g1	0.988114	6	9.56147	1.07173	6	7.51962	1.06504	6	1.40048	0.95251	6	12.4492	0.829906	6	14.1362	1.07743	6	20.6814
TRINITY_DN34072_c4_g4	0.936463	16	10.9575	1.10748	16	8.23587	0.982577	16	7.07867	0.974763	16	6.94026	1.03743	16	7.8919	0.987924	16	8.85916
TRINITY_DN33248_c0_g2	1.09529	1		1.1153	1		0.892253	1		0.951918	1		1.04705	1		0.821663	1
TRINITY_DN33251_c0_g4	1.13362	6	8.06928	0.953198	6	16.0775	1.02758	6	7.09665	0.941001	6	4.17241	0.926802	6	3.39268	0.865204	6	20.562
TRINITY_DN34872_c3_g1	1.00131	1		1.02489	1		0.93429	1		1.02113	1		1.09827	1		0.971439	1
TRINITY_DN34039_c0_g1	1.12476	26	12.1028	0.977514	26	11.8715	0.949223	26	13.6815	1.00356	26	11.2991	0.870983	26	11.8017	0.946794	26	14.3247
TRINITY_DN34858_c1_g1	0.966836	16	5.55404	1.0133	16	8.11814	0.876261	16	6.6617	1.05669	16	6.5406	1.16691	16	8.45677	1.00881	16	9.69292
TRINITY_DN31923_c0_g9	1.00674	24	8.52974	0.902468	24	8.53867	0.94832	24	6.01225	1.0872	24	6.95625	1.07936	24	10.4207	0.966451	24	10.9978
TRINITY_DN35028_c1_g2	0.941004	5	6.7196	1.07064	5	4.48503	0.976404	5	11.1048	1.11901	5	5.5316	1.1036	5	8.2766	0.96973	5	25.3802
TRINITY_DN30505_c0_g1	1.04017	8	16.7471	0.929231	8	3.80014	1.0028	8	6.64562	0.958669	8	6.24687	0.906273	8	14.8424	1.00281	8	16.8292
TRINITY_DN34310_c0_g1	1.03092	18	17.0158	0.972917	18	4.02167	1.02954	18	13.4753	0.973487	18	12.5685	0.956334	18	13.1679	0.970873	18	20.6818
TRINITY_DN30318_c0_g1	1.0291	25	14.0222	0.988342	25	3.60765	1.0173	25	9.02013	0.968681	25	11.4583	0.96194	25	14.2988	0.921666	25	13.5117
TRINITY_DN30074_c0_g1	0.907233	14	7.52622	1.05477	14	3.3891	0.901536	14	19.6401	1.10421	14	6.47041	1.202	14	21.774	0.993344	14	7.62854
TRINITY_DN31546_c1_g8	0.978622	8	5.76188	1.09251	8	2.88393	0.96265	8	9.73173	1.02612	8	3.6084	1.1194	8	6.94465	0.899729	8	14.2037
TRINITY_DN37175_c7_g1	0.850637	29	6.95151	1.12863	29	7.37906	1.09902	29	6.41122	1.07734	29	5.61465	0.984971	29	16.1673	1.07359	29	11.2158
TRINITY_DN36289_c1_g4	0.989341	10	3.86143	0.969254	10	4.42764	1.06318	10	6.35156	0.991863	10	3.53523	0.996372	10	7.23249	1.08006	10	20.658
TRINITY_DN33526_c0_g4	0.93304	15	6.53921	1.02781	15	4.74489	0.940382	15	6.78256	1.05083	15	9.21088	1.09798	15	8.43287	1.04125	15	12.401
TRINITY_DN31273_c0_g4	0.943057	4	2.74332	1.12455	4	6.18665	1.02615	4	8.11376	1.00663	4	2.18218	1.09841	4	6.95075	0.962572	4	3.8033
TRINITY_DN35401_c0_g3	1.02868	10	17.4414	0.979048	10	13.8992	1.01056	10	9.83984	0.987411	10	21.0793	0.982679	10	19.7429	1.12959	10	29.8169
TRINITY_DN33988_c0_g1	1.21355	16	12.5212	1.03552	16	6.18281	1.02772	16	9.25023	0.810843	16	20.4342	0.74428	16	32.3476	0.888162	16	16.653
TRINITY_DN33334_c2_g1	1.03363	14	11.1437	1.09568	14	6.76435	0.982925	14	4.73073	1.00956	14	8.78938	0.972787	14	14.7543	0.925568	14	14.1866
TRINITY_DN32865_c0_g4	0.935354	7	9.22639	0.917539	7	3.61463	0.887407	7	14.5243	1.11614	7	6.6038	1.08039	7	6.92325	1.07488	7	25.9572
TRINITY_DN36913_c1_g1	0.98489	4	4.58257	0.890251	4	1.31975	1.06957	4	12.3659	1.08211	4	6.56698	0.901758	4	11.0326	1.044	4	2.5063
TRINITY_DN29741_c0_g1	0.962369	13	11.0201	1.06984	13	2.49495	0.940262	13	13.3912	1.11435	13	2.95947	1.07695	13	18.2147	1.00837	13	17.2804
TRINITY_DN35156_c1_g6	1.031	6	5.06011	0.993049	6	2.95205	0.989169	6	2.56704	0.991307	6	4.84265	1.0692	6	2.20336	1.00092	6	3.49008
TRINITY_DN36461_c0_g1	1.1566	13	8.66836	0.947487	13	7.93087	0.989168	13	7.77538	0.909807	13	11.1358	0.882495	13	16.5141	0.918312	13	15.0454
TRINITY_DN33878_c3_g1	1.0245	17	10.5048	0.939917	17	4.61662	0.997862	17	4.95062	1.01503	17	7.48543	0.981124	17	8.99874	1.0209	17	18.8463
TRINITY_DN32576_c1_g1	1.00751	16	4.43254	1.02115	16	5.93954	0.940169	16	9.46065	1.02111	16	6.50975	1.01417	16	7.07676	0.990227	16	8.1713
TRINITY_DN30471_c0_g1	0.932516	10	13.3951	0.989069	10	18.9052	0.942593	10	9.24914	1.12138	10	10.4924	1.17871	10	21.2405	1.06802	10	18.1461
TRINITY_DN35728_c1_g1	1.03038	11	13.09	0.930768	11	7.77089	1.01773	11	6.6478	0.987673	11	9.75518	0.99792	11	11.4319	1.02379	11	12.6492
TRINITY_DN34272_c2_g2	1.19328	18	15.7317	1.09315	18	11.0077	1.11087	18	14.6395	0.793515	18	15.3035	0.734954	18	32.9486	0.772649	18	22.9279
TRINITY_DN33948_c3_g1	0.987788	7	8.43989	0.866826	7	11.2693	1.05148	7	8.28599	1.08341	7	7.65896	0.92697	7	14.9952	1.09651	7	7.93988
TRINITY_DN34808_c3_g1	1.31257	2	8.4102	0.945382	2	3.87514	1.03683	2	6.93327	0.783074	2	14.0489	0.861761	2	33.2703	0.650691	2	5.30217
TRINITY_DN34719_c0_g1	1.38369	16	20.867	1.21993	16	12.2998	0.883046	16	37.7092	0.850318	16	9.4245	0.741761	16	25.5803	0.422893	16	45.0298
TRINITY_DN33632_c0_g3	0.932107	2	18.9051	0.997725	2	2.32108	0.970335	2	11.2584	1.07191	2	17.9375	1.05235	2	13.9319	1.07289	2	26.1548
TRINITY_DN31668_c4_g3	0.891258	14	6.18007	1.01518	14	4.55207	0.933173	14	9.51401	1.09224	14	9.15006	1.12082	14	9.29059	1.05499	14	9.43268
TRINITY_DN36683_c3_g2	0.816904	14	14.8304	0.991417	14	5.68134	0.916945	14	8.71245	1.17855	14	8.341	1.26501	14	9.24257	1.20818	14	7.32493
TRINITY_DN30836_c0_g9	1.13912	4	7.74461	0.952927	4	2.09048	0.949129	4	1.56805	0.970372	4	6.35952	0.884687	4	11.601	0.98035	4	10.06
TRINITY_DN35465_c2_g1	0.989581	16	8.87636	0.995824	16	6.33158	1.0366	16	6.97226	1.0251	16	9.35744	1.00795	16	11.998	1.07237	16	11.4357
TRINITY_DN31951_c0_g2	0.966262	13	4.50398	1.03145	13	3.93093	0.956285	13	7.67333	1.02827	13	5.73939	1.10846	13	4.46578	0.992954	13	12.446
TRINITY_DN31108_c1_g3	0.987981	7	5.32923	0.989295	7	1.9726	0.94111	7	8.32291	1.02803	7	4.12372	1.14656	7	18.2344	0.908179	7	21.2354
TRINITY_DN30854_c2_g1	0.992884	10	7.28767	1.16391	10	9.71518	0.983087	10	4.3773	0.956336	10	6.19388	0.926541	10	7.65648	0.97571	10	10.7507
TRINITY_DN31843_c4_g1	1.41574	4	8.55656	0.973736	4	2.52463	0.9753	4	4.64512	0.724552	4	10.1522	0.77182	4	14.2477	0.640231	4	30.7468
TRINITY_DN31910_c2_g5	0.87784	18	5.57763	1.13187	18	23.8241	0.958698	18	11.0237	1.12996	18	5.2097	1.06047	18	4.74398	0.947854	18	23.8504
TRINITY_DN31936_c1_g1	1.06093	8	9.73061	0.999824	8	4.67031	0.997812	8	5.33807	0.934673	8	11.461	0.903197	8	9.53766	1.02448	8	28.0012
TRINITY_DN35248_c3_g3	0.857084	8	8.13681	0.833428	8	8.3061	0.834744	8	4.60915	1.31357	8	8.10014	1.23478	8	9.59159	1.2325	8	20.6233
TRINITY_DN31271_c0_g2	1.05384	15	9.19429	1.07114	15	6.11079	0.996355	15	8.46321	0.939484	15	11.0401	0.976518	15	8.86662	0.986055	15	10.6273
TRINITY_DN35734_c2_g1	1.0228	21	11.1671	1.00319	21	5.31749	0.979409	21	9.15481	1.00729	21	10.6124	1.00212	21	13.179	1.00109	21	15.0373
TRINITY_DN30659_c0_g2	1.1617	3	0.620825	0.999058	3	7.63739	0.936512	3	3.08744	0.921347	3	4.5555	0.861891	3	8.65266	1.01271	3	6.34202
TRINITY_DN31966_c2_g2	0.999715	11	8.85179	0.942753	11	7.4536	1.03279	11	10.6668	1.0343	11	7.77174	1.06303	11	12.4109	1.1368	11	20.1131
TRINITY_DN34369_c1_g1	0.892065	13	2.51856	1.12307	13	8.7139	1.03183	13	8.77777	0.899737	13	15.3103	1.08274	13	10.1036	1.22999	13	7.71051
TRINITY_DN35718_c0_g1	1.30458	20	12.9664	1.10887	20	12.6275	1.21772	20	11.1128	0.62811	20	43.5004	0.622363	20	46.4136	0.698617	20	23.6218
TRINITY_DN33396_c0_g5	1.17634	8	1.73929	0.930769	8	9.94318	0.930386	8	6.61128	0.945136	8	7.84868	0.941011	8	17.576	0.84275	8	12.2609
TRINITY_DN32043_c0_g3	1.0385	4	7.14787	1.08173	4	2.96864	0.956634	4	8.18028	1.01238	4	2.50029	1.06409	4	1.90743	0.865712	4	13.6367
TRINITY_DN32415_c3_g5	0.792624	12	9.31598	1.1545	12	4.81947	0.947351	12	8.50768	1.10547	12	8.75877	1.22329	12	8.50808	1.05039	12	5.87518
TRINITY_DN35756_c0_g1	1.25034	1		0.947529	1		0.862972	1		0.953235	1		0.963665	1		0.752942	1
TRINITY_DN35603_c2_g1	0.966902	6	4.9744	0.98657	6	1.44942	1.061	6	7.91706	0.983587	6	5.66397	1.01696	6	10.7224	1.0233	6	6.6813
TRINITY_DN31296_c0_g1	0.933508	9	5.04471	1.13402	9	3.84349	0.976288	9	5.81664	1.00175	9	12.1073	1.12561	9	8.98769	0.869208	9	6.42164
TRINITY_DN28878_c0_g3	1.00438	8	10.1835	0.939455	8	9.24657	0.986959	8	2.18275	1.04927	8	10.798	1.02626	8	11.9537	1.0003	8	8.46009
TRINITY_DN37206_c2_g1	0.942091	15	7.76497	0.97996	15	8.06143	1.04634	15	9.25479	1.00206	15	2.41254	0.967019	15	17.3452	1.11787	15	14.085
TRINITY_DN33856_c1_g1	1.11599	21	10.7077	0.997054	21	5.11044	0.977784	21	8.16551	0.897047	21	8.17635	0.897881	21	22.9768	0.884416	21	16.6628
TRINITY_DN31349_c1_g2	0.909889	5	3.69966	1.1059	5	8.36708	0.980206	5	6.30838	1.06481	5	2.68738	1.03385	5	7.93013	1.04782	5	3.6109
TRINITY_DN32742_c3_g3	0.774334	7	0.677138	0.979381	7	3.94989	0.82672	7	0.710314	1.30824	7	4.43682	1.37241	7	3.16043	1.04927	7	5.15212
TRINITY_DN36091_c1_g2	1.14876	20	16.3279	1.07663	20	8.21896	0.959557	20	9.54045	0.927729	20	12.4803	0.950224	20	21.9871	0.825951	20	16.4911
TRINITY_DN35383_c1_g2	0.957528	7	6.64771	1.10268	7	3.69516	1.02565	7	6.63746	1.04133	7	3.74651	0.969003	7	7.37087	0.968846	7	8.83759
TRINITY_DN35353_c0_g1	0.851249	20	12.0625	1.14351	20	6.72948	0.992766	20	7.82792	1.09484	20	8.20015	1.14627	20	11.2812	1.04256	20	10.6107
TRINITY_DN36374_c1_g1	1.12128	3	5.7206	1.06235	3	0.289697	1.20012	3	1.3176	0.839122	3	4.09938	0.708017	3	28.5821	0.918864	3	3.408
TRINITY_DN32085_c1_g2	0.596654	18	12.3924	0.63403	18	15.5537	0.718417	18	12.1162	1.42061	18	11.6457	1.64072	18	7.93527	1.42609	18	11.1732
TRINITY_DN32926_c2_g1	1.07945	1		0.903471	1		0.677553	1		0.879986	1		1.67351	1		0.747882	1
TRINITY_DN33215_c3_g2	1.18017	14	19.6068	1.02969	14	7.1994	1.06137	14	11.8274	0.823742	14	18.5692	0.842797	14	20.8592	0.810811	14	18.6465
TRINITY_DN36592_c0_g2	0.98108	6	9.19873	0.982471	6	3.87176	1.03067	6	10.4721	1.02642	6	4.49807	1.15449	6	5.87009	0.949571	6	5.36665
TRINITY_DN36248_c0_g5	1.06287	12	7.05249	0.970134	12	11.6523	0.99515	12	13.7127	0.9631	12	17.5885	1.01125	12	13.6873	0.892025	12	15.7481
TRINITY_DN32642_c0_g7	0.954406	18	6.74705	0.958615	18	6.86413	1.10911	18	15.6355	1.03017	18	7.83362	0.963672	18	13.463	1.02102	18	12.9896
TRINITY_DN35808_c1_g2	0.990794	4	5.6227	1.07617	4	10.6381	0.904328	4	0.859566	1.04378	4	2.80904	1.09566	4	8.66374	0.94563	4	10.7508
TRINITY_DN31451_c3_g5	0.825874	9	5.10319	0.952397	9	5.75145	0.956046	9	12.3057	1.12345	9	1.68334	1.07651	9	12.5833	1.24569	9	12.7395
TRINITY_DN32314_c1_g1	0.849761	5	0.693139	1.08583	5	5.21236	0.914378	5	7.31008	1.17602	5	3.81411	1.05428	5	2.25814	1.23472	5	4.90812
TRINITY_DN32350_c1_g4	1.15245	23	7.47032	1.04692	23	14.1591	0.937494	23	14.4787	0.922722	23	9.69172	0.872762	23	8.18908	0.798627	23	19.3645
TRINITY_DN31708_c2_g2	1.08805	14	11.6909	0.981019	14	3.42134	1.03709	14	8.01104	0.919676	14	10.9821	0.840176	14	14.7744	0.973252	14	18.1508
TRINITY_DN32195_c1_g1	0.886451	18	5.92374	1.14308	18	4.23296	0.906624	18	4.65326	1.08902	18	5.42574	1.10349	18	7.2917	0.994391	18	8.99019
TRINITY_DN31969_c1_g2	0.996424	9	13.5119	0.920304	9	14.869	1.08209	9	5.89327	0.980772	9	6.42327	0.930434	9	4.60659	1.11891	9	15.3772
TRINITY_DN36913_c1_g5	1.23823	4	1.22187	0.928655	4	0.287615	1.01536	4	7.80916	0.910133	4	2.92076	0.884604	4	8.40355	0.737363	4	1.53926
TRINITY_DN32694_c2_g4	0.729524	13	14.8925	1.00199	13	3.85543	0.955694	13	13.8248	1.18132	13	9.10364	1.31473	13	19.3367	1.1886	13	28.196
TRINITY_DN35497_c0_g1	0.907953	7	2.6805	0.967577	7	2.89763	0.980444	7	7.01571	1.09994	7	6.23375	1.08462	7	7.88347	1.05901	7	4.47926
TRINITY_DN32565_c0_g3	0.971658	27	7.74361	1.02781	27	16.5654	1.07014	27	19.0464	0.978653	27	7.9034	1.03718	27	40.2808	1.00902	27	22.126
TRINITY_DN35684_c0_g1	1.24717	15	10.6171	1.05229	15	10.4889	0.965318	15	10.7019	0.781997	15	13.9017	0.755905	15	13.9712	0.804859	15	11.92
TRINITY_DN31536_c0_g1	1.11465	2	9.2788	1.06479	2	1.81189	1.04787	2	4.31472	0.823746	2	3.47909	0.876312	2	18.7814	0.958895	2	2.8302
TRINITY_DN36597_c0_g1	1.1533	8	3.06583	0.989335	8	8.64641	1.14305	8	3.02202	0.846487	8	12.5076	0.762084	8	22.167	0.968595	8	16.0075
TRINITY_DN35582_c0_g6	0.771478	6	22.6071	0.873253	6	3.29369	0.76686	6	6.60322	1.28848	6	17.0619	1.35146	6	8.25169	1.40485	6	14.3609
TRINITY_DN35106_c1_g4	1.17781	7	4.49017	1.04736	7	4.79727	0.984541	7	4.06588	0.823029	7	2.02578	0.859529	7	15.2454	0.887667	7	5.92035
TRINITY_DN34639_c2_g4	0.943372	6	9.05925	0.919689	6	5.23686	0.916694	6	1.77001	1.15447	6	3.272	1.10315	6	6.23905	1.07251	6	2.85203
TRINITY_DN31237_c0_g10	0.914337	1		1.04667	1		0.976699	1		1.04068	1		1.25433	1		0.910804	1
TRINITY_DN27166_c0_g1	0.882069	24	5.37152	1.0739	24	9.79851	1.02314	24	10.3156	1.06415	24	5.49252	1.04641	24	13.9184	1.072	24	11.9376
TRINITY_DN35214_c0_g1	1.00843	14	16.8974	1.01937	14	9.84256	1.10731	14	10.4822	0.910344	14	17.1126	0.906019	14	39.1452	1.10218	14	15.7462
TRINITY_DN34012_c0_g6	0.929157	8	5.43687	0.984289	8	2.66374	0.958032	8	4.24438	1.04515	8	5.84727	1.13071	8	11.1763	1.13187	8	12.4404
TRINITY_DN32148_c0_g5	1.06347	8	8.86368	0.936175	8	5.48519	1.29594	8	19.3105	0.829117	8	10.8168	0.680938	8	21.0921	0.992405	8	8.27489
TRINITY_DN30645_c0_g1	1.06616	7	4.65846	1.05815	7	5.38505	0.99088	7	5.87187	0.951567	7	10.5399	0.967228	7	9.25933	0.887987	7	6.8951
TRINITY_DN36414_c1_g2	1.00869	9	2.57237	0.984552	9	4.71082	0.970142	9	5.73915	1.04216	9	7.92245	0.901959	9	12.765	1.02704	9	15.0007
TRINITY_DN30786_c0_g1	1.29642	11	15.0209	0.832101	11	6.8515	1.08877	11	7.98668	0.836406	11	15.036	0.768221	11	11.3124	0.817039	11	21.1531
TRINITY_DN35021_c3_g1	0.971649	6	3.45433	1.10249	6	9.76599	0.980107	6	6.17776	1.05869	6	3.5493	1.05101	6	4.54586	0.887092	6	3.17243
TRINITY_DN32585_c0_g1	0.812879	15	8.83682	0.911039	15	5.07559	0.843121	15	7.55126	1.27548	15	13.6224	1.3464	15	6.62818	1.06819	15	7.50504
TRINITY_DN30169_c0_g1	1.1122	16	13.8525	0.963908	16	19.3801	0.638307	16	39.7086	1.04159	16	6.93197	1.18646	16	21.7135	0.948472	16	58.6413
TRINITY_DN35644_c2_g1	0.780182	6	6.4269	1.04749	6	4.64622	0.887349	6	10.4593	1.1824	6	8.49213	1.36762	6	4.30571	1.15858	6	7.78839
TRINITY_DN36493_c1_g1	1.07998	10	6.941	0.942891	10	5.28734	1.04971	10	6.95023	0.954087	10	6.66096	0.911973	10	9.08425	0.986018	10	8.32899
TRINITY_DN30594_c0_g1	1.00885	8	8.2101	0.959856	8	4.53839	1.04698	8	10.9763	1.01155	8	6.56025	1.02834	8	29.3225	1.00097	8	10.9853
TRINITY_DN31212_c1_g6	1.0015	4	4.73832	0.970677	4	6.66286	1.03985	4	2.22539	1.01276	4	10.5699	1.03541	4	8.6796	0.984659	4	8.81827
TRINITY_DN32580_c0_g3	0.903402	11	5.14955	1.00748	11	6.62481	0.899329	11	4.51563	1.10326	11	9.97613	1.17175	11	11.4373	1.08561	11	2.31883
TRINITY_DN34808_c3_g2	1.34487	8	9.07063	1.04239	8	16.4797	1.01478	8	9.063	0.77025	8	13.0318	0.709541	8	17.1903	0.696802	8	29.5187
TRINITY_DN31627_c0_g2	1.01416	7	11.4336	1.0576	7	7.27694	1.18424	7	14.2076	0.946048	7	5.122	0.933423	7	21.3027	1.00646	7	29.8022
TRINITY_DN35435_c0_g5	0.939011	5	13.8317	1.15762	5	5.33684	1.03624	5	13.9561	0.907655	5	12.1628	0.907502	5	5.44562	1.09863	5	24.6893
TRINITY_DN30892_c1_g1	0.997452	17	12.2589	0.970683	17	7.16869	1.00953	17	7.68781	0.974197	17	10.6523	1.03094	17	9.11351	0.982212	17	15.5678
TRINITY_DN33806_c2_g2	1.1946	12	16.6353	1.05095	12	7.72595	0.971214	12	6.99186	0.878063	12	12.5112	0.86954	12	10.2668	0.867314	12	26.5592
TRINITY_DN35082_c0_g1	0.934335	16	6.74729	1.00897	16	3.66686	0.973931	16	10.096	1.04617	16	6.3408	1.112	16	8.81889	0.989565	16	10.1648
TRINITY_DN32859_c0_g1	0.95422	13	7.6909	1.09518	13	6.715	1.13105	13	4.53915	0.902006	13	8.34481	0.913571	13	13.6833	1.03838	13	12.3503
TRINITY_DN33235_c1_g2	0.904668	12	3.95073	0.899673	12	13.4937	1.09437	12	11.7849	1.0183	12	10.6838	1.01287	12	6.28387	1.16744	12	11.1961
TRINITY_DN31112_c1_g3	1.0591	22	8.57868	0.951796	22	4.85765	0.970373	22	8.31197	0.971326	22	8.77305	1.06345	22	8.86813	0.930408	22	10.423
TRINITY_DN36442_c0_g3	0.762954	19	10.3849	1.00014	19	5.51486	0.898244	19	7.32341	1.22833	19	12.6758	1.3712	19	10.5118	1.16067	19	7.64016
TRINITY_DN31086_c1_g1	0.989957	5	3.47661	1.12579	5	7.74559	1.02884	5	8.60638	0.982138	5	7.05723	1.06019	5	19.0363	0.887237	5	9.21644
TRINITY_DN35173_c3_g1	0.901661	14	10.7262	1.13263	14	17.0867	1.01094	14	10.9304	1.00458	14	16.6838	1.13633	14	29.5923	0.984599	14	27.3538
TRINITY_DN68377_c0_g1	1.0496	12	7.69951	1.06468	12	3.87576	1.00629	12	2.46607	0.947135	12	6.42736	0.859645	12	11.6865	1.01201	12	9.70003
TRINITY_DN32252_c2_g8	0.997315	18	7.19449	0.962484	18	9.18803	1.0097	18	9.52411	1.04307	18	9.37677	1.06858	18	12.4846	0.990907	18	12.2148
TRINITY_DN34412_c0_g1	1.02767	34	8.40545	1.01573	34	12.8765	0.948767	34	16.8378	1.00541	34	6.2272	1.01166	34	11.7513	1.00119	34	16.2533
TRINITY_DN33861_c2_g1	1.15925	4	17.5228	0.960058	4	8.05078	0.752604	4	42.2654	1.00859	4	11.4295	1.2168	4	17.0609	0.613634	4	11.2271
TRINITY_DN31333_c2_g1	1.02686	6	8.18582	1.01585	6	5.53059	0.999328	6	9.19411	0.991335	6	5.62058	0.910781	6	18.8561	1.05115	6	4.6363
TRINITY_DN28159_c0_g1	1.13988	12	17.8357	0.996874	12	6.4816	1.00024	12	10.115	0.932729	12	19.9908	0.864247	12	18.1735	0.790613	12	26.547
TRINITY_DN32391_c2_g4	0.968751	7	13.541	1.03495	7	16.318	1	7	7.17588	1.00345	7	18.289	1.04897	7	6.57952	1.05745	7	18.016
TRINITY_DN33249_c1_g3	1.29262	12	12.4049	1.09463	12	7.91511	1.09806	12	5.00361	0.791336	12	19.3817	0.627059	12	19.4084	0.686961	12	23.8695
TRINITY_DN36306_c0_g2	1.2174	17	7.73453	0.837614	17	23.2263	0.999998	17	6.96802	0.909867	17	10.3892	0.975609	17	17.466	0.764343	16	22.9549
TRINITY_DN31596_c1_g1	1.06503	9	7.48252	1.05751	9	8.95559	1.0423	9	5.90482	0.950779	9	10.7182	0.849739	9	21.1196	0.99532	9	10.4743
TRINITY_DN35874_c0_g2	0.950558	20	8.3779	0.961042	20	3.21659	1.04969	20	12.872	1.03039	20	6.52845	1.01804	20	10.0031	1.04153	20	11.4178
TRINITY_DN33280_c1_g1	1.14447	13	8.00689	0.845266	13	9.73905	0.974894	13	6.9189	0.965037	13	5.70251	0.985526	13	7.14853	0.978241	13	10.4132
TRINITY_DN34389_c1_g2	0.991938	12	22.5942	0.9271	12	3.18728	0.97518	12	9.86819	1.0491	12	15.8133	1.04886	12	15.1976	1.01549	12	25.3291
TRINITY_DN33766_c1_g1	1.19694	11	11.916	1.00955	11	8.29946	1.02421	11	12.7014	0.769723	11	3.76493	0.719267	11	12.1035	0.831825	11	14.1369
TRINITY_DN33399_c1_g8	1.04216	5	8.94268	0.961251	5	4.56526	0.983703	5	2.58898	0.951428	5	12.9576	1.00236	5	14.286	1.02096	5	7.19183
TRINITY_DN32391_c2_g3	0.875518	4	3.35283	0.985979	4	3.15633	0.89104	4	1.43801	1.09479	4	5.86529	1.24543	4	2.45688	1.04161	4	3.98431
TRINITY_DN30289_c0_g1	1.19655	10	4.43316	1.03681	10	4.88091	0.984335	10	11.6942	0.870313	10	11.4952	0.88517	10	18.7711	0.825928	10	9.4905
TRINITY_DN34499_c2_g4	1.10705	5	2.73921	0.999637	5	1.48823	1.05065	5	15.9247	0.938514	5	3.89406	0.87906	5	18.6657	0.895382	5	8.86537
TRINITY_DN35056_c0_g3	1.0394	15	15.1232	1.1326	15	9.6499	1.05331	15	14.516	0.905602	15	13.5788	0.889787	15	34.2786	0.925287	15	22.419
TRINITY_DN34849_c1_g2	1.16031	9	14.9959	1.12804	9	15.5406	0.9839	9	7.59408	0.863644	9	19.6909	1.10252	9	23.1962	0.656614	9	15.5775
TRINITY_DN36870_c0_g3	1.0896	20	8.04578	1.06684	20	11.8342	0.980396	20	20.2207	0.926021	20	15.2461	0.873363	20	28.0139	0.910515	20	14.3669
TRINITY_DN30993_c0_g1	1.05531	9	20.5584	1.01261	9	5.46	0.963098	9	12.7058	0.988445	9	13.4948	0.943059	9	12.6544	1.03579	9	29.092
TRINITY_DN36067_c3_g1	1.06005	10	10.6036	0.991644	10	4.1756	0.936008	10	3.91933	0.961313	10	13.6815	1.03762	10	7.626	0.942827	10	9.0357
TRINITY_DN34553_c0_g1	1.03059	16	4.9594	0.939694	16	6.62944	1.01089	16	6.88684	1.00562	16	10.4047	1.04634	16	11.7624	0.977336	16	8.01698
TRINITY_DN33825_c0_g1	0.924578	21	8.63282	0.975862	21	3.62505	0.933872	21	8.66636	1.13981	21	5.5379	1.12973	21	14.5201	1.03986	21	6.7138
TRINITY_DN32017_c4_g10	0.760838	20	9.87413	1.13929	20	10.0664	1.00427	20	13.8663	1.13838	20	8.39565	1.02339	20	19.8162	1.25294	20	11.7289
TRINITY_DN35329_c0_g1	1.09267	14	8.65959	1.01223	14	8.06683	1.03488	14	20.0487	0.927885	14	2.30646	0.945713	14	11.2486	0.809512	14	15.753
TRINITY_DN33862_c1_g2	1.39894	14	11.1351	0.88373	14	3.96573	1.132	14	10.2243	0.721164	14	18.5721	0.710245	14	21.5765	0.669649	14	19.7164
TRINITY_DN33397_c1_g5	1.10177	5	6.98869	0.988083	5	1.76946	1.03794	5	5.54677	0.908653	5	9.40612	0.884192	5	12.6319	0.961746	5	2.35935
TRINITY_DN34175_c2_g1	1.23262	1		1.18934	1		0.972651	1		0.824525	1		0.818825	1		0.692564	1
TRINITY_DN33600_c1_g2	1.05556	8	3.18314	1.00915	8	3.31435	0.915916	8	5.42381	1.06356	8	1.04655	1.03142	8	12.6399	0.871243	8	3.30472
TRINITY_DN37119_c3_g1	1.05984	25	5.20202	0.961429	25	4.513	0.975589	25	6.42896	1.00284	25	6.28443	1.00468	25	11.7248	0.928149	25	16.964
TRINITY_DN36778_c0_g1	1.00414	17	7.59881	0.916383	17	6.29781	1.10901	17	10.7706	0.975756	17	4.00644	0.909326	17	6.90391	1.07136	17	16.0018
TRINITY_DN31055_c2_g1	1.0099	7	9.24499	0.951306	7	7.91017	0.960128	7	5.11491	1.08676	7	3.65552	1.00786	7	4.61169	1.05286	7	6.27314
TRINITY_DN33474_c0_g1	0.989805	12	18.6972	0.97496	12	3.34411	1.06198	12	7.45238	0.944075	12	20.8259	1.03901	12	18.5613	1.09325	12	13.22
TRINITY_DN31390_c1_g2	0.900337	9	6.87573	0.97248	9	7.7851	0.983915	9	5.3501	1.08337	9	6.46606	1.01767	9	13.4126	1.15684	9	12.0778
TRINITY_DN34969_c0_g3	1.13558	1		0.83656	1		1.00843	1		0.91211	1		1.02216	1		0.964661	1
TRINITY_DN33734_c1_g4	0.964998	25	4.54275	0.982203	25	3.47189	0.978052	25	7.67793	1.07052	25	5.82724	1.05877	25	9.2838	1.01747	25	10.4341
TRINITY_DN13625_c0_g2	1.03988	9	21.2904	0.941288	9	11.7598	1.04979	9	5.93453	1.02111	9	12.7331	0.890976	9	13.7226	1.07465	9	24.6037
TRINITY_DN33665_c1_g7	1.13789	25	9.86892	0.987173	25	7.23	0.993916	25	12.226	0.945511	25	7.62331	0.96308	25	8.59114	0.860266	25	18.983
TRINITY_DN34732_c0_g2	0.861987	14	8.30065	1.01528	14	3.17213	0.975274	14	9.31117	1.12409	14	9.35473	1.19118	14	6.21876	1.0442	14	9.05995
TRINITY_DN31689_c0_g4	1.14241	24	3.97488	1.00586	24	8.32607	0.974729	24	8.12884	0.999453	24	4.52448	0.977576	24	10.2684	0.81026	24	10.0057
TRINITY_DN37036_c4_g2	1.10053	9	7.06574	1.12617	9	8.60377	1.2336	9	10.986	0.757935	9	11.2432	0.793628	9	10.33	0.735902	9	9.97278
TRINITY_DN35054_c3_g1	0.929575	14	6.65941	1.01896	14	8.00783	0.936027	14	7.06008	1.09441	14	14.3577	1.08101	14	4.37339	1.07679	14	12.6123
TRINITY_DN31847_c1_g3	1.15172	4	3.69247	1.06771	4	3.86033	0.937107	4	3.242	0.962106	4	8.54199	0.98925	4	13.0137	0.813065	4	11.693
TRINITY_DN29278_c0_g1	0.946346	9	6.21068	1.14851	9	5.58602	1.0938	9	4.85654	1.01589	9	8.61472	0.922837	9	16.3103	1.05411	9	11.1158
TRINITY_DN36635_c0_g1	0.975305	14	10.9165	1.02217	14	6.65078	1.02928	14	6.82918	1.03137	14	12.4288	1.05839	14	12.8318	1.06776	14	7.02898
TRINITY_DN35266_c1_g2	0.850445	13	6.23754	1.12118	13	5.28939	0.998878	13	10.1629	1.06176	13	6.38879	1.04479	13	8.58645	1.12854	13	6.3106
TRINITY_DN32638_c2_g3	0.902692	5	7.67613	0.992609	5	1.81117	0.911848	5	7.50465	1.13307	5	2.21123	1.22706	5	16.7397	1.06211	5	10.6516
TRINITY_DN31610_c1_g2	1.05417	3	0.484566	1.00901	3	1.2758	0.997707	3	0.353926	0.915508	3	1.1403	0.982862	3	11.7361	0.937014	3	0.0194529
TRINITY_DN35351_c1_g4	0.946126	29	7.68531	1.09545	29	6.09311	1.05355	29	9.96794	0.992621	29	6.02446	1.03079	29	18.0392	1.02788	29	19.0454
TRINITY_DN35588_c2_g1	0.726205	10	10.3092	1.09785	10	15.4794	0.835633	10	9.27564	1.24991	10	5.55565	1.32681	10	3.97341	1.15741	10	8.48252
TRINITY_DN36315_c1_g6	1.13519	15	5.40131	1.03573	15	3.18626	0.951689	15	9.41523	0.969416	15	5.1547	0.878996	15	10.6332	0.813439	15	14.7432
TRINITY_DN30288_c0_g1	1.12483	23	10.4005	1.04414	23	6.44671	0.999586	23	9.81517	0.929441	23	10.6066	0.91197	23	22.5621	0.863584	23	19.0995
TRINITY_DN32892_c2_g8	0.800548	15	3.46304	1.11689	15	7.57486	0.872563	15	7.17172	1.13712	15	6.57623	1.22048	15	8.84667	1.11841	15	8.75081
TRINITY_DN36693_c0_g1	1.1172	15	8.55473	0.906877	15	5.50702	1.06403	15	6.80346	0.925648	15	11.699	0.852181	15	7.05365	0.977411	15	8.69461
TRINITY_DN30869_c3_g1	0.883837	17	10.2023	0.912221	17	5.03894	0.947087	17	15.5609	1.13555	17	6.98777	1.19928	17	11.7041	1.10101	17	14.9239
TRINITY_DN33313_c2_g2	0.753583	17	11.2119	0.999105	17	4.67326	0.97727	17	8.75301	1.20684	17	10.4548	1.12591	17	18.1633	1.22	17	11.1268
TRINITY_DN32303_c1_g4	1.18432	22	10.2278	1.06314	22	8.20715	0.935066	22	8.29485	0.938458	22	7.79577	0.853895	22	17.5474	0.794524	22	32.6306
TRINITY_DN32043_c0_g4	1.03704	1		0.969955	1		1.00272	1		1.02928	1		1.15638	1		0.779272	1
TRINITY_DN34221_c0_g1	1.06695	13	5.91935	1.01364	13	4.4123	1.00763	13	6.02567	0.989552	13	5.44868	0.934898	13	6.7703	0.964978	13	8.34038
TRINITY_DN32252_c2_g5	0.862915	11	8.9148	1.09709	11	12.4803	0.990976	11	8.89538	1.05779	11	12.1459	1.08727	11	4.25741	1.20145	11	12.6766
TRINITY_DN35030_c1_g1	1.19989	8	10.244	0.928664	8	7.84259	1.08587	8	8.06852	0.814633	8	26.3694	0.7234	8	18.8353	0.982305	8	27.8581
TRINITY_DN35777_c2_g2	1.01297	18	11.664	0.964402	18	7.44817	1.03971	18	6.82511	0.960864	18	4.78192	1.0148	18	14.1622	0.979544	18	10.8268
TRINITY_DN33208_c1_g3	1.1639	14	5.41554	1.0709	14	7.70673	0.979044	14	3.42852	0.92378	14	9.02662	0.799674	14	19.898	0.875272	14	6.42465
TRINITY_DN31090_c1_g3	0.983487	13	11.8847	1.03727	13	9.84677	0.916721	13	5.82655	1.02845	13	11.7228	1.05102	13	9.42108	0.948639	13	25.8121
TRINITY_DN36690_c4_g3	0.83726	12	11.0133	0.961768	12	4.26852	1.0058	12	9.17661	1.15191	12	6.00874	1.11458	12	11.5435	1.17262	12	10.7736
TRINITY_DN34527_c1_g1	0.777941	22	19.4643	1.07	22	9.02483	0.909283	22	10.116	1.13693	22	12.28	1.22373	22	23.8399	1.06768	22	26.6992
TRINITY_DN34564_c0_g1	0.987778	18	15.3529	1.00135	18	5.5015	0.991719	18	9.75139	0.992662	18	13.2813	1.03308	18	22.3052	0.994089	18	16.13
TRINITY_DN33583_c1_g11	1.08884	20	8.84674	0.988939	20	8.07495	0.92915	20	10.6351	1.00561	20	4.21054	0.987469	20	4.14531	0.962075	20	14.4076
TRINITY_DN34899_c1_g4	1.20791	12	16.205	0.83667	12	42.0317	0.944785	12	20.9688	1.00104	12	13.323	1.05081	12	6.04321	0.775761	12	7.60712
TRINITY_DN34700_c2_g3	1.10254	9	5.46128	1.05319	9	7.63314	1.02854	9	8.92551	0.901941	9	8.77608	0.915911	9	6.39485	0.875926	9	12.9394
TRINITY_DN36680_c0_g5	0.835253	23	12.5095	1.15768	23	20.2742	1.04508	23	12.4753	1.09348	23	12.1169	1.00788	23	10.5845	0.989952	23	13.1968
TRINITY_DN37202_c1_g4	1.0675	12	6.55702	1.0015	12	5.20647	1.12714	12	9.40297	0.914294	12	9.05542	0.939512	12	17.2818	0.955326	12	12.3175
TRINITY_DN33399_c1_g3	1.06105	19	9.80619	0.984467	19	6.3958	1.01148	19	3.97062	0.946688	19	5.27399	0.965947	19	8.44017	0.966299	19	11.6419
TRINITY_DN34269_c0_g11	1.07455	14	7.9102	0.997647	14	4.42056	1.00694	14	9.69125	1.00009	14	6.95993	0.964649	14	16.7775	0.93542	14	18.094
TRINITY_DN34719_c0_g3	1.12334	17	20.2152	0.980841	17	31.1017	1.15274	17	13.844	0.957163	17	8.14139	0.880942	17	16.0968	0.6124	17	14.3762
TRINITY_DN32200_c0_g1	1.1733	24	4.398	1.03902	24	7.00135	0.952962	24	8.62014	0.947487	24	5.43702	0.902944	24	11.574	0.785219	24	9.13613
TRINITY_DN33251_c0_g2	1.18957	6	9.45347	0.969641	6	18.6789	1.09943	6	14.8866	0.846682	6	6.27856	0.813229	6	8.52186	0.842019	6	21.5366
TRINITY_DN25821_c0_g1	1.03957	7	5.4955	1.10636	7	5.97913	0.929157	7	4.37236	0.974163	7	8.19709	1.03903	7	9.26161	0.885172	7	7.22905
TRINITY_DN34565_c2_g4	1.18901	19	10.7126	1.17807	19	9.63303	1.01221	19	19.2602	0.795272	19	12.1774	0.752773	19	19.7954	0.832588	19	12.9715
TRINITY_DN33819_c2_g1	0.957006	9	4.63796	0.868104	9	7.98866	1.15411	9	18.1779	0.95605	9	5.17063	0.918988	9	22.6973	1.05314	9	12.1456
TRINITY_DN35512_c0_g1	1.15743	7	5.49765	0.968635	7	5.19334	1.12963	7	3.44913	0.898887	7	5.37697	0.749756	7	12.5401	0.897418	7	14.7823
TRINITY_DN34737_c1_g1	0.857132	13	5.9678	0.984054	13	8.63713	0.912034	13	10.2047	1.14459	13	5.16033	1.1859	13	11.4744	1.05924	13	10.0505
TRINITY_DN35032_c1_g4	0.915762	16	11.6678	1.0004	16	7.22736	0.950124	16	6.78199	1.11182	16	7.86116	1.06052	16	8.21201	1.06041	16	7.75884
TRINITY_DN33976_c0_g8	0.885063	14	9.27018	1.01343	14	5.98951	0.985799	14	13.6188	1.09053	14	8.03481	1.07095	14	12.6008	1.03271	14	15.7664
TRINITY_DN34689_c1_g1	0.856246	1		0.998468	1		0.933413	1		1.13243	1		1.12333	1		1.21425	1
TRINITY_DN31053_c3_g1	0.628005	10	12.8132	0.850192	10	4.43168	0.854158	10	7.63031	1.37277	10	6.75761	1.46857	10	6.09712	1.34823	10	4.53552
TRINITY_DN34711_c1_g4	1.13596	23	7.85697	1.03259	23	9.21622	0.949509	23	6.01211	0.924515	23	10.3292	0.928144	23	22.4953	0.902653	23	15.5744
TRINITY_DN33857_c1_g1	0.915147	12	3.89414	0.982678	12	5.48313	0.999226	12	9.44835	1.0443	12	6.34298	1.06897	12	9.16525	1.11825	12	10.7841
TRINITY_DN34470_c1_g8	0.891725	15	5.68605	1.13042	15	7.40767	1.01651	15	8.36649	1.07217	15	6.50298	1.11195	15	12.0309	1.04168	15	7.44974
TRINITY_DN30876_c0_g1	1.05667	10	15.7201	0.995919	10	8.46586	0.988227	10	15.8117	0.958737	10	8.85886	0.944246	10	16.061	0.932888	10	9.00411
TRINITY_DN36078_c0_g3	0.906076	4	8.00454	0.94118	4	0.979975	1.17605	4	4.92037	0.989835	4	5.338	0.79881	4	23.6267	1.31238	4	8.45477
TRINITY_DN33957_c4_g3	0.973409	11	5.65738	1.045	11	10.0787	1.09715	11	5.23888	0.98534	11	9.76056	0.93592	11	13.5846	1.03745	11	5.68384
TRINITY_DN36953_c0_g3	0.924126	2	5.65202	0.954363	2	6.32878	1.03963	2	0.817992	1.084	2	3.63701	1.08288	2	17.3023	1.03548	2	21.4641
TRINITY_DN36498_c2_g1	1.00173	15	9.33765	1.01394	15	3.24399	0.945996	15	7.18766	1.06645	15	10.3611	0.940187	15	17.506	0.97216	15	8.9298
TRINITY_DN31572_c0_g3	0.937623	9	9.36712	0.992202	9	13.9034	1.00404	9	7.862	1.02344	9	9.11173	1.03672	9	8.54626	1.04389	9	18.3894
TRINITY_DN32948_c0_g5	1.09294	9	18.1636	1.08961	9	3.05125	0.97882	9	3.43592	0.955776	9	14.0492	0.92879	9	23.4116	0.921516	9	29.9698
TRINITY_DN31969_c1_g3	0.968731	15	9.237	1.13525	15	6.54293	0.894529	15	7.05542	1.06639	15	6.93398	1.07064	15	2.5435	1.00797	15	11.6332
TRINITY_DN34775_c0_g1	0.87096	6	0.673173	1.07989	6	11.1755	0.925998	6	3.99295	1.16356	6	5.1299	1.15754	6	5.94964	0.96818	6	11.7565
TRINITY_DN35166_c0_g2	1.08697	12	8.09581	0.987531	12	9.6614	1.02697	12	9.11296	0.924256	12	10.7423	0.945636	12	13.353	0.906162	12	8.37336
TRINITY_DN34000_c0_g2	0.980866	18	9.28731	0.982101	18	6.67933	0.93	18	12.4518	1.05466	18	8.66578	1.14276	18	3.96448	0.951465	18	12.7357
TRINITY_DN30833_c2_g1	0.728478	8	16.8533	1.02904	8	15.3405	1.00782	8	4.36204	1.22124	8	7.65557	1.13684	8	7.98271	1.31314	8	13.7678
TRINITY_DN34467_c0_g4	1.01275	1		0.928716	1		1.06137	1		0.912727	1		1.02689	1		1.09604	1
TRINITY_DN29235_c0_g1	0.936183	12	8.29885	1.05461	12	11.4961	0.943056	12	11.1608	1.08762	12	8.64847	1.08848	12	8.11215	1.00901	12	9.76389
TRINITY_DN33576_c0_g2	1.09687	16	12.5377	0.968978	16	7.60629	1.07343	16	6.01066	0.915898	16	6.86834	0.876754	16	17.3136	0.958559	16	18.6057
TRINITY_DN31608_c0_g5	0.825747	5	13.4214	0.991792	5	2.26306	0.922583	5	4.57263	1.15304	5	10.8056	1.29233	5	2.6961	1.10123	5	7.92453
TRINITY_DN33452_c0_g1	1.04247	21	8.38554	1.01261	21	10.409	1.0254	21	8.78616	0.939523	21	9.30354	0.946473	21	12.4227	0.918196	21	15.8519
TRINITY_DN35075_c2_g2	0.693378	10	14.7917	1.05202	10	4.99159	0.91996	10	15.8142	1.28436	10	7.70191	1.08635	10	13.9617	1.30883	10	22.5565
TRINITY_DN32198_c6_g2	0.742828	21	12.7333	1.0542	21	6.07692	0.940685	21	4.28336	1.15398	21	6.7856	1.30073	21	11.1135	1.09338	21	7.84248
TRINITY_DN37232_c4_g1	0.9535	8	8.08765	0.96328	8	8.60913	0.982535	8	9.69084	1.04371	8	9.6023	0.990818	8	8.99169	1.09954	8	12.218
TRINITY_DN33662_c3_g1	1.11234	18	16.9982	1.0351	18	7.92224	1.05453	18	13.8809	0.835793	18	28.585	0.802653	18	19.3281	0.997593	18	15.0877
TRINITY_DN33284_c1_g2	0.917337	13	10.2245	0.949261	13	4.85932	0.971901	13	8.44348	1.11936	13	7.11128	1.14918	13	9.57572	1.09942	13	13.5263
TRINITY_DN35232_c0_g3	0.911101	11	5.78671	1.05239	11	2.76554	0.918377	11	8.6607	1.07626	11	6.52796	1.16067	11	9.54705	1.06968	11	9.82898
TRINITY_DN37255_c1_g1	0.999823	3	0.286125	1.11497	3	2.63686	1.28997	3	26.2412	0.818412	3	12.7887	0.752033	3	57.9875	1.06081	3	0.79573
TRINITY_DN32742_c3_g1	0.900002	14	7.28569	0.994563	14	7.63078	0.916077	14	8.31	1.1192	14	7.42352	1.17029	14	12.3278	1.05256	14	12.0068
TRINITY_DN35233_c1_g3	1.07583	1		1.20477	1		0.936619	1		0.998247	1		0.895045	1		0.831532	1
TRINITY_DN33418_c3_g5	1.11616	7	3.8373	1.05513	7	3.71871	0.951611	7	7.49846	0.987496	7	3.43426	0.94137	7	8.15977	0.860911	7	2.79121
TRINITY_DN37175_c2_g2	0.743897	7	11.0361	1.07647	7	14.9705	0.940406	7	4.47759	1.15093	7	8.3237	1.20284	7	2.54566	1.1876	7	22.9387
TRINITY_DN31837_c0_g3	0.982759	15	6.26689	1.09081	15	7.62156	1.01647	15	11.043	1.04373	15	13.2761	1.01477	15	11.7123	0.933954	15	10.9431
TRINITY_DN28558_c0_g1	1.33132	16	16.9367	1.0124	16	7.33349	1.06174	16	10.8597	0.729808	16	25.5995	0.713016	16	30.2761	0.758572	16	26.1173
TRINITY_DN34934_c0_g2	1.12629	4	13.5929	1.04851	4	5.79356	1.14459	4	12.4662	0.793546	4	16.1641	0.712647	4	34.7146	1.03897	4	24.632
TRINITY_DN32515_c0_g1	1.05899	14	10.7686	1.11434	14	7.03193	1.0005	14	8.63607	0.936769	14	10.2674	0.970386	14	16.6178	0.904632	14	12.8265
TRINITY_DN30473_c0_g2	0.882101	1		0.97935	1		1.3487	1		0.93695	1		0.684911	1		1.36252	1
TRINITY_DN31667_c2_g10	0.816659	10	6.40412	0.87316	10	12.3138	1.01842	10	19.7488	1.16378	10	5.74577	1.08509	10	20.5203	1.18171	10	24.9907
TRINITY_DN34007_c1_g3	0.855004	10	4.82022	0.962382	10	4.10403	1.02835	10	8.46296	1.12645	10	2.90235	1.07731	10	2.56533	1.21721	10	9.78938
TRINITY_DN35423_c3_g1	1.45253	4	5.06525	1.18214	4	2.68731	1.09548	4	11.5182	0.560187	4	2.71909	0.569818	4	18.9006	0.596854	4	22.5519
TRINITY_DN36375_c0_g2	1.02807	8	18.5327	0.981796	8	11.2466	1.07052	8	7.56776	0.960084	8	8.53415	0.852052	8	11.3535	1.07914	8	27.6079
TRINITY_DN32953_c1_g3	1.1121	26	10.244	1.05948	26	6.68877	1.02272	26	5.78887	0.869162	26	10.3798	0.860773	26	9.73733	0.899833	26	10.3069
TRINITY_DN30858_c0_g1	1.02708	11	14.2607	0.929572	11	8.27812	0.949687	11	5.39537	1.04245	11	13.5548	0.981498	11	5.45817	1.0055	11	14.2787
TRINITY_DN33553_c2_g4	1.04025	1		0.891187	1		1.22979	1		1.11449	1		0.664441	1		1.0342	1
TRINITY_DN34239_c0_g2	1.11503	10	11.1918	0.967796	10	8.60009	1.05049	10	9.81386	0.860003	10	13.993	0.909792	10	33.3747	0.828792	10	8.17639
TRINITY_DN32352_c0_g1	0.557983	21	46.2812	0.764089	21	9.35152	0.769888	21	19.9132	1.48675	21	19.8293	1.80302	21	19.0835	1.28224	21	12.945
TRINITY_DN34822_c2_g2	0.951878	8	7.99193	0.993372	8	20.4321	1.14809	8	4.65405	1.00565	8	7.30795	0.846687	8	9.79307	1.17322	8	8.60333
TRINITY_DN36570_c2_g1	1.04379	6	1.90739	1.0196	6	5.30871	1.13615	6	8.76395	0.866779	6	8.94367	0.865232	6	11.3375	0.952139	6	3.85329
TRINITY_DN36031_c2_g1	0.854439	10	9.78236	0.956376	10	7.70445	1.11803	10	6.82555	1.0706	10	4.87695	1.02751	10	20.1819	1.14758	10	11.1928
TRINITY_DN32543_c1_g1	1.03089	11	12.3426	1.05675	11	7.04829	0.964828	11	6.64946	0.881441	11	15.5747	1.00737	11	15.9317	1.11023	11	17.4096
TRINITY_DN34214_c1_g1	1.1044	20	8.84751	0.991858	20	8.25608	1.05331	20	18.0501	0.989933	20	6.79969	0.868933	20	15.5027	0.854403	20	22.9939
TRINITY_DN33750_c1_g3	0.812425	20	6.27663	1.01796	20	6.16443	1.02093	20	9.28151	1.12089	20	4.90687	1.1736	20	8.74937	1.09109	20	10.2086
TRINITY_DN35186_c2_g1	1.08105	23	12.0399	0.990378	23	3.89083	0.986632	23	7.2814	0.970308	23	5.32154	0.947569	23	8.43593	0.903293	23	12.4626
TRINITY_DN36763_c1_g3	0.948889	5	5.86461	0.956818	5	5.10142	1.01774	5	12.8108	1.03893	5	7.69558	1.02642	5	21.9909	1.06152	5	8.88253
TRINITY_DN37043_c1_g2	0.811727	10	15.1548	0.940324	10	11.3334	1.04366	10	4.85512	1.08787	10	4.39727	1.12008	10	7.83486	1.22391	10	11.4386
TRINITY_DN41380_c0_g1	0.89109	9	8.25709	1.0154	9	9.31166	0.934902	9	4.94697	1.09161	9	5.0047	1.21783	9	4.12214	1.01075	9	4.08081
TRINITY_DN35167_c2_g2	1.23818	4	4.65683	1.09311	4	2.18274	1.10214	4	3.20571	0.746618	4	5.71267	0.762799	4	9.25022	0.745171	4	4.76275
TRINITY_DN32778_c5_g3	1.17832	6	7.68212	1.06339	6	3.36652	1.03234	6	7.60628	0.871264	6	7.25437	0.808418	6	5.28358	0.822287	6	7.43995
TRINITY_DN31994_c0_g1	1.16027	10	6.94803	1.14543	10	6.33471	0.91285	10	11.3024	0.931629	10	6.42354	0.948748	10	6.74122	0.748832	10	11.6462
TRINITY_DN31863_c2_g2	1.10098	19	6.85344	1.07984	19	8.63999	1.07605	19	19.1644	0.904505	19	17.1598	0.858832	19	20.2568	0.947176	19	13.9737
TRINITY_DN24250_c0_g1	0.900957	8	3.87064	1.06774	8	3.11392	0.95066	8	4.80913	1.07407	8	2.09405	1.13836	8	4.55341	1.06853	8	12.6698
TRINITY_DN31803_c1_g7	1.03898	12	12.2083	1.01156	12	9.84106	0.998395	12	4.77967	0.927111	12	16.1431	0.923056	12	10.0379	0.960856	12	24.5266
TRINITY_DN35134_c1_g3	0.907905	5	3.29663	1.03628	5	6.82026	0.965426	5	6.21235	1.03786	5	5.60768	1.16712	5	1.77717	1.06859	5	9.35158
TRINITY_DN32223_c4_g5	1.14144	6	7.06309	1.08868	6	11.1101	0.930573	6	7.78496	0.930741	6	9.00873	0.884538	6	10.2966	0.815483	6	10.1791
TRINITY_DN33800_c0_g1	0.934759	17	6.74074	0.982009	17	4.63901	0.957659	17	10.0684	1.066	17	8.16658	0.995684	17	10.6996	1.11473	17	24.8876
TRINITY_DN31907_c0_g1	0.938639	8	8.408	1.16079	8	10.2566	0.962722	8	17.1598	0.917123	8	19.3235	0.959701	8	8.63437	1.04744	8	9.32474
TRINITY_DN35236_c1_g2	0.827422	7	3.02097	1.01654	7	4.1385	0.933591	7	8.42633	1.19697	7	8.65331	1.21446	7	8.27546	1.11421	7	5.11433
TRINITY_DN34065_c3_g5	1.1091	23	9.08794	0.902449	23	9.41979	0.994439	23	14.4725	0.954346	23	12.139	0.998163	23	11.6712	0.923272	23	17.6206
TRINITY_DN35192_c1_g1	0.928991	14	6.05094	1.17434	14	14.2995	0.982619	14	8.20414	0.968004	14	6.04799	0.982997	14	14.6096	1.02363	14	18.1432
TRINITY_DN36052_c0_g1	0.856519	9	17.9701	1.00104	9	6.96947	1.01203	9	4.36174	1.12389	9	11.3638	1.13101	9	15.1676	1.08107	9	7.30596
TRINITY_DN23653_c0_g1	0.793944	16	8.39623	0.942736	16	13.937	1.0035	16	16.3487	1.14308	16	9.81785	1.18745	16	16.899	1.19663	16	10.7295
TRINITY_DN32725_c0_g5	0.994218	8	4.86516	1.16581	8	7.77153	0.993206	8	7.00231	0.994818	8	8.10313	0.90742	8	9.72826	0.978889	8	9.41184
TRINITY_DN31435_c0_g1	1.04874	26	6.3862	1.06989	26	6.16294	1.00177	26	5.8831	0.944148	26	4.95477	0.982787	26	7.58664	0.953687	26	10.2571
TRINITY_DN30948_c2_g2	0.752817	14	11.0954	0.922114	14	7.76394	1.01452	14	6.12284	1.17477	14	6.18243	1.0994	14	12.6942	1.35527	14	10.8374
TRINITY_DN35423_c3_g4	0.760063	16	13.6326	0.967241	16	4.66872	0.935454	16	14.2357	1.18228	16	5.24167	1.31611	16	13.9362	1.22344	16	17.5376
TRINITY_DN33389_c0_g1	0.936832	20	7.47754	1.00573	20	5.5503	1.04386	20	5.98747	1.05024	20	6.3846	1.0596	20	7.68495	1.07263	20	8.72163
TRINITY_DN35969_c0_g2	1.22345	16	20.9611	0.977977	16	4.5214	1.02102	16	8.85048	0.857729	16	28.2604	0.83847	16	21.9993	0.853233	16	28.1685
TRINITY_DN35261_c2_g1	0.900648	7	4.84901	1.00746	7	6.39408	1.11306	7	13.8955	1.02793	7	9.04177	0.945833	7	22.7658	1.23764	7	9.65636
TRINITY_DN31403_c0_g1	0.921859	20	7.36118	0.914787	20	11.0571	0.932387	20	10.5968	1.11583	20	9.95786	1.08097	20	12.1744	1.09658	20	9.48823
TRINITY_DN31136_c1_g1	1.05324	2	1.39377	0.930641	2	3.61265	1.0307	2	24.3748	0.955033	2	12.6326	1.06191	2	25.9356	0.897258	2	14.3679
TRINITY_DN32638_c2_g1	0.800858	5	4.49582	1.15616	5	2.31149	0.89055	5	3.95187	1.19756	5	1.91138	1.19706	5	2.51007	1.05941	5	5.04739
TRINITY_DN32804_c0_g2	0.861327	5	4.50406	0.976984	5	2.69968	0.896801	5	11.362	1.0781	5	3.49512	1.13058	5	23.6077	1.18262	5	24.0715
TRINITY_DN32120_c0_g2	1.07843	11	11.2701	1.06074	11	7.43477	0.973431	11	12.0982	1.01367	11	12.0152	1.00297	11	18.7698	0.893462	11	6.79298
TRINITY_DN33243_c3_g1	1.09118	17	7.30256	0.970287	17	5.94054	0.995096	17	9.42935	0.989434	17	8.30982	0.959116	17	16.4735	0.919122	17	8.36587
TRINITY_DN31661_c1_g5	0.814771	12	5.47746	0.987842	12	6.09499	1.00073	12	1.96018	1.13247	12	7.91576	1.17552	12	3.38857	1.09736	12	5.60949
TRINITY_DN32496_c2_g1	0.926748	12	5.58051	1.19762	12	14.0776	1.04519	12	6.38242	1.03344	12	10.0182	0.976681	12	11.1926	1.02202	12	13.4419
TRINITY_DN36325_c0_g1	1.04074	11	8.65849	0.988123	11	8.86477	1.03818	11	3.67313	0.968285	11	5.58634	0.890191	11	15.5094	0.964578	11	14.6137
TRINITY_DN31549_c1_g1	1.02482	8	6.98222	0.958011	8	5.36009	1.03059	8	3.69682	1.05674	8	14.5483	0.940316	8	3.89824	1.06703	8	8.27374
TRINITY_DN28082_c0_g2	1.63764	11	15.8874	0.85943	11	10.2468	1.1824	11	7.6416	0.543631	11	30.2309	0.578146	11	50.1399	0.573972	11	26.2623
TRINITY_DN34115_c0_g3	1.2494	2	11.5306	0.975312	2	29.0572	0.79005	2	13.1148	0.765983	2	3.49585	1.29603	2	71.6906	0.466605	2	29.7169
TRINITY_DN33219_c2_g1	1.32517	7	4.94196	1.0881	7	3.16675	1.13945	7	3.36982	0.655829	7	10.1943	0.581772	7	24.0771	0.719034	7	16.801
TRINITY_DN32155_c0_g4	1.37386	6	7.39518	0.939287	6	7.13623	1.00538	6	41.5985	0.76431	6	15.9072	0.73401	6	48.2691	0.68632	6	9.93724
TRINITY_DN33469_c1_g1	0.893236	37	20.8491	0.964733	37	14.6718	0.923388	37	23.6241	1.08323	37	21.8243	1.22163	37	25.9987	1.08664	37	19.6093
TRINITY_DN35183_c2_g3	0.829292	10	11.6674	0.945141	10	9.91219	0.881409	10	13.6795	1.14583	10	6.33553	1.28747	10	5.488	1.133	10	10.1265
TRINITY_DN31157_c2_g6	0.837712	9	19.1667	1.12857	9	23.8435	0.81184	9	51.0234	0.96023	9	2.69872	0.905095	9	53.7912	1.39352	9	65.2113
TRINITY_DN33306_c1_g1	1.00739	7	4.33355	0.991861	7	8.35243	1.00834	7	5.12236	0.999551	7	5.52342	0.973421	7	3.48936	1.0126	7	10.987
TRINITY_DN37043_c1_g3	0.987955	2	2.12168	0.991508	2	3.43362	1.11986	2	6.11504	1.01604	2	5.01797	0.92522	2	4.20838	1.0053	2	1.80972
TRINITY_DN33014_c3_g3	1.24371	5	2.05733	1.10915	5	2.34266	1.0336	5	2.65066	0.78676	5	1.37867	0.709095	5	7.6548	0.820187	5	1.22974
TRINITY_DN30711_c2_g3	1.07171	12	14.1814	1.00464	12	6.82645	0.986192	12	9.58015	0.985229	12	7.0182	0.96731	12	13.6686	0.940327	12	23.1395
TRINITY_DN33278_c0_g3	1.08773	12	8.20269	0.958741	12	8.58363	0.982058	12	5.12774	1.02578	12	7.49171	1.03253	12	8.28814	0.928406	12	8.8063
TRINITY_DN32917_c1_g2	1.06537	14	8.27823	1.02697	14	6.40501	0.969412	14	10.7992	0.959824	14	5.25625	0.960046	14	13.7854	0.913121	14	18.5568
TRINITY_DN58773_c0_g1	1.18757	13	20.238	0.816749	13	8.4771	1.05588	13	8.24071	0.912657	13	11.329	0.799128	13	14.1067	0.968378	13	23.7674
TRINITY_DN31295_c2_g1	0.998578	11	8.2179	1.10456	11	5.75503	0.98362	11	8.54482	0.985555	11	7.0679	0.967486	11	8.49588	0.963273	11	15.1896
TRINITY_DN34280_c1_g1	0.824774	7	10.7168	1.02983	7	4.47339	0.963883	7	7.85518	1.15632	7	14.6138	1.3363	7	4.02263	1.09376	7	10.6326
TRINITY_DN35848_c1_g2	0.852818	14	6.73323	1.14696	14	3.5596	0.934693	14	8.86378	1.10105	14	6.25436	1.11801	14	9.27766	1.02112	14	2.66198
TRINITY_DN36397_c2_g4	0.887077	14	9.84412	1.20077	14	12.7085	1.01147	14	14.6691	0.900855	14	9.71532	1.01365	14	24.1943	0.9561	14	31.1474
TRINITY_DN36498_c1_g1	1.06924	12	6.07856	1.07892	12	3.35774	1.02185	12	9.53579	0.925707	12	6.00278	0.92446	12	13.8147	0.946885	12	8.14207
TRINITY_DN34793_c2_g2	1.03789	21	5.71736	0.973542	21	8.27272	1.0491	21	7.06746	0.98022	21	4.48069	1.01651	21	7.60064	1.00819	21	15.0638
TRINITY_DN33177_c3_g16	0.777797	2	54.6378	1.00696	2	6.75665	1.43267	2	24.5431	0.98108	2	14.972	0.986088	2	19.1426	0.927509	2	12.6912
TRINITY_DN31776_c0_g1	0.912631	10	5.88355	1.03686	10	4.73592	0.977097	10	7.35953	1.10322	10	2.78954	1.06666	10	11.5963	1.03308	10	3.18801
TRINITY_DN33932_c1_g2	0.678879	9	8.81354	1.00461	9	12.5302	1.37607	9	9.79928	1.08095	9	13.6563	0.816603	9	38.5509	1.62917	9	21.3358
TRINITY_DN34243_c0_g1	0.867976	14	7.72175	0.827192	14	7.80346	0.797029	14	16.875	1.25265	14	6.31968	1.30051	14	16.0553	1.14447	14	8.12511
TRINITY_DN34285_c1_g1	1.14924	14	9.9021	1.15254	14	11.3045	1.06964	14	10.1351	0.849436	14	13.3328	0.816123	14	23.6794	0.781158	14	15.9347
TRINITY_DN30823_c0_g1	1.14582	17	11.9649	1.02804	17	7.6528	0.92848	17	18.3852	0.913005	17	5.74635	0.927357	17	10.4536	0.907869	17	25.0977
TRINITY_DN31112_c0_g1	0.875169	7	21.037	1.1268	7	15.4076	0.949659	7	2.69361	1.00519	7	5.18204	1.03716	7	9.81214	1.02753	7	2.34412
TRINITY_DN32414_c1_g3	0.972037	13	11.0384	1.03366	13	2.9448	0.949643	13	4.60176	1.00201	13	6.50568	1.01436	13	19.4961	1.0442	13	8.64893
TRINITY_DN34882_c0_g1	0.89252	14	8.52803	0.944273	14	10.4814	1.1466	14	6.98521	1.00944	14	12.4209	0.979883	14	10.5824	1.14179	14	9.82193
TRINITY_DN31528_c0_g1	1.08023	2	7.50985	0.940103	2	2.04587	1.0512	2	4.06923	0.986342	2	3.66863	0.954209	2	11.8226	0.913766	2	7.46509
TRINITY_DN31341_c0_g1	1.08805	14	12.0309	0.959778	14	11.9817	0.968099	14	8.05549	0.916838	14	6.96634	0.978736	14	10.9374	0.935195	14	7.17647
TRINITY_DN36994_c3_g1	1.00471	6	7.77847	0.965998	6	4.24467	1.03567	6	6.80584	1.01017	6	11.0589	1.03521	6	5.76228	0.970236	6	16.5833
TRINITY_DN31162_c2_g1	0.84858	9	11.3119	1.03687	9	2.57508	0.897442	9	1.72564	1.1498	9	4.52747	1.2105	9	7.90521	1.05804	9	6.64858
TRINITY_DN33766_c1_g2	1.17585	15	7.79253	0.982754	15	6.63153	1.01645	15	9.00565	0.92354	15	8.29527	0.849332	15	8.94795	0.880347	15	7.40018
TRINITY_DN36960_c0_g1	0.655092	10	12.4118	0.981173	10	4.67743	0.999985	10	7.50124	1.30817	10	9.02188	1.31636	10	4.5969	1.26679	10	6.59941
TRINITY_DN36761_c1_g1	1.22026	7	5.9256	0.930566	7	3.99884	0.979495	7	2.1492	0.92162	7	2.66077	0.902632	7	12.7798	0.868115	7	16.6023
TRINITY_DN35804_c0_g1	1.00193	16	7.57989	1.01048	16	4.93056	0.939689	16	12.9608	1.03544	16	9.88525	0.989758	16	19.404	0.99669	16	11.4764
TRINITY_DN32952_c0_g3	0.910503	15	8.15577	1.04776	15	5.24545	0.971524	15	5.78694	1.07745	15	11.6886	1.11264	15	8.5518	1.03767	15	9.05868
TRINITY_DN35380_c0_g3	1.02274	10	9.56867	1.0971	10	6.33769	1.00304	10	8.81022	0.914273	10	16.4301	0.778645	10	29.8166	1.00923	10	19.729
TRINITY_DN35262_c0_g1	1.0945	4	4.43163	1.08374	4	2.69742	1.11741	4	2.87514	0.823527	4	10.5755	0.894671	4	11.4257	0.97288	4	13.0383
TRINITY_DN34105_c1_g1	1.00457	14	7.67861	0.954132	14	4.59133	0.956466	14	9.44226	0.992539	14	6.08956	1.04731	14	15.0391	1.02186	14	17.4319
TRINITY_DN32384_c0_g1	1.01279	1		1.05235	1		1.08467	1		0.982899	1		0.937801	1		0.944463	1
TRINITY_DN35092_c1_g7	1.08419	6	8.12063	1.07981	6	11.0187	1.12492	6	9.0142	0.787813	6	14.1679	0.873433	6	9.45577	0.924823	6	8.39505
TRINITY_DN28143_c0_g1	0.926898	19	6.59637	1.0908	19	6.5913	1.02441	19	9.1901	1.0151	19	3.27698	0.943788	19	9.26457	1.0647	19	7.55721
TRINITY_DN35247_c1_g2	0.751859	6	18.0136	0.998435	6	12.5359	0.936885	6	2.28767	1.22511	6	13.1394	1.18323	6	14.9458	1.18115	6	14.1434
TRINITY_DN32205_c4_g1	1.16299	5	3.03516	0.993411	5	0.707624	1.31708	5	7.67759	0.752459	5	0.335404	0.573118	5	11.5963	1.03634	5	5.10147
TRINITY_DN30854_c2_g3	1.14909	1		1.08089	1		1.02026	1		0.925847	1		0.818577	1		0.851316	1
TRINITY_DN33975_c2_g1	1.0974	8	8.79656	1.12881	8	8.27381	1.10657	8	3.48931	0.873019	8	13.1148	0.854142	8	7.41856	0.881139	8	19.4165
TRINITY_DN33848_c0_g2	1.03899	12	14.813	1.15291	12	7.02759	0.979018	12	13.4834	0.92784	12	18.9655	0.832187	12	28.0094	0.890269	12	16.0144
TRINITY_DN33565_c1_g1	1.12936	11	6.97077	1.05336	11	5.29982	1.0282	11	9.39979	0.914606	11	5.83048	0.827166	11	30.1559	0.937413	11	9.84044
TRINITY_DN34623_c0_g1	0.859092	7	5.58881	1.00571	7	2.95469	0.921768	7	4.54604	1.10111	7	5.4557	1.24638	7	4.30963	1.04555	7	4.92981
TRINITY_DN31750_c1_g12	1.02811	10	9.44045	0.986898	10	3.59439	1.00929	10	4.92009	1.01777	10	11.4895	1.05009	10	7.53452	0.953439	10	8.78682
TRINITY_DN35327_c1_g1	0.935309	9	3.08023	1.01472	9	11.6508	0.964757	9	10.351	1.09029	9	3.09749	1.09197	9	11.859	1.06867	9	8.43831
TRINITY_DN30567_c0_g1	1.15331	2	2.56578	0.950836	2	6.09373	1.00691	2	1.53375	0.924972	2	5.92389	0.94311	2	0.856513	0.86137	2	10.386
TRINITY_DN33793_c1_g2	0.934916	9	7.93009	1.0375	9	9.11442	1.02575	9	8.77719	1.01348	9	6.11871	0.999359	9	19.0691	1.1694	9	15.3873
TRINITY_DN32463_c1_g1	1.06214	16	9.21301	0.953049	16	9.43916	0.965369	16	9.29538	0.984404	16	12.2753	1.00953	16	18.2009	0.944523	16	10.3466
TRINITY_DN31295_c2_g2	0.700546	7	6.88278	1.31064	7	6.86301	1.10369	7	10.3498	0.890046	7	7.76812	0.992991	7	16.0187	1.33405	7	6.61699
TRINITY_DN33433_c0_g1	0.950629	10	4.22038	0.979597	10	6.32729	0.935619	10	9.68432	1.08181	10	7.86057	1.03	10	12.3114	1.12057	10	5.27019
TRINITY_DN33823_c0_g3	1.07393	11	5.31976	1.03788	11	7.08219	1.02223	11	11.4316	0.897904	11	11.5013	0.94433	11	15.0491	0.890418	11	23.9432
TRINITY_DN34991_c2_g1	1.06638	13	6.42903	0.970691	13	3.35597	1.0381	13	8.22835	0.946336	13	7.61288	0.945613	13	11.8009	0.875552	13	8.40276
TRINITY_DN33680_c0_g1	1.31142	6	3.90904	0.948232	6	4.4075	1.00707	6	3.88014	0.839993	6	12.998	0.789733	6	4.57887	0.785966	6	3.54199
TRINITY_DN35172_c0_g1	1.032	6	8.93364	1.0304	6	15.0615	1.03694	6	13.4162	0.931629	6	10.2781	1.01057	6	13.888	0.917984	6	13.2842
TRINITY_DN35599_c0_g4	0.823332	8	5.80542	0.997884	8	5.96602	1.05601	8	6.23049	1.09465	8	3.25003	1.15382	8	15.2414	1.11215	8	16.4134
TRINITY_DN34922_c2_g2	1.19857	6	9.25393	0.98069	6	3.67826	1.00039	6	9.57471	0.918239	6	25.0602	0.806188	6	10.4155	0.877942	6	10.7742
TRINITY_DN33515_c1_g1	1.05205	12	13.7018	1.02655	12	4.3901	1.08633	12	11.9978	0.882478	12	9.90141	0.883885	12	14.3777	0.978271	12	13.8434
TRINITY_DN33920_c0_g1	1.04975	14	15.8578	0.938343	14	8.71458	0.966182	14	3.55717	0.955861	14	11.7647	1.01731	14	11.9511	0.929429	14	11.5628
TRINITY_DN36300_c3_g5	1.03424	13	6.3033	1.05639	13	12.2639	0.94706	13	17.6269	1.00937	13	5.21788	1.09829	13	18.2068	0.960505	13	14.1968
TRINITY_DN33932_c1_g1	0.98454	13	6.81484	1.108	13	7.24104	0.97409	13	2.66869	1.02763	13	6.84603	1.01431	13	5.62757	1.00677	13	7.2037
TRINITY_DN36418_c1_g2	0.77424	4	10.513	0.945935	4	1.38346	1.03827	4	0.860989	1.07289	4	5.95596	1.15004	4	1.73631	1.27799	4	4.5378
TRINITY_DN36914_c1_g1	1.11769	20	8.89488	0.995705	20	8.03553	1.03108	20	11.3933	0.971403	20	10.004	0.951108	20	10.5754	0.878702	20	18.5053
TRINITY_DN31159_c1_g4	1.01387	15	11.2093	1.0381	15	6.04077	0.971521	15	6.98014	1.02212	15	5.66974	0.977452	15	9.51201	0.979902	15	8.35599
TRINITY_DN36195_c1_g1	0.955577	15	9.46667	0.912297	15	9.4534	0.937591	15	10.4127	1.09381	15	4.6671	1.1324	15	7.77684	1.05446	15	12.6602
TRINITY_DN35688_c0_g1	1.00814	13	15.133	1.01027	13	7.35811	1.10934	13	6.86525	0.966262	13	9.69747	0.87613	13	15.6454	1.05809	13	22.1187
TRINITY_DN33628_c3_g8	1.08517	8	4.50805	0.987476	8	2.68332	1.04484	8	8.97678	0.866206	8	13.442	0.902212	8	22.6489	0.990931	8	17.1001
TRINITY_DN34415_c0_g2	0.945146	6	14.7134	0.934437	6	5.1078	0.939411	6	4.28419	1.05167	6	9.25044	1.04564	6	8.07436	1.07783	6	15.485
TRINITY_DN15388_c0_g1	0.545632	5	8.56279	0.556537	5	20.3093	0.550793	5	10.2814	0.460058	5	13.196	3.83577	5	16.7442	0.672545	5	17.9691
TRINITY_DN30595_c2_g2	1.02353	16	5.44571	1.12438	16	5.461	1.0025	16	11.7387	0.935675	16	7.87711	1.00651	16	6.80581	0.903672	16	14.742
TRINITY_DN31639_c1_g1	1.09083	7	4.73496	1.01147	7	7.07224	0.956887	7	1.54325	0.937415	7	7.73479	0.935176	7	5.48399	0.860283	7	12.3
TRINITY_DN36383_c5_g2	1.07154	6	11.3598	0.984629	6	17.4475	0.943801	6	16.5254	1.01737	6	8.82421	1.03291	6	2.51142	0.875261	6	8.98828
TRINITY_DN37116_c0_g1	1.02981	6	4.76135	0.971317	6	4.22005	1.03617	6	0.824507	0.980183	6	3.80248	0.95087	6	12.5315	1.01317	6	9.91268
TRINITY_DN33718_c1_g2	0.921576	8	16.5181	0.994967	8	5.9728	0.954015	8	4.83736	1.09098	8	12.4897	1.00529	8	9.46707	1.12658	8	11.0297
TRINITY_DN31087_c1_g3	0.652004	11	19.3869	0.628292	11	34.9269	0.677375	11	35.109	1.539	11	26.222	1.41532	11	10.7566	1.66909	11	21.2366
TRINITY_DN35527_c0_g7	0.732466	16	10.2625	1.12971	16	7.42792	0.89351	16	7.17137	1.171	16	9.08275	1.228	16	7.38511	1.12013	16	7.09082
TRINITY_DN31453_c1_g1	0.865691	1		0.791189	1		0.842978	1		1.36268	1		1.24441	1		1.14083	1
TRINITY_DN16361_c0_g1	1.16559	5	13.3746	1.03952	5	9.80173	0.899883	5	44.9148	0.955572	5	7.42682	0.955902	5	49.6174	0.865134	5	25.7145
TRINITY_DN31863_c2_g3	1.04544	12	8.19019	1.06303	12	3.95334	0.912552	12	9.28821	1.03525	12	5.84575	0.981477	12	5.45854	0.916606	12	5.45681
TRINITY_DN33661_c2_g2	1.08151	5	2.4489	1.10595	5	6.53126	0.975657	5	4.71797	0.919365	5	4.89008	0.877056	5	20.2266	0.89419	5	4.08261
TRINITY_DN31738_c0_g2	0.967919	10	13.8034	0.944692	10	1.48113	0.960318	10	3.8341	1.08532	10	5.42351	1.06845	10	12.4701	1.02926	10	25.9115
TRINITY_DN33254_c2_g1	1.19525	11	11.431	0.999273	11	6.42993	1.03251	11	5.32086	0.881878	11	17.3638	0.869067	11	20.9377	0.887161	11	14.7183
TRINITY_DN34695_c0_g2	0.92421	4	13.3556	1.04224	4	6.47517	0.96448	4	3.84589	1.10365	4	11.4905	0.991795	4	17.8296	1.02081	4	24.2227
TRINITY_DN30906_c0_g1	1.07465	7	6.50732	0.960048	7	7.68677	0.997841	7	4.18977	0.973305	7	15.7988	0.960077	7	10.9297	0.967883	7	13.0607
TRINITY_DN32615_c0_g1	1.04623	18	10.4821	1.05413	18	2.95351	1.01868	18	5.75503	0.901526	18	8.20587	0.917087	18	11.4224	0.969721	18	13.1043
TRINITY_DN30675_c4_g1	1.04627	13	8.7396	1.01247	13	6.80994	1.14354	13	9.79091	0.914062	13	6.96747	0.91787	13	19.2146	0.970229	13	12.9438
TRINITY_DN32364_c0_g2	1.18717	4	29.1783	1.07081	4	10.04	1.13864	4	5.28879	0.737172	4	44.4934	0.748655	4	45.0689	0.763717	4	35.738
TRINITY_DN33991_c0_g1	0.70689	20	14.8269	1.02742	20	9.93417	0.963432	20	10.5825	1.23148	20	10.6471	1.27714	20	10.7438	1.22762	20	9.82294
TRINITY_DN31936_c1_g2	1.04756	3	0.343781	0.984937	3	5.01842	0.937744	3	4.38838	0.992815	3	1.88183	1.12774	3	5.2161	0.925645	3	2.19909
TRINITY_DN31017_c0_g1	0.767032	12	9.95639	1.05504	12	3.94105	0.885693	12	6.45432	1.22869	12	8.44252	1.3227	12	16.2807	1.10893	12	4.26645
TRINITY_DN32449_c0_g3	1.0204	14	6.2716	0.928497	14	4.30534	1.07807	14	5.69258	1.00597	14	5.45873	0.998545	14	13.2719	0.986466	14	15.2891
TRINITY_DN31194_c0_g1	0.958705	8	20.3402	0.906027	8	11.6779	0.982332	8	7.29037	1.00819	8	17.2659	1.08994	8	18.0391	1.0877	8	18.7059
TRINITY_DN32134_c3_g1	0.90019	11	9.96735	1.09112	11	6.13487	0.96622	11	11.0928	1.04176	11	7.56847	1.08878	11	16.1405	0.920754	11	15.0676
TRINITY_DN36223_c0_g5	0.98006	10	15.773	0.97449	10	11.6433	1.07621	10	11.4363	0.955547	10	10.6968	1.10151	10	16.0622	0.866454	10	17.0282
TRINITY_DN35881_c3_g4	0.752656	5	1.74084	0.894188	5	11.7983	1.34635	5	10.3965	1.03107	5	3.84283	0.704029	5	8.97372	1.553	5	5.19352
TRINITY_DN37174_c1_g3	0.964921	16	6.85525	0.979228	16	6.0521	0.985791	16	12.0297	0.985843	16	12.0335	1.06493	16	12.6264	1.06711	16	8.4311
TRINITY_DN33631_c2_g1	1.15293	15	7.64836	1.0012	15	7.29159	1.05441	15	8.92325	0.899543	15	5.5603	0.866237	15	8.30469	0.881653	15	21.4685
TRINITY_DN33936_c0_g2	1.01176	6	6.84188	0.924875	6	3.36817	0.884956	6	5.43259	1.05864	6	8.65853	1.18459	6	2.79131	0.976591	6	2.04479
TRINITY_DN33975_c1_g1	0.994657	10	8.5481	1.05432	10	6.50948	1.15999	10	14.5192	0.903506	10	9.71899	0.857896	10	16.5773	1.13683	10	19.3726
TRINITY_DN33734_c1_g3	1.15816	28	7.52391	0.997675	28	5.10753	0.992082	28	11.2188	0.946574	28	6.45315	0.905564	28	13.7327	0.885884	28	16.272
TRINITY_DN32992_c0_g1	0.905219	13	13.5304	0.989399	13	3.43571	1.02709	13	7.7252	1.07513	13	8.23659	1.109	13	16.7744	1.05111	13	7.9768
TRINITY_DN31958_c1_g2	0.985811	12	6.9138	1.04936	12	6.75355	1.01601	12	9.85589	1.00531	12	5.35608	0.987386	12	12.2686	0.999603	12	14.0414
TRINITY_DN34120_c1_g3	0.871431	11	8.9893	1.15589	11	6.59467	0.960928	11	5.02924	1.06127	11	2.346	1.10499	11	4.50322	1.0997	11	11.5528
TRINITY_DN35038_c0_g2	0.920691	15	4.95828	1.22197	15	9.48965	0.95859	15	6.8542	1.02238	15	7.06759	1.0445	15	11.1019	0.999905	15	16.1728
TRINITY_DN33458_c2_g1	1.15551	9	4.30976	0.972301	9	8.21884	1.01058	9	10.4742	0.943228	9	8.46591	0.964665	9	13.3193	0.86636	9	9.03113
TRINITY_DN33254_c2_g2	1.06798	11	7.25729	0.95396	11	6.72424	0.95123	11	6.68282	0.993978	11	5.62026	0.991488	11	11.228	0.989171	11	16.415
TRINITY_DN34414_c2_g5	0.807664	9	13.4348	0.994978	9	6.6353	0.970662	9	6.84201	1.20477	9	8.58645	1.17652	9	14.9792	1.14554	9	10.8967
TRINITY_DN35434_c0_g3	0.819706	6	14.5575	1.02483	6	2.91557	0.961443	6	4.73665	1.13719	6	8.42325	1.16564	6	5.95134	1.10792	6	17.8169
TRINITY_DN31046_c1_g3	1.04192	19	6.12152	1.00851	19	11.0466	1.03589	19	13.1006	0.975225	19	6.81264	0.934484	19	12.4367	0.953213	19	19.9576
TRINITY_DN31892_c4_g1	0.953805	6	3.88796	0.956529	6	6.77499	0.969093	6	8.06278	1.05914	6	4.04659	1.13663	6	4.99803	1.09206	6	9.74496
TRINITY_DN30857_c3_g2	0.92867	13	11.7343	1.1071	13	11.0183	0.949781	13	5.98613	1.04238	13	5.68368	1.08695	13	12.1742	0.968241	13	11.1659
TRINITY_DN30758_c9_g3	1.05978	7	1.54825	1.0499	7	6.65286	1.02548	7	3.93027	0.994094	7	5.56061	0.903788	7	3.54179	0.977877	7	10.0611
TRINITY_DN34922_c2_g5	1.03245	3	4.74546	0.978814	3	3.74178	0.978581	3	9.15523	0.969064	3	10.4614	1.07802	3	6.17235	0.856839	3	13.2861
TRINITY_DN34679_c0_g2	1.06542	7	13.2457	0.92369	7	8.32827	1.02196	7	6.53287	0.954936	7	16.7907	0.944463	7	14.4128	0.914953	7	18.616
TRINITY_DN34415_c0_g1	1.10578	16	6.78605	0.954632	16	8.72497	0.997898	16	5.67085	0.981829	16	5.10822	0.95066	16	4.993	0.922905	16	7.71409
TRINITY_DN32321_c0_g1	1.2185	7	16.0533	1.11375	7	8.31568	0.687255	7	59.5733	0.981474	7	1.61622	1.11698	7	7.30525	0.648646	7	51.9451
TRINITY_DN35833_c0_g1	0.936561	14	10.7083	0.991516	14	6.47217	0.987754	14	10.9587	1.08691	14	9.9494	1.12395	14	8.70803	1.05827	14	7.74615
TRINITY_DN33830_c2_g6	1.09462	21	16.1609	0.88272	21	5.4922	0.958602	21	7.9317	0.969807	21	9.26884	1.02771	21	8.71087	1.00727	21	19.102
TRINITY_DN33785_c1_g3	1.01542	8	11.3828	1.11229	8	6.15586	0.968634	8	4.00197	0.931133	8	12.0921	1.02317	8	10.3055	0.932521	8	8.98423
TRINITY_DN30816_c0_g1	0.955292	7	6.78027	0.981466	7	9.13275	0.939678	7	4.52527	1.10182	7	7.43911	1.19473	7	7.82072	0.94577	7	6.60235
TRINITY_DN35677_c6_g1	0.728494	12	18.0876	1.04848	12	5.8261	0.880467	12	10.8859	1.28115	12	9.37309	1.31971	12	15.1238	1.09854	12	11.2995
TRINITY_DN34917_c0_g2	0.724655	12	11.0305	1.14052	12	4.35974	0.876683	12	8.11448	1.17808	12	6.86009	1.26656	12	13.9914	1.2316	12	6.951
TRINITY_DN31264_c0_g1	0.902691	9	4.70482	1.01204	9	8.00225	0.931293	9	10.8648	1.09208	9	9.02028	1.10658	9	8.69917	1.07345	9	9.87411
TRINITY_DN35445_c0_g9	1.12225	6	4.55536	1.00822	6	0.768178	0.949073	6	7.66468	0.919015	6	13.5312	1.01346	6	7.7318	0.769556	6	3.98172
TRINITY_DN30919_c0_g2	1.12026	1		1.10054	1		0.807082	1		0.98058	1		1.03861	1		0.861937	1
TRINITY_DN37115_c2_g4	0.953394	24	5.16349	0.975625	24	3.32608	1.04605	24	6.98508	1.0711	24	10.029	1.05673	24	10.1473	1.03758	24	10.4184
TRINITY_DN35572_c0_g4	1.01045	15	5.57126	0.981796	15	4.43576	1.02856	15	7.39076	1.01329	15	10.4154	0.993193	15	10.2599	0.992796	15	10.4644
TRINITY_DN35980_c4_g3	1.02848	10	10.9038	0.981459	10	14.5275	1.0408	10	3.32568	1.03459	10	7.11033	0.934693	10	6.86082	0.939035	10	18.4247
TRINITY_DN33387_c0_g1	1.12705	7	7.04261	1.00375	7	5.20555	0.979798	7	10.439	0.97227	7	6.11878	0.908054	7	8.96642	0.929605	7	7.37499
TRINITY_DN31630_c0_g1	1.02938	16	9.00735	0.886993	16	4.63142	0.972302	16	7.83787	0.975295	16	5.99808	1.05428	16	10.8923	1.02778	16	10.2417
TRINITY_DN36490_c0_g1	0.924127	4	22.4415	0.899422	4	4.09027	1.00542	4	8.40883	1.11569	4	18.7634	0.979134	4	17.9963	1.09253	4	15.5767
TRINITY_DN32794_c0_g1	1.00895	10	5.04078	0.995875	10	8.85943	1.00309	10	17.6265	0.997567	10	5.27987	0.995469	10	12.3873	1.07039	10	12.1827
TRINITY_DN35848_c1_g3	0.983262	8	3.1445	1.21706	8	6.49479	1.05792	8	11.2467	0.930505	8	3.46319	0.904203	8	7.65822	0.933314	8	7.07282
TRINITY_DN28501_c0_g1	0.944778	13	5.51478	1.03824	13	8.53678	0.97915	13	3.92331	1.08544	13	6.59116	1.07048	13	6.1689	1.02217	13	5.47255
TRINITY_DN34565_c2_g1	1.03389	9	5.62143	1.00717	9	3.3338	1.08076	9	9.45429	0.950482	9	3.56961	0.978874	9	5.35511	0.953312	9	16.5704
TRINITY_DN31863_c2_g4	0.785229	13	18.8034	0.927193	13	5.32946	0.852005	13	10.1484	1.31201	13	13.2977	1.27186	13	12.8037	1.25712	13	27.6951
TRINITY_DN35079_c0_g2	0.90008	6	11.4962	1.19611	6	12.1417	0.956527	6	5.50165	1.03182	6	13.6832	1.12817	6	16.1622	0.953031	6	10.9237
TRINITY_DN36791_c0_g1	1.01607	11	5.86883	1.03579	11	7.71637	0.997943	11	14.7827	0.92981	11	8.5396	1.02513	11	27.2928	0.980435	11	5.86728
TRINITY_DN34175_c2_g5	1.02932	3	39.6758	1.05319	3	9.39193	0.920986	3	2.94263	0.999656	3	21.7372	0.838794	3	17.1537	0.891922	3	26.6303
TRINITY_DN35626_c0_g2	1.00019	5	15.4431	0.952187	5	6.97502	0.930799	5	8.38145	1.05628	5	7.61703	0.88495	5	15.7783	1.21188	5	11.0075
TRINITY_DN37036_c5_g2	0.989396	8	7.61965	0.933645	8	5.15673	1.05362	8	15.9346	1.01747	8	4.22381	0.958983	8	16.1987	1.16206	8	5.25937
TRINITY_DN34046_c0_g1	1.00285	11	15.6992	1.21208	11	18.1606	1.15869	11	40.9851	0.804686	11	17.0851	0.874249	11	42.5094	0.844312	11	34.5768
TRINITY_DN32219_c2_g1	1.07094	14	7.64173	1.01008	14	7.61168	1.05051	14	23.5809	0.989628	14	7.75631	0.911358	14	22.7434	0.883169	14	14.307
TRINITY_DN32865_c0_g8	0.843352	7	7.52622	0.934301	7	4.87989	0.995647	7	7.67334	1.03478	7	4.26649	1.1018	7	21.4418	1.24237	7	9.24874
TRINITY_DN34438_c1_g1	1.11485	8	15.2366	0.963802	8	4.48332	1.07052	8	5.97041	0.8742	8	18.5431	0.833978	8	19.0552	1.0323	8	18.3555
TRINITY_DN34701_c0_g1	0.979833	16	10.6982	1.00107	16	6.64527	0.996584	16	8.47755	1.02182	16	6.17801	1.03813	16	14.989	1.08234	16	12.7526
TRINITY_DN35832_c0_g1	1.15388	5	5.65938	1.05938	5	1.87056	1.06787	5	3.42037	0.772989	5	8.17586	0.765964	5	0.573164	0.863043	5	31.4244
TRINITY_DN31371_c2_g2	1.07546	10	8.67924	1.03557	10	4.81205	1.03425	10	9.55273	0.931	10	5.57152	0.929119	10	10.3218	0.979492	10	7.70378
TRINITY_DN27342_c0_g1	0.996352	10	3.42239	0.964667	10	2.69871	1.07276	10	8.45853	1.02289	10	5.13656	0.903199	10	15.9211	1.17943	10	18.9359
TRINITY_DN31659_c0_g1	0.942421	10	11.3154	1.01515	10	3.64727	0.92603	10	11.7081	1.09025	10	8.58979	1.06854	10	7.84053	1.08908	10	11.6078
TRINITY_DN30532_c1_g1	0.903383	7	1.25775	0.963609	7	3.76666	0.929178	7	13.5655	1.13784	7	4.91838	1.12692	7	6.26509	1.14182	7	2.66388
TRINITY_DN30646_c0_g2	0.899516	10	11.7316	1.05258	10	4.58401	1.00467	10	8.87843	1.06752	10	14.4665	1.03012	10	4.89052	1.04392	10	12.3019
TRINITY_DN35257_c0_g1	0.838516	3	1.456	1.01062	3	5.41935	0.879189	3	7.31952	1.11666	3	0.130164	1.1989	3	6.9717	1.16082	3	11.2591
TRINITY_DN31030_c3_g2	1.13741	9	7.20114	0.976344	9	11.0783	0.934479	9	9.97869	0.940339	9	6.79348	1.00093	9	32.6546	0.752806	9	36.1023
TRINITY_DN34719_c0_g2	1.31321	8	8.584	0.985248	8	16.9132	0.912531	8	29.1556	0.919476	8	12.0712	0.826958	8	15.1314	0.563525	8	38.5368
TRINITY_DN34934_c0_g1	0.946026	1		0.997559	1		1.12248	1		0.982257	1		1.03034	1		1.02288	1
TRINITY_DN36397_c2_g9	1.05004	3	6.24278	1.13218	3	12.4429	0.98424	3	13.6842	0.859561	3	12.8239	0.930383	3	9.30817	0.89643	3	7.28762
TRINITY_DN31849_c3_g3	1.18698	5	5.6277	1.01127	5	1.10783	0.98956	5	12.4804	0.846603	5	10.0257	1.07877	5	11.7246	0.804346	5	19.695
TRINITY_DN36049_c0_g1	0.984748	11	8.41185	0.944594	11	3.09552	1.06008	11	4.30607	1.01402	11	7.0147	0.97007	11	7.0288	1.08323	11	9.79166
TRINITY_DN36894_c2_g8	1.14444	8	6.99272	1.00194	8	6.34104	0.990639	8	3.9222	0.952976	8	8.53714	0.980706	8	20.0199	0.847709	8	16.4968
TRINITY_DN35198_c0_g3	1.40822	15	20.8481	0.940005	15	7.54575	1.10785	15	6.69864	0.657768	15	34.717	0.655441	15	40.191	0.71849	15	42.4045
TRINITY_DN32498_c3_g1	0.88126	8	11.338	0.967673	8	4.45166	1.04886	8	22.4959	1.1266	8	4.41442	1.05045	8	42.2096	1.17247	8	37.6128
TRINITY_DN32887_c0_g7	0.915521	4	6.63598	1.185	4	8.32903	0.891602	4	5.99198	1.0645	4	1.93737	1.11593	4	20.7134	0.982922	4	4.81106
TRINITY_DN34711_c1_g7	0.93118	10	6.55696	0.808672	10	7.65181	0.998584	10	9.62582	1.10032	10	6.192	1.06762	10	13.2556	1.2183	10	15.1784
TRINITY_DN31528_c0_g2	1.17796	1		0.95611	1		1.02599	1		0.892433	1		0.947832	1		0.804563	1
TRINITY_DN37250_c2_g1	1.00336	9	7.55024	0.952729	9	12.1193	1.07787	9	6.70988	1.02708	9	12.8346	0.958393	9	11.1724	1.19872	9	16.2107
TRINITY_DN29368_c0_g1	0.706867	4	15.8979	0.994076	4	15.5411	0.911566	4	11.7669	1.22968	4	5.69685	1.01134	4	5.10407	1.60027	4	27.8961
TRINITY_DN33362_c3_g1	1.0478	7	3.15028	0.974804	7	5.31074	1.03259	7	1.46026	0.978689	7	8.72362	0.908754	7	7.36531	1.05841	7	11.8883
TRINITY_DN30303_c0_g1	1.15936	22	12.9235	1.03633	22	5.84987	1.03609	22	11.3907	0.876604	22	8.70843	0.78353	22	11.4027	0.918127	22	22.845
TRINITY_DN36421_c0_g1	1.10046	8	4.73341	0.958896	8	5.13821	0.959429	8	3.63103	0.99944	8	5.98883	1.01963	8	8.75467	0.936233	8	4.93093
TRINITY_DN32223_c3_g1	1.05362	3	2.17364	1.11739	3	2.7254	1.05224	3	2.18707	0.908045	3	1.88188	0.827041	3	1.73403	0.994231	3	3.80724
TRINITY_DN34042_c2_g1	1.0524	16	7.84742	0.984408	16	7.55707	0.965164	16	7.94745	1.04904	16	8.3792	1.08442	16	8.43718	0.877507	16	8.98466
TRINITY_DN32675_c1_g2	0.838826	12	24.5918	0.953528	12	3.76632	0.958113	12	5.33945	1.11474	12	11.2087	1.2795	12	20.8128	1.06928	12	8.56673
TRINITY_DN36267_c1_g1	0.90214	1		0.933241	1		0.889753	1		1.11439	1		1.25874	1		1.09468	1
TRINITY_DN30857_c3_g5	0.915026	6	1.4425	1.1068	6	7.25536	0.964215	6	6.28039	1.07704	6	4.63147	1.08319	6	7.44968	0.998063	6	12.0631
TRINITY_DN36244_c3_g1	1.24103	8	9.54415	1.00998	8	4.41913	0.997731	8	6.4419	0.824699	8	6.6594	0.815709	8	11.9148	0.772426	8	12.6363
TRINITY_DN35091_c2_g1	1.00028	10	17.4873	0.954071	10	7.07663	0.942911	10	11.7301	1.03088	10	8.31655	1.06148	10	12.3973	0.99865	10	18.4454
TRINITY_DN33235_c1_g1	0.740367	11	15.6141	0.92963	11	4.82236	1.06596	11	4.20081	1.17711	11	11.8126	1.03464	11	11.3298	1.39019	11	24.2871
TRINITY_DN34373_c0_g2	1.289	2	25.1806	1.22546	2	0.863905	1.12168	2	15.93	0.645111	2	63.6161	0.612189	2	42.9529	0.580949	2	57.9342
TRINITY_DN34101_c0_g1	1.01737	6	25.4865	0.989136	6	11.4339	1.07939	6	4.51535	1.03238	6	28.4795	0.920951	6	32.0425	0.946912	6	17.477
TRINITY_DN33987_c0_g3	1.11487	13	13.348	1.05098	13	9.24486	0.980292	13	9.31695	0.890923	13	6.97322	0.878344	13	10.5524	0.910278	13	10.458
TRINITY_DN36869_c4_g3	0.994996	2	6.32264	0.716175	2	18.0211	0.994998	2	8.46727	1.06943	2	6.63687	1.14038	2	12.093	1.14165	2	10.4532
TRINITY_DN32640_c0_g2	0.974153	7	4.50665	0.987954	7	8.61976	0.949739	7	8.83305	1.08057	7	10.862	1.13024	7	16.5172	0.922176	7	8.43576
TRINITY_DN31145_c0_g3	1.20374	9	8.5052	1.2257	9	9.76541	0.916897	9	8.9277	0.872238	9	8.91931	0.855582	9	8.07039	0.695544	9	26.2962
TRINITY_DN28443_c0_g1	1.01994	7	16.8276	1.0644	7	6.97485	0.945259	7	9.66727	0.968544	7	10.4897	1.01571	7	21.1686	1.09614	7	25.5646
TRINITY_DN33249_c1_g1	0.951914	10	6.91537	0.934805	10	5.27281	1.15925	10	11.0061	1.00867	10	8.08713	0.91724	10	8.87086	1.06007	10	11.5379
TRINITY_DN32677_c0_g2	0.811865	6	4.268	0.96646	6	5.63314	0.938185	6	2.56942	1.17113	6	8.84537	1.22499	6	2.62934	1.16855	6	12.4973
TRINITY_DN33143_c2_g4	0.864043	4	3.30106	1.04435	4	9.61444	0.85362	4	11.1986	1.153	4	16.4838	1.01779	4	3.3102	1.33164	4	6.15372
TRINITY_DN34456_c0_g1	0.897213	14	5.93224	1.1266	14	5.36971	0.972278	14	5.61053	1.06966	14	7.46172	1.02353	14	12.2195	1.09958	14	4.9756
TRINITY_DN34437_c0_g2	0.835517	7	7.60834	0.927476	7	4.43587	1.05043	7	2.44974	1.15785	7	2.71638	1.13373	7	7.63118	1.07452	7	6.55019
TRINITY_DN37090_c1_g1	1.10011	11	17.2573	0.978147	11	4.57615	1.04163	11	4.04986	0.914161	11	19.1871	0.890206	11	15.0965	0.92192	11	21.1663
TRINITY_DN31546_c1_g1	1.02693	7	7.91986	1.08868	7	12.4964	1.0679	7	6.21734	0.934562	7	13.5522	0.947297	7	10.0342	0.926209	7	9.90191
TRINITY_DN32475_c1_g1	0.842962	8	9.77279	1.02644	8	11.6841	1.05339	8	11.6067	1.10174	8	5.83872	0.978956	8	8.98089	1.12609	8	20.9701
TRINITY_DN32953_c1_g7	0.859499	8	4.00179	1.0773	8	7.73088	0.886807	8	10.1887	1.14703	8	4.06879	1.16409	8	7.11565	1.13756	8	10.8095
TRINITY_DN33104_c2_g3	0.913683	10	14.2932	1.15659	10	4.06919	0.963207	10	21.7499	0.988824	10	10.9468	1.07258	10	25.0309	0.981065	10	10.8307
TRINITY_DN32020_c0_g7	0.919662	7	7.97041	1.00594	7	12.4935	0.964384	7	12.2218	1.06553	7	1.05333	1.17595	7	13.2401	0.963445	7	10.0597
TRINITY_DN32250_c1_g2	0.940483	21	6.58377	1.1863	21	5.6647	0.963015	21	7.71934	1.05036	21	8.24795	1.05522	21	9.60183	0.943443	21	13.4204
TRINITY_DN30816_c2_g1	1.02975	8	14.452	1.02477	8	2.04936	0.955877	8	8.37177	0.976735	8	9.10179	1.0463	8	19.783	0.872953	8	13.9128
TRINITY_DN35378_c2_g4	0.96715	6	4.37808	0.926287	6	6.00911	0.980289	6	4.0347	1.05816	6	6.1594	1.10765	6	5.01886	1.03248	6	3.44373
TRINITY_DN32295_c1_g8	1.06348	7	13.5182	1.05984	7	8.23617	1.09495	7	5.92957	0.948081	7	9.63712	0.913987	7	17.717	0.896766	7	6.23379
TRINITY_DN35451_c2_g2	1.33523	14	5.44919	0.999251	14	9.07996	1.13927	14	16.7858	0.67192	14	25.1397	0.544689	14	46.7945	0.71006	14	17.7104
TRINITY_DN34024_c0_g3	1.01377	10	3.48156	1.12129	10	4.49221	1.01993	10	11.914	0.957206	10	5.24868	0.886007	10	21.507	0.922014	10	14.9697
TRINITY_DN36553_c2_g1	0.934503	6	6.21785	0.94361	6	11.8937	1.06919	6	5.72612	1.11241	6	13.1392	0.926231	6	4.81197	1.12927	6	13.2351
TRINITY_DN31815_c0_g1	1.10054	18	13.9425	0.948272	18	9.07698	1.08924	18	14.9968	0.91336	18	9.05216	0.844715	18	13.1617	1.014	18	28.1267
TRINITY_DN36936_c0_g1	0.875019	9	9.63313	0.951585	9	16.0814	0.970009	9	10.8659	1.13169	9	5.90849	1.05577	9	17.1282	1.10248	9	21.8933
TRINITY_DN31437_c1_g1	1.25356	2	1.00082	1.11844	2	1.76842	0.92255	2	1.50694	0.863626	2	8.17047	0.852104	2	6.78248	0.699499	2	3.44682
TRINITY_DN36770_c4_g2	0.792997	9	8.53138	1.12098	9	10.6204	1.10264	9	17.6751	1.1088	9	3.22362	0.868126	9	21.8098	1.28244	9	8.90103
TRINITY_DN31339_c0_g8	1.21557	6	2.49967	0.964735	6	3.4637	1.09117	6	9.00501	0.775768	6	2.50649	0.871748	6	7.15579	0.74266	6	7.92958
TRINITY_DN30915_c2_g6	0.993413	7	19.6811	0.910037	7	4.42265	1.14951	7	2.2965	0.944727	7	13.1537	0.852808	7	3.06297	1.05172	7	21.6972
TRINITY_DN36338_c1_g3	1.13084	11	11.6547	1.04419	11	7.5901	1.09275	11	9.97835	0.90216	11	13.3774	0.793096	11	12.0514	0.840124	11	8.76764
TRINITY_DN35457_c0_g1	1.11055	12	4.8362	1.0315	12	7.10264	1.02023	12	3.20116	0.92365	12	6.48655	0.93366	12	9.55672	0.918924	12	9.53531
TRINITY_DN34101_c1_g3	1.00876	7	13.1483	0.997855	7	6.85918	0.998733	7	10.8854	1.00252	7	7.01148	1.01032	7	5.84678	1.171	7	5.24083
TRINITY_DN31925_c0_g1	0.977249	2	6.33361	0.982315	2	7.44126	0.982159	2	7.51731	1.09498	2	3.61195	1.04295	2	1.82491	0.990635	2	7.91566
TRINITY_DN31627_c0_g8	1.01349	3	17.4536	1.06671	3	7.3841	1.04026	3	6.41807	0.996873	3	1.00844	0.905387	3	8.12626	1.00481	3	45.8114
TRINITY_DN35028_c1_g5	1.13442	4	5.82857	0.990376	4	23.701	0.834258	4	31.3671	1.06589	4	1.95098	1.16239	4	5.78993	0.751567	4	17.9654
TRINITY_DN35248_c3_g2	1.01713	4	7.08265	0.998613	4	2.8784	0.917689	4	8.2762	1.051	4	2.15636	1.08662	4	13.1331	0.874422	4	4.56369
TRINITY_DN35669_c4_g1	0.922574	15	3.24473	0.997747	15	6.69431	1.0302	15	8.98368	1.0727	15	5.59893	1.06524	15	13.5777	1.0381	15	8.33947
TRINITY_DN30697_c6_g3	0.9254	2	8.59595	1.0414	2	11.471	1.07475	2	12.9904	1.01296	2	6.97369	0.95809	2	2.68181	1.1197	2	0.393163
TRINITY_DN32328_c3_g1	1.08156	8	11.0422	1.17535	8	20.353	1.02382	8	8.77903	0.934817	8	13.1467	0.832324	8	21.837	0.831114	8	29.0218
TRINITY_DN32621_c0_g1	1.04664	15	14.8769	0.939178	15	6.90582	1.02743	15	6.79472	1.01847	15	12.0635	1.02972	15	20.2222	0.971918	15	18.9142
TRINITY_DN31502_c2_g1	1.0605	22	14.2017	1.02464	22	9.83236	1.11662	22	23.4594	0.865766	22	13.4313	0.842552	22	14.1022	0.928396	22	31.566
TRINITY_DN35471_c1_g1	0.878118	8	8.99491	0.961862	8	12.0288	0.973463	8	4.19416	1.06584	8	7.68905	1.07955	8	6.27136	1.17079	8	21.4111
TRINITY_DN32726_c0_g1	1.08009	14	13.5995	1.12896	14	10.6318	1.08037	14	4.97307	0.914594	14	15.4555	0.819148	14	21.2999	0.904895	14	19.9594
TRINITY_DN32058_c3_g1	1.17256	8	10.8947	1.2032	8	5.92283	0.957542	8	6.30971	0.82879	8	28.4806	0.840764	8	30.6083	0.849778	8	33.2009
TRINITY_DN32249_c0_g1	1.52384	5	40.2661	1.15771	5	12.7657	0.9695	5	32.8316	0.480829	5	46.5634	0.527719	5	40.3718	0.657345	5	52.3276
TRINITY_DN29756_c0_g3	1.0139	6	23.8274	0.939436	6	20.2104	1.02448	6	2.3478	0.97427	6	20.7874	0.970906	6	26.8731	0.954925	6	16.2204
TRINITY_DN32839_c1_g2	1.3827	3	5.61319	0.810148	3	2.88764	0.99006	3	13.2562	0.828448	3	7.56904	0.896636	3	8.44337	0.499093	3	20.1497
TRINITY_DN35554_c4_g4	1.03334	5	2.63265	1.05515	5	7.90958	0.945691	5	1.63786	1.01111	5	9.97185	1.00572	5	8.6287	1.00679	5	16.1673
TRINITY_DN36576_c2_g3	0.925424	4	3.18471	0.986998	4	3.167	0.998936	4	0.366433	1.04795	4	2.56882	1.15287	4	7.15836	1.008	4	3.66359
TRINITY_DN32087_c0_g5	1.02861	14	13.3269	1.25122	14	11.0428	1.14518	14	12.1744	0.867104	14	13.316	0.812556	14	14.0332	0.920979	14	24.1865
TRINITY_DN31077_c0_g1	0.959438	7	1.97145	0.939079	7	3.01764	1.0194	7	7.06186	1.02357	7	5.6189	1.14035	7	8.10097	1.08582	7	17.3321
TRINITY_DN33767_c0_g2	0.692687	6	11.9578	1.0361	6	2.65185	0.967825	6	11.3821	1.22167	6	3.60631	1.3302	6	3.89744	1.16662	6	7.90232
TRINITY_DN31626_c2_g1	0.893837	3	2.37784	0.930182	3	0.929497	0.920568	3	2.0545	1.11342	3	0.0875141	1.04695	3	2.99123	1.30806	3	3.61456
TRINITY_DN36632_c2_g3	0.749895	8	5.14267	0.961591	8	4.13973	1.01416	8	11.4206	1.15277	8	4.38086	1.18581	8	14.7965	1.24484	8	14.9015
TRINITY_DN32879_c2_g1	1.17908	9	12.1556	1.00017	9	6.01546	1.01389	9	3.08878	0.905572	9	13.1466	0.8298	9	12.984	0.890824	9	8.87142
TRINITY_DN32712_c1_g1	1.11552	13	10.1245	1.0563	13	7.36291	0.989273	13	4.93743	0.951504	13	2.64855	0.882715	13	7.58872	0.852537	13	8.9836
TRINITY_DN31349_c1_g1	1.00251	9	5.70987	1.17432	9	7.79975	0.972677	9	2.5928	0.989352	9	10.2187	1.00512	9	6.28198	0.897873	9	16.2839
TRINITY_DN35601_c2_g2	0.744239	3	1.60027	1.23269	3	0.0513	1.18772	3	1.48646	1.07945	3	3.39176	0.834039	3	18.4079	1.29337	3	5.14717
TRINITY_DN31643_c2_g1	0.941321	6	8.79034	1.03619	6	2.28356	0.926889	6	5.34355	1.08963	6	6.65899	1.0964	6	9.11923	1.10288	6	7.98004
TRINITY_DN36994_c2_g2	1.04677	5	2.22421	0.954612	5	8.01791	1.01593	5	4.90798	0.974042	5	5.02024	1.00243	5	6.45559	0.939999	5	10.593
TRINITY_DN37129_c1_g4	1.04226	14	9.2787	0.971346	14	5.71642	1.04414	14	11.3731	0.962515	14	10.2616	0.919756	14	14.4616	1.00338	14	9.27815
TRINITY_DN33448_c1_g1	0.930127	6	16.3319	1.09854	6	12.331	0.935964	6	5.40609	1.01628	6	11.8149	1.08481	6	8.28823	0.989486	6	8.30031
TRINITY_DN32222_c0_g2	1.13633	3	13.5837	1.12068	3	29.1624	1.0496	3	2.70998	0.783221	3	5.06037	0.821141	3	10.8421	0.759155	3	15.076
TRINITY_DN36105_c0_g3	0.979085	4	10.7368	0.943554	4	8.33236	0.940244	4	17.5046	1.12254	4	6.15107	1.22689	4	8.81628	0.961373	4	4.14091
TRINITY_DN33252_c0_g3	0.933211	18	6.55022	1.05143	18	5.96901	1.01059	18	6.80433	1.02601	18	7.63965	1.05427	18	12.3276	1.04168	18	12.359
TRINITY_DN34741_c0_g4	1.07607	8	14.3014	1.05344	8	4.15918	1.03726	8	4.12081	0.963603	8	8.36072	0.887496	8	17.3044	0.884866	8	23.7565
TRINITY_DN31453_c0_g3	1.136	14	14.3649	1.11414	14	11.3389	0.990361	14	15.0064	0.912325	14	6.63043	0.857024	14	13.7402	0.869254	14	20.5618
TRINITY_DN33602_c3_g3	0.850066	21	7.26548	1.18263	21	8.82288	0.927821	21	12.7029	1.08591	21	9.82735	1.18844	21	13.1436	1.05385	21	8.83037
TRINITY_DN36003_c1_g2	1.02714	15	12.0644	1.03593	15	6.90062	0.954443	15	6.11005	0.99939	15	6.96232	1.05765	15	16.3808	0.906362	15	11.8973
TRINITY_DN34467_c0_g3	1.03903	14	5.81983	0.997145	14	5.3398	1.04246	14	7.72788	0.9804	14	6.72379	0.934038	14	9.10733	1.04909	14	6.73857
TRINITY_DN32059_c2_g3	1.02666	1		0.834924	1		0.922289	1		1.02498	1		1.25135	1		0.961253	1
TRINITY_DN32426_c1_g2	0.949591	1		0.917766	1		0.977307	1		1.13279	1		1.13918	1		0.994587	1
TRINITY_DN32685_c0_g1	0.855107	21	7.00683	1.02206	21	8.40358	0.945654	21	2.82882	1.09447	21	7.31189	1.16668	21	9.04709	1.07666	21	10.7065
TRINITY_DN32380_c1_g3	0.956913	1		0.926071	1		1.17323	1		1.06623	1		0.969983	1		0.984082	1
TRINITY_DN36869_c2_g2	0.806774	6	7.58926	1.02475	6	3.20393	0.963053	6	7.06378	1.164	6	4.11971	1.22799	6	3.33489	1.09529	6	3.33101
TRINITY_DN30776_c1_g1	1.05801	3	1.86592	0.983731	3	0.832975	0.980302	3	1.53702	1.0087	3	1.42036	0.977022	3	4.35702	1.02396	3	13.4481
TRINITY_DN35684_c0_g2	1.07135	6	21.2036	0.976169	6	2.17247	1.00524	6	9.68113	0.952806	6	14.566	1.06479	6	15.3635	0.905882	6	12.1369
TRINITY_DN33760_c0_g1	1.11177	6	4.46841	1.08636	6	5.24564	1.09163	6	5.7401	0.889318	6	5.75063	0.873617	6	3.36293	0.921637	6	6.06921
TRINITY_DN31839_c1_g5	0.903295	4	3.16693	0.872955	4	13.0943	0.931795	4	5.02967	1.03448	4	19.4026	1.03775	4	12.529	1.27893	4	3.48099
TRINITY_DN29795_c0_g3	0.652847	8	12.8493	0.748642	8	12.3824	0.777028	8	14.5597	1.51956	8	15.992	1.55424	8	6.32902	1.23772	8	9.18314
TRINITY_DN22847_c0_g1	0.847456	9	7.20305	0.908786	9	5.73877	0.767284	9	11.8624	1.28653	9	11.3413	1.58565	9	15.5986	0.846807	9	13.1308
TRINITY_DN32155_c0_g1	1.23495	5	4.44106	1.08488	5	3.15392	1.29254	5	12.0008	0.82037	5	32.6501	0.746915	5	45.8132	0.769216	5	17.5623
TRINITY_DN31931_c2_g2	0.977586	16	14.6636	1.01635	16	3.81474	0.965752	16	11.7999	1.07471	16	4.97875	1.07584	16	7.35724	0.982104	16	12.8472
TRINITY_DN31299_c0_g3	1.12349	4	6.79647	0.966307	4	5.32977	0.986181	4	1.76133	0.964189	4	4.94181	0.905819	4	4.09684	0.95345	4	12.2143
TRINITY_DN31536_c0_g2	1.03428	1		0.917048	1		0.792654	1		0.906307	1		1.64249	1		0.703279	1
TRINITY_DN32986_c0_g2	0.916842	7	9.76353	0.920941	7	11.8723	1.01729	7	33.6594	1.0788	7	10.2346	1.14452	7	7.03116	1.04514	7	15.681
TRINITY_DN31669_c1_g3	1.07329	4	7.83602	0.953326	4	6.21859	0.962476	4	1.56316	0.961708	4	6.03039	1.0908	4	7.51998	0.920496	4	11.3191
TRINITY_DN31423_c3_g8	1.00224	7	15.0591	0.832946	7	16.4955	0.920579	7	7.32623	1.10689	7	8.87415	1.02931	7	12.1893	1.01195	7	24.4747
TRINITY_DN32998_c0_g2	0.911099	9	9.35968	1.2017	9	3.91617	0.942492	9	20.067	0.94675	9	7.17519	1.01072	9	18.2638	1.00335	9	17.7426
TRINITY_DN34449_c1_g1	0.917233	18	13.1273	0.925953	18	3.60384	1.09581	18	5.93065	1.03622	18	7.30743	1.0118	18	6.88541	1.07792	18	14.5815
TRINITY_DN36368_c0_g1	0.898368	9	6.49965	1.03777	9	5.46307	0.958129	9	5.30507	1.11232	9	3.91059	1.11751	9	8.60922	1.04984	9	13.1563
TRINITY_DN33299_c1_g2	0.742807	5	26.6045	0.929248	5	10.5751	0.908772	5	18.0237	1.30198	5	11.5855	1.361	5	16.2311	1.06981	5	10.3352
TRINITY_DN36979_c2_g3	0.875402	14	8.04378	1.08549	14	6.70082	0.967451	14	6.47114	1.09891	14	5.78238	1.11309	14	4.93543	1.03689	14	8.51927
TRINITY_DN36710_c0_g2	1.17468	3	5.55891	1.00062	3	7.80986	1.06559	3	5.22949	0.899272	3	8.35539	0.835557	3	18.5929	0.917203	3	6.29606
TRINITY_DN31930_c0_g7	0.948125	7	9.50716	1.06756	7	5.93955	0.968957	7	6.93303	0.981871	7	6.44069	0.992053	7	14.266	1.10181	7	3.85617
TRINITY_DN32094_c0_g7	0.757344	14	14.2592	1.07255	14	7.42302	1.02287	14	12.743	1.11728	14	8.02842	1.17488	14	10.0741	1.16078	14	4.92601
TRINITY_DN36110_c0_g1	0.997089	9	14.3429	0.944968	9	3.5285	0.971125	9	10.3618	1.06685	9	18.554	0.993319	9	12.4851	1.03736	9	2.21545
TRINITY_DN35826_c0_g1	0.823167	5	6.84493	0.934023	5	17.2236	0.870624	5	15.1858	1.06914	5	6.03569	1.33058	5	24.132	1.11505	5	6.04456
TRINITY_DN49492_c0_g1	1.02748	7	7.2214	1.03319	7	2.29035	1.11013	7	6.9728	0.894151	7	7.78824	0.977045	7	4.11096	1.02861	7	6.86026
TRINITY_DN31628_c1_g1	0.914357	18	6.51081	0.971134	18	4.66364	0.975409	18	8.95605	1.11427	18	8.41609	1.13861	18	5.33962	1.03559	18	9.26403
TRINITY_DN34930_c1_g1	0.914347	9	12.1169	0.959918	9	4.23354	1.09437	9	5.49005	1.05023	9	9.29625	1.06106	9	5.22557	1.05565	9	8.33801
TRINITY_DN32474_c3_g8	0.949517	3	4.17426	0.939061	3	0.335102	1.12651	3	10.7314	1.00432	3	0.338511	1.12314	3	9.74675	0.921099	3	1.85411
TRINITY_DN31482_c1_g3	0.821575	4	4.30362	1.02328	4	10.9018	1.67607	4	31.7406	0.741415	4	24.4484	0.755158	4	53.1204	1.04102	4	9.90205
TRINITY_DN32426_c1_g7	1.06601	2	6.69229	1.01406	2	2.34042	1.00972	2	2.19812	0.91341	2	5.5269	1.00726	2	11.5139	0.943168	2	4.88707
TRINITY_DN31265_c3_g2	1.04163	8	11.6291	1.0225	8	3.28061	0.898513	8	11.5799	0.945443	8	17.5656	1.17487	8	21.9116	0.995891	8	4.0275
TRINITY_DN35369_c1_g3	1.02309	10	9.9957	0.993021	10	7.46618	0.967096	10	4.78307	1.00281	10	11.2426	1.12369	10	20.2199	0.908617	10	15.4001
TRINITY_DN35466_c2_g1	0.714221	8	4.96568	1.10654	8	6.78491	0.976551	8	14.4322	1.10574	8	6.55605	1.25623	8	12.2543	1.31128	8	5.44826
TRINITY_DN35910_c1_g1	1.20061	5	11.9058	1.00989	5	2.61355	1.09496	5	20.3857	0.861774	5	26.6511	0.721604	5	29.7512	0.88114	5	9.66933
TRINITY_DN27047_c0_g1	1.01959	5	2.41164	0.990366	5	6.39093	1.05781	5	2.65819	0.931506	5	2.45329	0.978876	5	4.60363	0.96029	5	1.57734
TRINITY_DN54858_c0_g1	1.04766	4	5.24077	0.954734	4	3.23219	1.02131	4	4.00029	0.935285	4	2.53519	0.908233	4	7.1196	1.01739	4	10.0662
TRINITY_DN31255_c2_g3	1.01977	21	7.47697	1.08051	21	3.67553	0.996673	21	6.65642	0.991584	21	5.78438	1.00553	21	13.0107	0.954262	21	18.7663
TRINITY_DN32647_c1_g6	0.920907	8	5.85387	1.01718	8	2.07926	0.966614	8	2.33312	1.09359	8	8.59289	1.15306	8	4.3429	1.01646	8	3.38612
TRINITY_DN33007_c1_g1	1.16857	10	15.9392	0.997798	10	4.15938	1.03274	10	8.14236	0.890958	10	7.24489	0.828573	10	12.0091	0.888187	10	27.9299
TRINITY_DN35935_c0_g4	1.1873	14	10.2761	0.978415	14	5.34032	1.16903	14	11.0797	0.909094	14	11.7205	0.79835	14	22.4617	0.854131	14	24.891
TRINITY_DN34898_c0_g1	0.735932	7	7.65853	1.01352	7	3.92648	0.896708	7	7.37459	1.27873	7	7.61606	1.3577	7	7.30859	1.17633	7	6.21508
TRINITY_DN37101_c0_g2	0.952751	10	4.69484	1.01418	10	6.10292	1.01004	10	9.5662	1.05307	10	5.91249	1.04538	10	18.6604	0.993037	10	11.1365
TRINITY_DN32599_c0_g8	1.10274	9	10.295	1.06286	9	9.92457	0.910259	9	15.3497	0.995215	9	2.95159	0.915274	9	10.5216	0.890201	9	15.3043
TRINITY_DN32839_c1_g3	1.32799	3	2.37929	1.00855	3	0.355856	1.10067	3	7.77439	0.787471	3	0.160241	0.74557	3	1.5204	0.65919	3	6.0303
TRINITY_DN30478_c0_g1	1.0141	10	4.55221	1.01519	10	4.11952	1.05379	10	6.92533	1.01156	10	6.20417	0.903399	10	4.75531	1.02847	10	3.82434
TRINITY_DN33703_c0_g2	1.0888	13	20.302	1.01264	13	10.8027	1.0179	13	18.8885	0.910555	13	15.3654	0.856345	13	11.5464	0.950845	13	21.0652
TRINITY_DN32163_c2_g1	1.04627	14	10.2832	0.975701	14	9.92799	0.953367	14	18.3896	1.03591	14	13.8095	1.06645	14	15.7306	0.942319	14	15.9206
TRINITY_DN31964_c0_g1	0.948738	7	3.23859	0.941881	7	1.27599	0.944413	7	8.10486	1.02864	7	5.46571	1.04433	7	6.9576	1.149	7	5.30164
TRINITY_DN35898_c0_g2	1.08914	10	7.91222	0.934092	10	3.68801	1.10645	10	7.86012	0.947803	10	6.58638	0.967562	10	10.2465	0.957396	10	20.7948
TRINITY_DN35815_c3_g2	0.880887	5	16.1551	1.02119	5	8.22903	1.03078	5	4.19207	0.993372	5	5.54257	0.974555	5	13.4745	1.17313	5	17.2115
TRINITY_DN36943_c0_g1	0.938919	3	7.26813	0.891211	3	2.67763	0.77875	3	3.68188	1.19614	3	2.57081	1.25902	3	0.0856114	1.1296	3	18.2279
TRINITY_DN34451_c2_g1	0.966218	16	3.183	1.01727	16	5.1053	0.986738	16	8.45845	1.00783	16	5.0254	1.05755	16	11.3735	1.03276	16	11.3656
TRINITY_DN36564_c1_g3	0.891854	2	8.4032	1.04222	2	8.64417	1.07551	2	6.74953	0.98898	2	5.5384	1.02463	2	0.884366	1.16034	2	3.93461
TRINITY_DN32067_c0_g4	1.0343	20	9.05032	1.02143	20	7.89859	1.02016	20	15.6839	0.995684	20	7.14238	0.968471	20	12.7126	0.93852	20	15.5871
TRINITY_DN35127_c1_g1	0.998359	14	4.28972	1.01095	14	5.57309	0.999741	14	9.41008	0.989759	14	7.58786	1.01251	14	8.02206	1.02037	14	5.47165
TRINITY_DN31056_c1_g6	0.947892	11	6.96472	1.09338	11	11.6665	0.988592	11	10.8818	0.977755	11	6.46763	1.02744	11	9.30861	0.93581	11	8.14313
TRINITY_DN32954_c0_g2	0.979729	4	3.22779	0.92127	4	15.0136	0.971737	4	8.26888	1.11858	4	4.73608	1.07689	4	11.5485	1.02757	4	7.78902
TRINITY_DN34974_c1_g1	0.747468	9	12.4537	1.01936	9	5.08264	1.04934	9	15.7032	1.11252	9	7.48979	1.18533	9	12.4731	1.24308	9	21.547
TRINITY_DN34931_c3_g3	1.12845	7	13.5026	0.955931	7	6.08309	0.985163	7	7.79335	0.976229	7	12.898	0.951616	7	17.5586	0.938235	7	12.3953
TRINITY_DN35452_c1_g1	1.09119	10	10.3767	1.02346	10	5.66287	0.99651	10	5.87833	0.923848	10	13.7704	0.930854	10	17.8404	0.961116	10	5.40209
TRINITY_DN36604_c2_g4	1.06537	9	7.56195	0.883399	9	7.23593	1.0798	9	5.25998	0.974808	9	8.9242	0.910227	9	13.6609	1.00716	9	13.6416
TRINITY_DN34251_c0_g2	1.00291	4	9.72997	0.993096	4	3.01631	0.991994	4	2.13416	1.03236	4	4.0771	0.961092	4	7.83665	1.02337	4	12.7801
TRINITY_DN33233_c1_g2	0.977743	5	6.1725	0.919549	5	2.01401	0.97865	5	6.82228	1.09013	5	10.5582	0.994536	5	8.45354	1.17641	5	8.47165
TRINITY_DN34225_c0_g1	0.941942	10	4.75988	1.002	10	8.41487	1.04831	10	10.2485	1.03609	10	4.59775	0.975061	10	18.4813	1.04228	10	2.00665
TRINITY_DN34974_c2_g1	0.962477	8	4.82309	1.0377	8	5.57974	1.06575	8	11.2549	0.943625	8	9.10481	0.995144	8	14.3185	1.01892	8	21.9172
TRINITY_DN32705_c0_g4	1.01265	11	2.23475	1.23951	11	6.98287	1.07749	11	7.36675	0.896559	11	9.85923	0.834563	11	20.2025	0.914646	11	14.9761
TRINITY_DN36397_c2_g3	1.23123	1		1.2242	1		1.07569	1		0.650254	1		0.730732	1		0.825273	1
TRINITY_DN32579_c0_g1	1.13518	7	4.22024	0.977497	7	4.9598	0.992745	7	3.96227	0.914892	7	7.12962	0.967358	7	7.95024	0.904531	7	5.90663
TRINITY_DN33401_c6_g1	0.917877	2	10.7069	1.24128	2	0.637947	1.14693	2	3.23512	0.948175	2	5.54116	0.998224	2	16.2143	0.843842	2	5.03811
TRINITY_DN33014_c3_g2	1.03117	1		1.18746	1		1.03901	1		0.916702	1		0.883207	1		0.940388	1
TRINITY_DN31127_c2_g4	1.03862	6	6.63248	0.974853	6	1.44412	0.95108	6	13.3239	1.05911	6	7.89203	1.07756	6	7.85723	0.857982	6	21.1781
TRINITY_DN35533_c0_g1	0.847051	6	7.4691	0.998166	6	1.47429	0.919417	6	7.54442	1.18456	6	8.50398	1.28081	6	12.7392	1.13102	6	3.45669
TRINITY_DN34871_c2_g1	0.896933	10	7.39366	0.985351	10	9.43037	1.30403	10	14.2863	0.996958	10	11.1306	0.776691	10	23.6769	1.21427	10	12.1149
TRINITY_DN10973_c0_g1	1.13802	14	6.81937	1.05052	14	4.07789	0.98908	14	5.39262	0.919323	14	9.14106	0.888249	14	9.12676	0.92611	14	18.2403
TRINITY_DN37151_c1_g4	0.69827	20	11.2472	0.939729	20	14.8765	1.32883	20	12.513	1.0804	20	9.7012	0.716582	20	35.051	1.60989	20	21.2932
TRINITY_DN34515_c1_g1	0.990983	14	4.79731	1.07281	14	6.06659	0.957012	14	9.54775	1.02694	14	5.56592	1.0374	14	13.6157	0.93639	14	6.9321
TRINITY_DN34470_c1_g1	0.960938	15	8.1119	1.03649	15	7.94884	1.0266	15	11.1825	1.08881	15	6.86279	1.05853	15	19.56	1.15191	15	9.27437
TRINITY_DN31298_c0_g1	1.26951	5	9.12489	1.12759	5	9.92331	1.08366	5	19.5909	0.847591	5	3.35461	0.780035	5	0.202891	0.672277	5	38.3074
TRINITY_DN35574_c3_g2	1.07412	10	8.84146	1.0713	10	10.3299	0.976247	10	5.06489	0.941717	10	4.14589	0.867154	10	13.9672	0.943748	10	2.87302
TRINITY_DN30721_c4_g3	0.792222	4	9.04123	1.03482	4	2.44292	0.964232	4	6.07657	1.17004	4	2.19816	1.10522	4	7.99165	1.26926	4	6.7011
TRINITY_DN34485_c1_g1	1.04577	8	10.3183	1.00346	8	3.51015	0.984248	8	3.4153	1.00625	8	4.9248	1.00793	8	8.90617	1.00462	8	14.0083
TRINITY_DN31127_c2_g1	0.657731	4	13.8199	0.866147	4	1.63267	0.929101	4	7.53277	1.2957	4	6.02452	1.32983	4	15.7565	1.45656	4	7.27709
TRINITY_DN33660_c2_g1	1.08728	9	13.3167	1.02265	9	7.07376	1.12627	9	13.1836	0.914653	9	12.6227	0.910057	9	12.3411	0.868551	9	18.8764
TRINITY_DN35172_c0_g4	1.11591	2	9.48079	1.07798	2	3.36705	1.03672	2	0.227467	0.927925	2	8.40355	0.777957	2	9.14493	0.951618	2	6.11086
TRINITY_DN37215_c1_g2	0.834557	1		1.15018	1		1.55886	1		0.811829	1		0.524463	1		1.34348	1
TRINITY_DN35322_c0_g2	1.11759	6	15.4592	1.18539	6	13.905	1.04685	6	2.53829	0.837714	6	10.5039	0.765346	6	5.80619	0.82867	6	23.0942
TRINITY_DN37133_c1_g2	1.06395	4	10.4413	1.03212	4	4.46342	0.991593	4	5.78569	0.965267	4	6.25512	0.98652	4	5.77433	0.957298	4	7.4749
TRINITY_DN37215_c3_g2	0.809809	2	4.06456	1.05433	2	1.99885	1.10435	2	2.65426	1.03811	2	1.44102	1.12444	2	4.41249	1.151	2	8.32119
TRINITY_DN31214_c0_g2	1.2137	8	8.02695	1.11392	8	8.48436	1.31029	8	5.85294	0.649865	8	9.3557	0.653729	8	12.2009	0.810091	8	26.2493
TRINITY_DN33222_c1_g1	0.854843	9	6.00874	1.06255	9	5.61556	0.981451	9	2.51158	1.09221	9	3.08232	1.21616	9	8.02012	1.04026	9	7.82423
TRINITY_DN36248_c0_g2	1.05604	6	6.16572	0.9433	6	7.41189	0.97316	6	3.97172	0.998727	6	8.69892	1.06936	6	7.58381	0.925409	6	4.94705
TRINITY_DN36213_c0_g2	1.03148	12	7.968	0.945011	12	4.24445	0.903025	12	10.0201	1.06559	12	5.93677	1.21674	12	12.654	0.836809	12	6.53768
TRINITY_DN33220_c0_g2	1.03128	11	6.7376	0.963873	11	8.35986	0.972479	11	8.19317	1.01975	11	4.94815	1.08908	11	11.1149	0.922154	11	20.7063
TRINITY_DN32427_c2_g1	0.902014	5	5.09192	0.880445	5	6.5626	0.928331	5	4.61174	1.11395	5	0.378213	1.07532	5	3.34785	1.23737	5	6.19186
TRINITY_DN35300_c1_g1	1.07747	12	8.18511	0.942659	12	3.78877	0.999009	12	13.3396	0.977673	12	4.03043	0.978228	12	10.841	0.948429	12	10.9688
TRINITY_DN32145_c0_g3	0.769369	10	5.30004	1.07534	10	6.14267	1.05942	10	6.37866	1.13466	10	3.75138	1.03526	10	21.7549	1.28954	10	11.6948
TRINITY_DN31529_c2_g1	1.0314	17	10.7775	0.942622	17	2.84337	1.01041	17	7.23846	1.0044	17	6.54701	0.967254	17	5.50769	0.971283	17	18.7401
TRINITY_DN29297_c0_g1	0.862178	9	4.77746	0.968877	9	1.81985	0.980003	9	6.58336	1.10397	9	5.72622	1.1408	9	1.8715	1.15461	9	9.0758
TRINITY_DN35853_c2_g2	0.905891	9	12.9029	1.09684	9	4.1576	1.00334	9	6.68161	1.03868	9	7.48915	1.0615	9	18.5614	1.07064	9	12.8678
TRINITY_DN33492_c0_g4	1.01367	4	12.9355	0.991917	4	6.96049	0.936198	4	2.38078	0.996592	4	11.2547	1.10116	4	7.16592	1.0042	4	16.277
TRINITY_DN34904_c4_g1	1.22146	5	2.19921	0.946227	5	0.424498	0.947647	5	23.1909	0.856142	5	4.64732	0.898457	5	13.2179	0.767862	5	11.2065
TRINITY_DN36268_c0_g1	1.12904	13	6.03478	0.989923	13	3.00159	0.986156	13	6.39341	0.972412	13	6.87665	0.959547	13	8.35457	0.812872	13	10.8413
TRINITY_DN35171_c0_g2	0.75054	8	10.865	1.19272	8	3.35508	0.862407	8	35.4999	1.16659	8	1.84797	1.27709	8	44.8691	1.1649	8	25.0476
TRINITY_DN32895_c2_g4	0.745734	7	2.27448	0.956667	7	7.21715	0.981214	7	14.5076	1.02027	7	2.29243	1.19142	7	9.03731	1.46397	7	41.673
TRINITY_DN33520_c0_g1	1.04593	11	14.5262	0.969217	11	7.79648	1.0025	11	1.95348	1.01617	11	13.2453	0.997675	11	6.72887	1.06937	11	17.1754
TRINITY_DN36696_c0_g1	1.02767	8	7.87639	0.980003	8	5.81862	1.0577	8	5.28295	0.964199	8	8.93038	0.958419	8	9.15507	0.955778	8	8.27953
TRINITY_DN31007_c2_g2	0.877111	4	7.16192	0.969867	4	4.83477	0.896658	4	2.98054	1.09689	4	16.1807	1.23787	4	11.4512	1.25152	4	4.05539
TRINITY_DN31260_c5_g3	1.25043	8	12.3268	1.11845	8	4.23023	0.975442	8	10.4911	0.886812	8	6.36113	0.73208	8	20.2067	0.787087	8	30.5237
TRINITY_DN36955_c2_g2	1.17062	7	3.3842	0.951602	7	1.8708	1.02164	7	4.36181	0.929078	7	4.55545	0.916604	7	21.6378	0.865564	7	14.1964
TRINITY_DN35930_c1_g3	0.986428	5	4.96386	0.986749	5	3.02905	1.09613	5	11.5871	1.01889	5	9.41243	0.894819	5	26.9461	1.01733	5	8.29097
TRINITY_DN35802_c1_g6	0.997423	2	8.70228	1.03208	2	2.1653	1.01456	2	4.34348	0.975211	2	10.8254	1.0528	2	18.0165	0.957367	2	3.68547
TRINITY_DN34071_c4_g2	1.02498	8	6.0253	1.13834	8	2.02903	0.985439	8	4.5244	0.938457	8	2.50827	0.990225	8	2.61231	0.963196	8	20.5573
TRINITY_DN31549_c0_g2	1.08711	2	2.46629	0.980253	2	8.69685	0.951579	2	0.986421	1.08755	2	11.8107	0.909999	2	1.87516	0.915175	2	2.78544
TRINITY_DN32259_c1_g1	0.982884	5	4.54329	0.964578	5	3.62121	1.06785	5	5.49175	0.986485	5	4.91171	0.958196	5	7.69825	1.08987	5	15.5071
TRINITY_DN36852_c0_g1	1.13163	11	10.8409	0.961573	11	4.42118	1.05209	11	5.36864	0.926664	11	9.72882	0.860707	11	7.40615	0.906121	11	16.6408
TRINITY_DN33805_c0_g4	0.678318	9	8.19078	1.13237	9	4.36882	0.878426	9	11.1088	1.20632	9	9.2929	1.42584	9	7.22126	1.12725	9	10.4353
TRINITY_DN35883_c2_g1	1.05648	7	5.76837	0.968777	7	2.37491	0.992501	7	3.36433	0.985981	7	2.67718	0.976773	7	11.0843	0.933166	7	11.806
TRINITY_DN33844_c5_g5	0.924674	1		1.0041	1		1.10063	1		1.0392	1		1.02925	1		1.03328	1
TRINITY_DN34531_c0_g4	1.03964	9	12.5739	1.04927	9	6.33022	0.988792	9	18.168	0.912147	9	11.185	0.881634	9	21.5971	0.93158	9	20.5746
TRINITY_DN13338_c0_g1	0.854534	12	4.91618	1.21521	12	8.03906	0.991378	12	13.2777	1.09414	12	6.17829	1.06537	12	14.855	1.09733	12	15.7763
TRINITY_DN32635_c0_g1	1.0954	8	6.63255	0.980086	8	4.46989	1.08892	8	19.9658	0.871637	8	5.88115	0.875025	8	31.1379	0.986891	8	9.8921
TRINITY_DN31253_c1_g4	1.06684	10	7.2377	0.958101	10	8.47735	1.0411	10	4.39982	0.971273	10	10.2579	0.885788	10	11.3425	1.0464	10	13.3436
TRINITY_DN36139_c0_g1	1.28116	2	0.155237	0.954585	2	0.561485	0.949703	2	1.84859	0.875391	2	5.97645	0.840474	2	1.23248	0.784308	2	4.73055
TRINITY_DN36572_c1_g2	0.927075	7	3.42132	0.976466	7	5.96975	0.945924	7	6.5557	1.0909	7	5.84747	1.14787	7	16.9009	0.929789	7	16.8152
TRINITY_DN31796_c0_g8	0.777014	8	7.96717	0.931439	8	4.32166	0.972092	8	4.59854	1.20999	8	5.96884	1.09768	8	15.148	1.247	8	25.908
TRINITY_DN35607_c0_g1	1.04576	5	6.09553	1.06277	5	5.44207	0.970165	5	3.39377	0.90116	5	8.78755	0.905525	5	10.1932	1.10274	5	19.4653
TRINITY_DN31892_c4_g2	1.01059	3	17.5405	0.983927	3	4.62729	0.975599	3	0.906757	0.956957	3	0.364448	1.04346	3	11.6495	1.03508	3	24.9123
TRINITY_DN29927_c0_g1	0.901846	6	9.63272	1.00091	6	4.54138	0.966725	6	9.03948	1.09195	6	8.72096	1.00503	6	16.5612	1.14978	6	9.12942
TRINITY_DN31343_c0_g4	0.858666	8	6.64552	0.956778	8	3.47165	0.952592	8	7.17978	1.12724	8	2.36832	1.21622	8	9.98719	1.09694	8	6.61207
TRINITY_DN30972_c4_g3	1.28735	7	10.2147	0.838943	7	21.6249	1.07077	7	2.82891	0.789173	7	11.4457	0.841563	7	18.7506	0.70227	7	10.3275
TRINITY_DN32830_c1_g1	1.04574	3	2.1214	0.936578	3	3.71108	1.02424	3	2.11922	1.04101	3	3.77805	0.974066	3	0.692507	0.985055	3	6.73878
TRINITY_DN35080_c0_g1	0.982629	10	14.0984	0.948651	10	9.78772	1.04872	10	9.91996	1.02007	10	10.1291	0.922154	10	20.5075	1.2302	10	28.3711
TRINITY_DN36139_c0_g2	1.01911	1		0.979967	1		0.901603	1		0.978513	1		1.01633	1		1.1636	1
TRINITY_DN32599_c0_g9	1.10671	6	5.9707	1.0307	6	6.7303	0.929664	6	8.25247	0.987727	6	7.41796	1.01214	6	7.85653	0.849127	6	8.29754
TRINITY_DN35880_c0_g2	0.855076	4	9.42443	0.956484	4	3.73415	0.868789	4	12.1997	1.19764	4	8.53123	1.18755	4	1.97564	1.17331	4	8.37897
TRINITY_DN32695_c3_g8	1.14379	3	13.41	1.04385	3	0.151119	0.954012	3	12.0666	0.889745	3	13.3372	0.889462	3	19.237	0.909679	3	9.99375
TRINITY_DN34489_c3_g2	1.17731	6	3.32997	1.15163	6	3.01864	0.912875	6	6.69779	0.859053	6	8.88181	0.911282	6	9.48784	0.813993	6	11.8095
TRINITY_DN32894_c0_g3	1.49658	11	7.8689	0.812832	11	7.22265	1.11021	11	4.80952	0.719702	11	20.4226	0.741847	11	16.8505	0.667293	11	28.4397
TRINITY_DN33539_c5_g2	1.2949	9	7.40873	1.12474	9	6.83615	1.04045	9	5.57199	0.736162	9	10.6855	0.737781	9	37.7377	0.684716	9	18.8911
TRINITY_DN33806_c2_g1	1.11861	8	14.2518	0.976818	8	5.87988	0.997524	8	3.76898	0.912334	8	11.6457	0.852498	8	9.38171	0.992858	8	21.4818
TRINITY_DN33091_c3_g2	1.3171	2	20.6697	0.933894	2	0.267314	1.19011	2	4.13084	0.683053	2	37.3787	0.557025	2	18.9978	0.862938	2	40.9954
TRINITY_DN30783_c1_g1	0.806026	7	9.2621	0.980496	7	10.314	0.910897	7	13.4993	1.1651	7	8.02628	1.21633	7	16.8369	1.09965	7	13.0491
TRINITY_DN35870_c1_g1	0.987921	9	8.51375	1.08612	9	13.2478	1.01391	9	4.57468	0.918123	9	5.64411	0.967051	9	10.2689	0.943765	9	8.58592
TRINITY_DN36272_c1_g1	1.07801	7	10.005	1.0445	7	8.97973	0.952455	7	5.6395	0.98928	7	7.41798	0.945489	7	8.74572	0.919201	7	20.8717
TRINITY_DN33958_c0_g1	0.678695	14	10.6043	1.12432	14	6.90172	1.07685	14	7.73678	1.02512	14	6.13617	0.903515	14	9.52056	1.5157	14	9.09299
TRINITY_DN35341_c2_g1	1.18188	10	6.64861	1.06077	10	6.50254	1.27694	10	17.2298	0.83458	10	11.7647	0.653764	10	22.3917	0.78762	10	12.0655
TRINITY_DN35438_c0_g7	1.06626	9	6.78585	0.995933	9	7.84163	0.952968	9	7.94102	1.00921	9	7.62924	0.983212	9	5.06928	0.988901	9	9.04349
TRINITY_DN33251_c0_g3	1.15736	8	12.9236	0.981935	8	10.9876	1.0787	8	22.7388	0.913194	8	11.3907	0.877056	8	22.9601	0.845085	8	21.4787
TRINITY_DN32717_c1_g6	1.03244	1		0.990952	1		0.932597	1		0.960356	1		1.15521	1		0.938532	1
TRINITY_DN31230_c0_g1	0.985826	9	13.5283	0.925195	9	10.0808	1.12621	9	17.7504	1.08249	9	15.5816	0.932208	9	19.7697	1.03674	9	15.8018
TRINITY_DN36839_c2_g3	0.758779	5	2.72757	0.991724	5	4.6683	1.08581	5	17.3796	1.08687	5	12.9329	1.14966	5	15.2194	1.34286	5	2.34088
TRINITY_DN33033_c1_g5	1.14109	7	9.46968	1.00249	7	4.25666	0.965182	7	5.48355	0.932813	7	5.31211	0.883704	7	17.337	0.949871	7	16.9003
TRINITY_DN34022_c1_g3	0.891615	6	2.39323	1.12077	6	3.26291	1.20447	6	19.1285	0.968239	6	7.04556	0.920669	6	10.2183	1.08997	6	3.21114
TRINITY_DN33661_c2_g3	0.969156	1		1.00335	1		0.825363	1		1.18406	1		1.15697	1		0.963147	1
TRINITY_DN33289_c0_g2	1.16236	11	9.37396	1.01443	11	4.26682	1.03819	11	6.63798	0.858839	11	8.89712	0.857808	11	9.68716	0.831049	11	12.8821
TRINITY_DN31554_c0_g4	0.988078	6	11.5627	1.00579	6	6.67026	0.984079	6	4.94068	0.999395	6	4.46419	1.05043	6	6.98814	0.987832	6	14.8503
TRINITY_DN32923_c1_g1	0.865334	7	7.01871	0.969146	7	4.41248	0.874073	7	3.73737	1.15256	7	7.71544	1.20953	7	8.83824	1.07841	7	4.96527
TRINITY_DN30978_c1_g1	1.05847	17	7.63447	1.04571	17	6.54397	1.00842	17	8.64038	0.938766	17	10.8192	0.969729	17	9.69339	0.944956	17	13.2938
TRINITY_DN32427_c5_g2	1.04883	4	14.9458	1.00597	4	12.099	1.02048	4	6.90732	0.979112	4	12.8375	1.04744	4	11.6236	0.892533	4	12.8824
TRINITY_DN32880_c0_g1	0.900491	15	8.00578	1.05332	15	14.0984	0.993048	15	13.4798	1.05875	15	11.0324	1.10447	15	11.9176	0.953938	15	15.6006
TRINITY_DN35730_c4_g1	1.02595	7	16.7775	1.06505	7	7.36447	1.08654	7	11.9752	0.985334	7	7.71958	0.947928	7	27.5401	0.942955	7	21.4802
TRINITY_DN33385_c0_g1	0.913751	9	9.24148	1.22356	9	10.346	0.95815	9	8.44756	1.01427	9	5.8826	1.0823	9	8.27151	0.967681	9	6.52361
TRINITY_DN30645_c1_g5	1.01989	8	12.57	1.03859	8	5.31876	0.976286	8	16.9082	0.913192	8	5.62742	0.961874	8	21.6582	0.873783	8	13.4746
TRINITY_DN31328_c0_g10	0.947609	11	12.2501	0.97293	11	10.285	0.958749	11	22.4118	1.02431	11	8.69943	0.995165	11	22.8166	1.08594	11	18.6705
TRINITY_DN32087_c0_g8	0.953292	8	4.37685	1.16263	8	9.86803	1.08853	8	7.11169	0.844305	8	5.94806	0.897672	8	14.2376	0.989463	8	10.4206
TRINITY_DN36078_c0_g2	0.799682	3	3.73133	1.02721	3	8.90305	1.00058	3	6.0175	1.04362	3	4.69181	1.18554	3	4.27156	1.17758	3	8.24451
TRINITY_DN25996_c0_g1	0.881668	13	10.7938	1.04768	13	5.10885	0.92086	13	6.57556	1.13453	13	7.81775	1.17203	13	7.90702	1.07653	13	9.1349
TRINITY_DN36215_c1_g1	1.16436	3	2.73708	0.99596	3	4.18451	0.942844	3	10.3861	0.973037	3	0.818666	0.864515	3	0.936302	0.828882	3	0.362084
TRINITY_DN33278_c0_g2	0.958717	5	6.01314	1.16344	5	6.90264	1.02063	5	12.4431	1.05285	5	2.99978	1.04837	5	19.9183	0.924382	5	9.96112
TRINITY_DN33409_c1_g5	1.19069	7	5.84461	1.157	7	6.21881	0.895871	7	17.6888	0.877721	7	1.72363	0.899413	7	9.4016	0.807026	7	4.2665
TRINITY_DN33441_c0_g4	0.933778	13	9.92957	1.0761	13	7.27019	0.974591	13	8.33393	1.05044	13	8.48604	1.05112	13	10.9027	1.0162	13	8.8748
TRINITY_DN35454_c0_g1	0.927271	17	7.36319	1.06009	17	11.601	0.962531	17	11.6644	1.0468	17	7.43523	0.970743	17	14.0942	1.09224	17	14.531
TRINITY_DN36901_c0_g1	1.13683	10	16.0024	1.15024	10	4.02755	1.06546	10	11.017	0.849381	10	21.689	0.71671	10	33.9202	0.83535	10	20.7349
TRINITY_DN36197_c3_g1	0.89634	11	4.45808	0.9964	11	6.3767	1.065	11	7.48481	1.08278	11	7.95472	1.05006	11	14.3164	1.03374	11	8.20476
TRINITY_DN33143_c2_g3	0.890953	3	10.482	1.11903	3	24.5119	0.983193	3	8.41612	1.05604	3	0.650899	0.957092	3	0.575749	1.16123	3	1.51749
TRINITY_DN35795_c1_g1	1.01312	8	14.7182	0.941964	8	5.1248	1.01635	8	8.52403	0.96787	8	10.3628	1.10263	8	11.7966	0.998819	8	13.3053
TRINITY_DN31968_c1_g1	1.01672	13	6.66011	0.985774	13	4.86932	1.02535	13	7.21758	0.991683	13	7.6821	1.01902	13	12.0892	1.02236	13	11.2952
TRINITY_DN37143_c2_g1	0.949939	15	7.81594	0.96297	15	2.98022	1.04127	15	8.90016	1.03572	15	8.81541	1.06295	15	13.7885	1.00438	15	12.2587
TRINITY_DN31223_c1_g1	0.967744	9	7.0531	1.03336	9	2.62654	1.00359	9	10.024	0.9848	9	6.29344	1.06606	9	8.02083	1.02475	9	6.82424
TRINITY_DN32355_c1_g1	1.33801	8	16.7963	0.876566	8	8.29378	1.10723	8	3.02494	0.672173	8	8.74149	0.670371	8	17.3125	0.774564	8	20.5983
TRINITY_DN33490_c3_g1	1.11411	8	8.85836	0.953775	8	8.7777	1.03665	8	3.26045	0.896664	8	11.132	0.90575	8	5.64773	0.924306	8	19.7709
TRINITY_DN32534_c2_g1	1.1323	6	5.30717	0.978238	6	9.10016	1.04597	6	9.12032	0.924582	6	1.71471	0.888396	6	1.30071	0.883218	6	4.5687
TRINITY_DN36730_c0_g2	0.830221	4	9.26617	0.947108	4	8.03042	0.984726	4	3.07653	1.12982	4	18.3228	1.09653	4	2.12238	1.2279	4	15.1393
TRINITY_DN35563_c1_g3	0.985115	7	4.7695	0.991381	7	6.82057	0.939727	7	8.70246	1.06844	7	6.67345	1.04856	7	1.50973	1.05299	7	7.13568
TRINITY_DN33518_c0_g1	0.999113	8	5.54743	1.16362	8	6.02371	1.00676	8	6.17316	0.934442	8	3.7705	0.998712	8	11.3734	0.912757	8	2.81542
TRINITY_DN33797_c0_g3	0.871835	8	4.07277	1.07428	8	5.50618	0.967696	8	10.9238	1.10707	8	10.3635	1.16543	8	7.25311	1.06527	8	4.34372
TRINITY_DN32475_c0_g1	0.680665	13	12.2876	1.05976	13	7.62878	0.952834	13	18.4261	1.16191	13	10.2875	1.24618	13	20.1066	1.215	13	11.517
TRINITY_DN30820_c1_g1	0.899514	4	17.2146	0.973855	4	18.3469	1.09316	4	17.0092	0.922609	4	25.3602	0.935287	4	12.4926	1.18552	4	33.7641
TRINITY_DN37046_c0_g3	1.04534	3	7.96312	1.02334	3	10.5913	0.964919	3	15.3611	0.907121	3	18.651	1.08968	3	0.216951	1.07709	3	18.1393
TRINITY_DN33070_c2_g5	0.905563	2	5.06664	1.01687	2	9.76136	0.947764	2	8.21363	1.08446	2	2.45878	1.14	2	3.85649	1.07902	2	2.01285
TRINITY_DN31704_c0_g4	0.825799	5	7.19751	1.22358	5	5.1925	0.945391	5	5.93401	1.04989	5	5.41925	1.10219	5	4.18099	1.05875	5	8.19745
TRINITY_DN28544_c0_g2	1.02111	9	5.17371	0.952833	9	5.10753	1.01643	9	3.34567	1.01204	9	1.6552	1.01306	9	5.43163	0.979154	9	12.7916
TRINITY_DN35940_c0_g1	1.00264	5	12.46	0.959617	5	5.36269	1.02189	5	15.3085	0.984937	5	1.75591	0.905066	5	13.0387	1.20224	5	7.44869
TRINITY_DN37234_c1_g1	1.03797	3	2.9567	0.901891	3	3.65462	1.11848	3	3.47369	0.99061	3	7.31985	0.817747	3	1.68904	1.06646	3	4.25066
TRINITY_DN32096_c0_g7	0.923794	6	3.26609	0.984895	6	4.5705	0.968035	6	9.07088	1.11823	6	1.72875	0.962294	6	8.11943	1.17237	6	5.69094
TRINITY_DN36709_c0_g1	0.668828	11	9.87728	1.02514	11	14.4331	0.912743	11	8.85726	1.20493	11	4.91573	1.31432	11	11.2765	1.2079	11	21.353
TRINITY_DN31991_c1_g6	1.08802	12	7.86926	0.991868	12	6.03432	1.02338	12	6.32318	0.963413	12	8.11169	0.899686	12	8.75906	1.0325	12	14.7558
TRINITY_DN33661_c2_g1	0.94907	4	7.74886	1.02991	4	4.93458	0.911906	4	5.06293	1.04921	4	9.10273	1.10257	4	4.97079	1.07361	4	10.0443
TRINITY_DN34915_c4_g5	0.956232	10	5.23485	1.04454	10	4.00403	0.986105	10	5.79271	1.04438	10	7.16929	1.06645	10	7.524	1.05668	10	7.3628
TRINITY_DN33080_c0_g1	0.696333	5	11.0134	0.959797	5	0.141853	0.797836	5	15.7139	1.32382	5	12.4911	1.4528	5	20.6494	1.07731	5	2.5035
TRINITY_DN32577_c0_g2	1.04536	9	7.80953	1.00098	9	8.062	0.96367	9	6.22508	1.02964	9	15.7148	1.03167	9	13.269	0.950041	9	14.6918
TRINITY_DN33801_c0_g1	1.16752	11	12.7391	0.918614	11	2.06538	1.00836	11	13.6222	0.886866	11	15.7834	0.876244	11	13.0585	0.934895	11	6.51038
TRINITY_DN31651_c0_g1	1.0647	13	10.4026	0.993712	13	5.54504	0.937102	13	2.87183	1.00445	13	10.0283	0.978942	13	13.082	0.926049	13	11.8582
TRINITY_DN37124_c1_g5	0.908173	8	11.8232	1.12151	8	10.0298	0.934908	8	15.9608	1.05339	8	9.26066	1.16387	8	7.74674	0.94198	8	11.0026
TRINITY_DN36583_c1_g1	1.09378	6	5.06752	0.995715	6	7.87347	1.00901	6	6.5262	0.976874	6	4.44405	0.930357	6	11.6969	0.939827	6	6.20988
TRINITY_DN30915_c2_g4	1.09794	8	22.7899	0.93625	8	8.38089	0.983019	8	12.4804	0.907876	8	24.0301	0.959976	8	33.7738	0.946392	8	19.4385
TRINITY_DN36091_c1_g3	1.04252	5	11.6967	1.09418	5	21.4161	1.05268	5	3.54003	0.963005	5	7.53393	0.997091	5	43.2204	0.919306	5	37.7246
TRINITY_DN33879_c0_g3	1.07908	10	6.90603	1.13406	10	8.92738	1.01127	10	6.51309	0.897183	10	7.72794	0.872345	10	5.31732	0.902783	10	15.9622
TRINITY_DN35445_c0_g11	1.19526	4	2.28961	1.01207	4	2.09419	1.01777	4	3.59648	0.90278	4	2.40285	0.912689	4	1.24675	0.755515	4	3.96328
TRINITY_DN31714_c0_g6	0.966838	5	15.6788	1.03622	5	5.50987	0.946489	5	6.50112	1.0917	5	9.47155	0.9728	5	14.322	1.05336	5	28.3792
TRINITY_DN33389_c1_g1	1.10686	5	2.23789	0.954549	5	3.99741	1.04618	5	23.2551	1.03551	5	2.8708	0.953077	5	9.38657	0.833233	5	8.02247
TRINITY_DN35141_c2_g3	0.921223	2	7.44044	0.928966	2	5.70998	1.15633	2	14.297	1.04118	2	10.933	0.994732	2	19.2409	1.07043	2	2.19947
TRINITY_DN34243_c3_g3	1.02681	14	14.3279	0.968728	14	5.59561	0.913238	14	16.4399	1.05461	14	4.33446	1.0786	14	18.2227	0.915877	14	17.3548
TRINITY_DN33681_c2_g2	1.13126	7	4.09949	1.19124	7	13.9752	1.0297	7	3.86285	0.956969	7	3.48626	1.0174	7	14.1585	0.90912	7	10.666
TRINITY_DN35211_c1_g1	1.01233	4	4.23733	1.21802	4	8.96028	1.18926	4	9.80978	0.918936	4	12.0645	0.588683	4	47.3407	1.07304	4	6.16212
TRINITY_DN35859_c4_g2	1.16449	2	16.1365	0.967148	2	2.16033	1.0771	2	4.18514	0.867914	2	12.7217	0.809422	2	40.9497	0.891625	2	6.77736
TRINITY_DN36718_c0_g1	1.02457	12	12.3863	1.00554	12	1.71642	0.98125	12	8.4649	0.965523	12	12.5689	0.985107	12	10.0048	0.959834	12	4.44043
TRINITY_DN33826_c1_g1	0.73727	3	1.78129	1.14873	3	9.75197	0.911418	3	4.76066	1.02348	3	15.873	1.1968	3	3.36954	1.17517	3	8.05826
TRINITY_DN36949_c2_g4	1.28097	1		0.843083	1		1.02581	1		0.841251	1		0.83548	1		0.861365	1
TRINITY_DN34388_c1_g1	1.05213	8	17.531	0.981201	8	1.38849	1.03015	8	7.42792	0.914996	8	5.71544	0.921557	8	14.7269	1.09048	8	19.2132
TRINITY_DN34836_c3_g3	1.0386	1		1.08088	1		1.04815	1		0.94551	1		0.882295	1		1.0002	1
TRINITY_DN35545_c0_g3	1.24045	9	10.4985	1.06379	9	4.49964	0.997456	9	7.36433	0.784432	9	6.54029	0.668781	9	32.1623	0.850885	9	13.3107
TRINITY_DN36273_c1_g1	0.965645	6	12.9575	0.935816	6	2.99954	1.0454	6	12.8627	1.03978	6	13.0038	0.993466	6	8.72362	1.03262	6	18.809
TRINITY_DN32475_c1_g6	1.25059	16	10.199	1.1689	16	10.1685	1.03963	16	12.5099	0.768698	16	15.5013	0.711673	16	25.4371	0.736888	16	31.6978
TRINITY_DN31425_c1_g1	1.09656	5	4.45462	1.04671	5	6.74144	1.02333	5	2.68937	0.977581	5	9.96784	0.92159	5	9.40659	0.859137	5	6.75291
TRINITY_DN31946_c0_g1	1.00852	6	9.26643	1.00321	6	2.43725	0.937188	6	3.19146	1.02263	6	3.07921	1.03526	6	4.01622	1.00342	6	16.7406
TRINITY_DN36736_c0_g1	0.935746	5	4.59989	1.00528	5	0.832665	1.05342	5	1.57705	1.00932	5	1.80182	1.04763	5	1.69936	1.03956	5	4.65069
TRINITY_DN33098_c0_g3	1.29712	8	23.9823	0.953734	8	4.64914	1.02941	8	6.63185	0.799108	8	23.4071	0.822938	8	27.3	0.732475	8	23.1662
TRINITY_DN36684_c0_g2	0.905587	10	13.4765	0.902052	10	12.6732	0.989398	10	4.74555	1.10029	10	9.94224	1.13979	10	7.15779	1.11763	10	27.5823
TRINITY_DN34671_c0_g1	1.0077	7	11.5572	1.03385	7	3.93903	1.0599	7	5.001	1.01928	7	8.23354	0.889986	7	22.7215	0.916773	7	18.3815
TRINITY_DN30741_c0_g1	1.01714	6	11.5066	0.947187	6	4.60116	1.01324	6	10.9054	0.993382	6	11.3565	0.970008	6	20.0438	1.01342	6	2.34044
TRINITY_DN33406_c0_g3	1.00928	7	5.07209	0.91582	7	3.31182	0.962783	7	19.2128	1.0845	7	6.97924	1.08269	7	6.06811	0.948661	7	7.49757
TRINITY_DN30973_c2_g2	1.22716	13	14.8546	0.901249	13	18.4611	1.11267	13	22.8123	0.918264	13	18.7055	0.793766	13	14.7485	0.762995	13	18.8923
TRINITY_DN35384_c1_g2	1.02983	11	8.63436	0.981361	11	7.10115	0.985877	11	6.08776	0.999061	11	9.69767	0.971405	11	18.6751	1.00313	11	13.844
TRINITY_DN35263_c1_g2	1.05934	16	8.41045	0.998213	16	4.87818	0.934235	16	4.69573	1.03654	16	6.5756	1.07109	16	14.0457	0.884177	16	10.175
TRINITY_DN34473_c1_g3	0.916663	10	3.13972	1.00894	10	3.91817	0.96815	10	8.02178	1.08209	10	5.88028	1.15039	10	10.8534	1.0279	10	7.25208
TRINITY_DN33496_c3_g6	1.16396	1		0.979504	1		1.07929	1		0.910932	1		0.879321	1		0.801482	1
TRINITY_DN31260_c5_g1	1.16131	6	4.63059	0.875072	6	5.65198	1.4062	6	5.3171	0.770508	6	9.63696	0.529382	6	20.959	1.08748	6	12.4577
TRINITY_DN29645_c0_g1	0.919772	15	5.56064	0.966057	15	5.09314	0.872982	15	15.7317	1.16222	15	7.08734	1.10408	15	12.0555	1.09116	15	9.76294
TRINITY_DN34697_c0_g3	0.954631	4	4.89002	1.03082	4	8.99866	0.991057	4	3.65395	0.999611	4	3.60226	1.04445	4	19.0213	1.10785	4	24.0302
TRINITY_DN36199_c0_g4	1.05013	5	21.2697	1.09452	5	21.3535	0.959854	5	24.4045	0.912658	5	17.1439	0.821645	5	5.21307	0.711051	5	8.05046
TRINITY_DN30667_c0_g1	1.22124	13	14.8531	1.00654	13	8.78141	1.02309	13	9.7202	0.819946	13	11.5287	0.818652	13	11.707	0.790078	13	21.6909
TRINITY_DN36074_c2_g1	1.08393	11	2.55577	0.978915	11	12.852	0.997911	11	9.01483	0.959001	11	7.26211	0.949897	11	18.0146	0.916803	11	12.7015
TRINITY_DN33942_c0_g1	1.11267	3	13.5398	0.953534	3	3.66073	1.07	3	0.40937	0.912215	3	19.2985	0.935831	3	8.89057	0.959218	3	1.63348
TRINITY_DN31782_c0_g3	1.16095	20	4.80509	1.04742	20	21.1567	1.01171	20	9.46527	0.863034	20	8.42133	0.888565	20	16.9758	0.830709	20	6.95313
TRINITY_DN33959_c0_g8	0.963595	5	10.0212	0.991949	5	0.965041	1.15622	5	8.60435	0.894216	5	10.8949	0.947368	5	22.2456	1.24304	5	2.01931
TRINITY_DN31016_c6_g1	1.15439	9	5.41724	1.09598	9	15.8591	1.04442	9	4.97232	0.905891	9	4.26147	0.779152	9	15.6949	0.837182	9	23.0511
TRINITY_DN33979_c3_g2	0.645712	3	3.09121	1.28716	3	6.48747	0.908371	3	4.02503	1.22898	3	0.99473	1.18938	3	7.40558	1.32038	3	6.97093
TRINITY_DN31055_c2_g7	0.901362	4	23.2913	0.949687	4	6.20663	0.948521	4	7.92239	1.11797	4	7.72435	1.19865	4	22.2944	1.0383	4	21.5091
TRINITY_DN37174_c0_g3	0.968587	4	4.69218	0.877836	4	2.46557	1.06523	4	2.74757	1.01172	4	5.64544	1.00368	4	2.33346	1.15048	4	1.26091
TRINITY_DN32474_c3_g4	0.957283	1		1.06255	1		1.08119	1		0.983748	1		1.01998	1		0.982994	1
TRINITY_DN35531_c0_g5	0.812347	16	8.34927	0.968944	16	7.83068	1.02418	16	12.0138	1.07666	16	6.92339	1.07423	16	23.628	1.25338	16	20.985
TRINITY_DN31115_c0_g3	0.963573	13	7.51429	1.02707	13	7.55142	1.18889	13	8.09083	0.979963	13	11.406	0.874397	13	9.81346	1.01892	13	13.8953
TRINITY_DN30721_c4_g1	1.24572	7	6.70038	1.08024	7	3.85012	1.04301	7	5.18194	0.771908	7	8.89008	0.717932	7	9.31744	0.762696	7	10.4293
TRINITY_DN30221_c0_g1	0.81224	7	16.3506	0.998626	7	10.8479	1.09025	7	12.9672	0.93555	7	13.8947	0.984927	7	12.1927	1.30236	7	32.4102
TRINITY_DN32267_c0_g1	0.965171	5	10.736	0.990343	5	4.17426	1.01157	5	2.16132	1.05314	5	1.61321	1.03377	5	4.16999	1.05762	5	25.1241
TRINITY_DN35295_c0_g1	1.025	3	3.15782	1.06396	3	0.780005	0.979781	3	5.47688	1.01813	3	13.491	1.05028	3	2.85736	0.849778	3	2.96971
TRINITY_DN31985_c0_g4	0.858629	2	12.634	0.916397	2	3.40357	0.912558	2	4.22344	1.18341	2	4.27556	0.985682	2	14.0522	1.41371	2	5.09111
TRINITY_DN36469_c0_g1	0.888575	8	4.32074	0.912809	8	3.15942	1.21145	8	8.72571	0.960788	8	7.6074	1.01524	8	9.60464	1.18609	8	7.8673
TRINITY_DN36222_c0_g3	1.03312	4	5.41856	1.01446	4	5.08666	1.08665	4	12.0451	0.978562	4	4.97403	0.944374	4	10.5068	1.00031	4	15.6242
TRINITY_DN31603_c1_g3	0.73494	12	22.7508	0.997279	12	6.60509	0.83658	12	8.54689	1.21477	12	12.2005	1.33772	12	12.0512	1.26899	12	18.964
TRINITY_DN34711_c1_g8	1.00566	5	9.94717	0.783025	5	7.1763	1.10188	5	5.57926	1.05322	5	15.5842	0.910102	5	17.6081	1.14155	5	15.8776
TRINITY_DN34955_c2_g1	1.10594	4	8.62475	0.926896	4	7.99248	1.07535	4	3.19223	0.937548	4	9.89182	0.90499	4	9.63033	0.913748	4	14.7878
TRINITY_DN37246_c1_g2	0.948676	3	4.4384	0.882982	3	8.30749	1.03568	3	0.933478	1.02536	3	3.53273	1.082	3	1.86663	1.16388	3	2.81984
TRINITY_DN36589_c1_g2	0.943033	1		0.905226	1		0.988564	1		0.930976	1		1.38025	1		0.967797	1
TRINITY_DN35764_c0_g1	0.909924	1		1.04252	1		1.4337	1		0.930118	1		0.704903	1		1.09399	1
TRINITY_DN33915_c1_g1	1.02003	16	10.2949	0.986001	16	9.94933	1.01643	16	9.73629	1.01346	16	8.53494	1.014	16	13.3861	1.00526	16	12.9502
TRINITY_DN33687_c0_g1	0.944381	10	6.97859	1.02259	10	12.2756	0.996801	10	8.60116	1.07941	10	3.4771	1.01375	10	11.2144	1.06055	10	12.8339
[truncated: 5,197 more rows]
