# Supplementary material for: Comparative Transcriptome and Proteome Analysis Provides New Insights Into the Mechanism of Protein Synthesis in Kenaf (Hibiscus cannabinus L.) Leaves
Source: Front Plant Sci. 2022 Jun 21;13:879874. doi: 10.3389/fpls.2022.879874 (PMC9255553; doi:10.3389/fpls.2022.879874)
Supplement: Supplementary Table 4 — Differentially abundant proteins (DAPs) and differentially expressed genes (DEGs) discovered. [file Table_4.xlsx]

## Sheet: DEGs
gene_id	log2FoldChange	pvalue	NR_annotation	Swissprot_annotation	Pfam_annotation	BP_annotation	MF_annotation	CC_annotation	KO_annotation	Pathway_annotation
TRINITY_DN33282_c3_g1	4.7907	9.66e-133	PREDICTED: ubiquitin-40S ribosomal protein S27a isoform X1 [Eucalyptus grandis]	Polyubiquitin (Fragment) OS=Nicotiana sylvestris OX=4096 GN=UBI4 PE=2 SV=1	Ubiquitin family;Ribosomal protein S27a;Ubiquitin-2 like Rad60 SUMO-like	-	-	intracellular;cellular_component;membrane;cell;intrinsic component of membrane;intracellular part;membrane part;cell part;integral component of membrane;cytoplasm	K02977|RP-S27Ae, RPS27A; small subunit ribosomal protein S27Ae	ko03010(Genetic Information Processing)
TRINITY_DN34214_c2_g1	10.7793	1.79e-113	-	-	-	-	-	-	-	-
TRINITY_DN32130_c0_g9	4.1918	8.04e-113	PREDICTED: uncharacterized protein LOC105761642 [Gossypium raimondii]	Galactan beta-1,4-galactosyltransferase GALS1 OS=Arabidopsis thaliana OX=3702 GN=GALS1 PE=2 SV=2	Glycosyltransferase family 92;Glycosyl transferase family 2	-	-	cellular_component;membrane	-	-
TRINITY_DN31779_c0_g3	3.9569	1.2e-110	ubiquitin, partial [Nymphaea hybrid cultivar]	Polyubiquitin (Fragment) OS=Hordeum vulgare OX=4513 PE=2 SV=1	Ubiquitin family;Ubiquitin-2 like Rad60 SUMO-like;Ubiquitin-like domain	-	-	-	-	-
TRINITY_DN36788_c1_g1	3.4615	1.67e-105	PREDICTED: uncharacterized protein LOC107062964 [Solanum tuberosum]	RNA-directed DNA polymerase homolog OS=Oenothera berteroana OX=3950 PE=4 SV=1	Reverse transcriptase (RNA-dependent DNA polymerase);Integrase core domain;Retrotransposon gag protein;Retroviral aspartyl protease;Reverse transcriptase (RNA-dependent DNA polymerase);gag-polyprotein putative aspartyl protease	-	-	-	-	-
TRINITY_DN30851_c4_g2	-6.4519	3.31e-98	hypothetical protein B456_006G128100 [Gossypium raimondii]	Photosystem II 5 kDa protein, chloroplastic OS=Petunia hybrida OX=4102 PE=1 SV=1	-	-	-	cellular_component;membrane	-	-
TRINITY_DN32685_c1_g2	4.1369	1.2e-96	PREDICTED: protein SRG1-like [Gossypium hirsutum]	Protein SRG1 OS=Arabidopsis thaliana OX=3702 GN=SRG1 PE=2 SV=1	non-haem dioxygenase in morphine synthesis N-terminal;2OG-Fe(II) oxygenase superfamily;Cytochrome P450;Cytochrome P450	metabolic process;biological_process;oxidation-reduction process	molecular_function;binding;ion binding;cation binding;catalytic activity;metal ion binding;oxidoreductase activity	-	-	-
TRINITY_DN30088_c0_g1	6.1321	3.53e-92	hypothetical protein GOBAR_DD04262 [Gossypium barbadense]	-	-	-	-	-	-	-
TRINITY_DN35934_c4_g1	7.9847	1.07e-73	-	-	-	-	-	-	-	-
TRINITY_DN37137_c2_g1	-3.4857	4.05e-57	PREDICTED: probable disease resistance protein At1g12290 [Gossypium arboreum]	Probable disease resistance protein At5g63020 OS=Arabidopsis thaliana OX=3702 GN=At5g63020 PE=2 SV=2	NB-ARC domain;Leucine Rich repeats (2 copies);Leucine rich repeat	-	-	-	K20599|SUMM2; NB-LRR protein SUMM2	ko04016(Environmental Information Processing)
TRINITY_DN33959_c0_g4	2.3589	1.23e-56	PREDICTED: cytochrome P450 71B36-like, partial [Gossypium hirsutum]	Cytochrome P450 71B36 OS=Arabidopsis thaliana OX=3702 GN=CYP71B36 PE=3 SV=1	Cytochrome P450	-	molecular_function;binding;ion binding;cation binding;catalytic activity;metal ion binding;oxidoreductase activity	-	-	-
TRINITY_DN33502_c1_g4	4.1374	1.67e-56	hypothetical protein B456_002G007500 [Gossypium raimondii]	-	Eukaryotic protein of unknown function (DUF829)	-	-	cellular_component;membrane;intrinsic component of membrane;membrane part;integral component of membrane	-	-
TRINITY_DN36528_c2_g6	-2.4851	2.17e-56	-	-	-	-	-	-	-	-
TRINITY_DN33830_c2_g3	3.4169	2.85e-54	PREDICTED: cytochrome P450 83B1-like [Gossypium hirsutum]	Cytochrome P450 83B1 OS=Arabidopsis thaliana OX=3702 GN=CYP83B1 PE=1 SV=1	Cytochrome P450	-	molecular_function;catalytic activity;oxidoreductase activity;binding	-	-	-
TRINITY_DN33550_c2_g1	2.1411	4.15e-54	PREDICTED: uncharacterized protein LOC18594627 isoform X3 [Theobroma cacao]	F-box/kelch-repeat protein At4g19870 OS=Arabidopsis thaliana OX=3702 GN=At4g19870 PE=2 SV=1	Kelch motif;Kelch motif	-	-	-	-	-
TRINITY_DN32055_c1_g1	-3.2016	8.79e-54	PREDICTED: uncharacterized protein LOC107934264, partial [Gossypium hirsutum]	RNA-directed DNA polymerase homolog OS=Oenothera berteroana OX=3950 PE=4 SV=1	Integrase core domain;Reverse transcriptase-like	-	-	-	-	-
TRINITY_DN33652_c2_g9	2.6209	3.61e-52	-	-	-	-	-	-	-	-
TRINITY_DN36366_c1_g7	3.066	2.42e-50	-	-	-	-	-	-	-	-
TRINITY_DN35599_c0_g1	2.5406	1.38e-49	Transducin/WD40 repeat-like superfamily protein, putative isoform 3 [Theobroma cacao]	-	-	-	-	-	-	-
TRINITY_DN27245_c0_g1	4.9502	1.34e-48	30S ribosomal S5, chloroplastic -like protein [Gossypium arboreum]	30S ribosomal protein S5, chloroplastic OS=Spinacia oleracea OX=3562 GN=rps5 PE=1 SV=1	Ribosomal protein S5, C-terminal domain;Ribosomal protein S5, N-terminal domain	metabolic process;peptide metabolic process;nitrogen compound metabolic process;biological_process;biosynthetic process;macromolecule biosynthetic process;cellular process;gene expression;protein metabolic process;cellular nitrogen compound metabolic process;cellular macromolecule biosynthetic process;peptide biosynthetic process;macromolecule metabolic process;cellular amide metabolic process;am…	molecular_function;nucleic acid binding;binding;organic cyclic compound binding;heterocyclic compound binding;structural molecule activity;RNA binding;structural constituent of ribosome	intracellular;cellular_component;ribonucleoprotein complex;membrane;ribosome;cell;cytoplasm;intracellular membrane-bounded organelle;chloroplast;plastid stroma;chloroplast thylakoid;plastid;thylakoid;plastid thylakoid;organelle subcompartment;protein-containing complex;photosynthetic membrane;thylakoid membrane;organelle;membrane-bounded organelle;non-membrane-bounded organelle;intracellular orga…	K02988|RP-S5, MRPS5, rpsE; small subunit ribosomal protein S5	ko03010(Genetic Information Processing)
TRINITY_DN33622_c4_g1	-4.3242	2.88e-48	NAD(P)-binding Rossmann-fold superfamily protein isoform 1 [Theobroma cacao]	-	-	-	-	-	-	-
TRINITY_DN37069_c1_g1	2.0056	2.66e-47	Delta-cadinene synthase isozyme A, putative [Theobroma cacao]	(-)-germacrene D synthase OS=Vitis vinifera OX=29760 GN=VIT_19s0014g04930 PE=1 SV=1	Terpene synthase family, metal binding domain;Terpene synthase, N-terminal domain;Terpene synthase family, metal binding domain;Terpene synthase, N-terminal domain;Terpene synthase family, metal binding domain	biological_process;metabolic process	molecular_function;binding;ion binding;cation binding;catalytic activity;lyase activity;carbon-oxygen lyase activity;carbon-oxygen lyase activity, acting on phosphates;terpene synthase activity;metal ion binding	-	K15803|GERD; (-)-germacrene D synthase [EC:4.2.3.75]	ko00909(Metabolism)
TRINITY_DN32756_c2_g3	3.0019	1.75e-46	PREDICTED: non-specific lipid transfer protein GPI-anchored 1-like [Gossypium raimondii]	Non-specific lipid transfer protein GPI-anchored 1 OS=Arabidopsis thaliana OX=3702 GN=LTPG1 PE=2 SV=1	Probable lipid transfer;Protease inhibitor/seed storage/LTP family	-	-	cellular_component;membrane;intrinsic component of membrane;membrane part;integral component of membrane	-	-
TRINITY_DN31993_c3_g9	2.5441	3.01e-42	PREDICTED: polyubiquitin 11, partial [Nicotiana tomentosiformis]	Polyubiquitin 11 OS=Arabidopsis thaliana OX=3702 GN=UBQ11 PE=2 SV=1	Ubiquitin family;Ubiquitin-2 like Rad60 SUMO-like;Ubiquitin-like domain;Ubiquitin-2 like Rad60 SUMO-like	-	-	-	-	-
TRINITY_DN30183_c0_g1	3.0129	1.12e-41	PREDICTED: probable DNA helicase MCM8 [Gossypium arboreum]	Probable DNA helicase MCM8 OS=Arabidopsis thaliana OX=3702 GN=MCM8 PE=2 SV=2	MCM2/3/5 family;MCM OB domain;Magnesium chelatase, subunit ChlI;AAA domain (dynein-related subfamily);ATPase family associated with various cellular activities (AAA);MCM2/3/5 family	metabolic process;nucleobase-containing compound metabolic process;DNA metabolic process;cellular aromatic compound metabolic process;nitrogen compound metabolic process;biological_process;biosynthetic process;macromolecule biosynthetic process;cellular process;cellular nitrogen compound metabolic process;cellular macromolecule biosynthetic process;macromolecule metabolic process;cellular metabol…	molecular_function;nucleic acid binding;binding;organic cyclic compound binding;heterocyclic compound binding;catalytic activity;nucleoside-triphosphatase activity;pyrophosphatase activity;hydrolase activity;hydrolase activity, acting on acid anhydrides;hydrolase activity, acting on acid anhydrides, in phosphorus-containing anhydrides;nucleotide binding;drug binding;purine nucleotide binding;aden…	-	-	-
TRINITY_DN30905_c6_g1	3.1655	4.94e-41	PREDICTED: cytochrome P450 82G1-like [Gossypium hirsutum]	Cytochrome P450 82G1 OS=Arabidopsis thaliana OX=3702 GN=CYP82G1 PE=1 SV=1	Cytochrome P450	-	molecular_function;catalytic activity;oxidoreductase activity;binding	-	K17961|CYP82G1; trimethyltridecatetraene/dimethylnonatriene synthase [EC:1.14.14.58 1.14.14.59]	ko00904(Metabolism)
TRINITY_DN33242_c1_g2	2.1262	1.14e-40	-	-	-	-	-	-	-	-
TRINITY_DN31053_c2_g1	-1.9784	1.54e-40	-	-	-	-	-	-	-	-
TRINITY_DN32726_c0_g1	-2.5715	7.9e-40	PREDICTED: UDP-glycosyltransferase 91C1-like [Gossypium hirsutum]	UDP-glycosyltransferase 91C1 OS=Arabidopsis thaliana OX=3702 GN=UGT91C1 PE=2 SV=1	UDP-glucoronosyl and UDP-glucosyl transferase	biological_process;metabolic process	molecular_function;catalytic activity;transferase activity;transferase activity, transferring glycosyl groups;transferase activity, transferring hexosyl groups	-	-	-
TRINITY_DN32877_c0_g3	-5.2558	2.3e-39	PREDICTED: uncharacterized protein LOC108468761 [Gossypium arboreum]	Retrovirus-related Pol polyprotein from transposon RE1 OS=Arabidopsis thaliana OX=3702 GN=RE1 PE=2 SV=1	gag-polypeptide of LTR copia-type;Reverse transcriptase (RNA-dependent DNA polymerase);Integrase core domain;GAG-pre-integrase domain;Leucine rich repeat;Leucine Rich repeats (2 copies);Reverse transcriptase (RNA-dependent DNA polymerase);Leucine rich repeat;Leucine Rich repeats (2 copies)	-	-	-	-	-
TRINITY_DN32905_c1_g1	2.7003	1.74e-38	vestitone reductase-like [Durio zibethinus]	Vestitone reductase OS=Medicago sativa OX=3879 PE=1 SV=1	GDP-mannose 4,6 dehydratase;NAD dependent epimerase/dehydratase family	-	molecular_function;binding;cofactor binding;coenzyme binding;catalytic activity	-	-	-
TRINITY_DN30853_c0_g5	-6.2937	5.01e-38	uncharacterized protein LOC112011518 [Quercus suber]	-	-	-	-	-	-	-
TRINITY_DN35292_c1_g2	1.8895	7.46e-38	fatty acid amide hydrolase isoform X4 [Durio zibethinus]	Fatty acid amide hydrolase OS=Arabidopsis thaliana OX=3702 GN=FAAH PE=1 SV=1	Amidase;Amidase	-	molecular_function;catalytic activity;ligase activity;ligase activity, forming carbon-nitrogen bonds;carbon-nitrogen ligase activity, with glutamine as amido-N-donor;hydrolase activity	-	-	-
TRINITY_DN33419_c1_g5	-2.9732	1.85e-37	PREDICTED: phytosulfokines 2-like [Gossypium raimondii]	Phytosulfokines 3 OS=Arabidopsis thaliana OX=3702 GN=PSK3 PE=2 SV=2	-	biological_process;cell proliferation	protein binding;molecular_function;signaling receptor binding;binding;molecular function regulator;receptor ligand activity;receptor regulator activity;growth factor activity	cellular_component;extracellular region	-	-
TRINITY_DN31525_c0_g1	5.4071	2.97e-36	PREDICTED: far upstream element-binding protein 1-like [Gossypium arboreum]	-	KH domain	-	molecular_function;nucleic acid binding;binding;organic cyclic compound binding;heterocyclic compound binding;RNA binding	-	-	-
TRINITY_DN33604_c1_g10	3.4953	5.27e-35	bZIP transcription factor 11-like [Durio zibethinus]	bZIP transcription factor 44 OS=Arabidopsis thaliana OX=3702 GN=BZIP44 PE=1 SV=1	bZIP transcription factor;Basic region leucine zipper	-	-	-	-	-
TRINITY_DN31669_c0_g1	-2.263	2.05e-34	ethylene-responsive transcription factor ERF105-like [Durio zibethinus]	Ethylene-responsive transcription factor ERF105 OS=Arabidopsis thaliana OX=3702 GN=ERF105 PE=2 SV=1	AP2 domain	metabolic process;nucleobase-containing compound metabolic process;cellular aromatic compound metabolic process;nitrogen compound metabolic process;biological_process;biosynthetic process;macromolecule biosynthetic process;cellular process;gene expression;RNA metabolic process;heterocycle biosynthetic process;aromatic compound biosynthetic process;RNA biosynthetic process;cellular nitrogen compou…	-	-	-	-
TRINITY_DN33595_c1_g1	-6.1608	2.78e-34	-	-	-	-	-	-	-	-
TRINITY_DN31720_c1_g2	4.1826	5.26e-34	PREDICTED: protein argonaute 5-like [Gossypium hirsutum]	Protein argonaute 5 OS=Arabidopsis thaliana OX=3702 GN=AGO5 PE=1 SV=2	Piwi domain;N-terminal domain of argonaute;PAZ domain;Argonaute linker 1 domain;Mid domain of argonaute;Argonaute linker 2 domain	-	-	-	-	-
TRINITY_DN36229_c0_g3	2.2886	2.28e-33	PREDICTED: fructose-1,6-bisphosphatase class 1-like [Gossypium hirsutum]	Fructose-1,6-bisphosphatase, chloroplastic OS=Brassica napus OX=3708 GN=FBP PE=2 SV=1	Fructose-1-6-bisphosphatase, N-terminal domain	biological_process;metabolic process	molecular_function;catalytic activity;hydrolase activity;hydrolase activity, acting on ester bonds;phosphoric ester hydrolase activity	-	K03841|FBP, fbp; fructose-1,6-bisphosphatase I [EC:3.1.3.11]	ko00010(Metabolism);ko00030(Metabolism);ko00051(Metabolism);ko00680(Metabolism);ko00710(Metabolism);ko01100(Metabolism);ko01110(Metabolism);ko01120(Metabolism);ko01130(Metabolism);ko01200(Metabolism);ko04152(Environmental Information Processing);ko04910(Organismal Systems);ko04922(Organismal Systems)
TRINITY_DN35107_c0_g1	2.3769	5.27e-33	vestitone reductase-like [Durio zibethinus]	Vestitone reductase OS=Medicago sativa OX=3879 PE=1 SV=1	NAD dependent epimerase/dehydratase family	-	-	-	-	-
TRINITY_DN31203_c2_g1	-12.2973	8.23e-33	hypothetical protein TSUD_21830 [Trifolium subterraneum]	Retrovirus-related Pol polyprotein from transposon RE1 OS=Arabidopsis thaliana OX=3702 GN=RE1 PE=2 SV=1	Integrase core domain;gag-polypeptide of LTR copia-type;GAG-pre-integrase domain;Reverse transcriptase (RNA-dependent DNA polymerase)	-	-	-	-	-
TRINITY_DN35265_c0_g1	-3.8094	1.05e-32	-	-	-	-	-	-	-	-
TRINITY_DN32219_c2_g6	-1.8712	3.8e-32	PREDICTED: methyl-CpG-binding domain-containing protein 11-like isoform X2 [Gossypium hirsutum]	Methyl-CpG-binding domain-containing protein 10 OS=Arabidopsis thaliana OX=3702 GN=MBD10 PE=1 SV=1	Methyl-CpG binding domain	-	-	-	-	-
TRINITY_DN33149_c1_g4	-13.9339	7.5e-32	reverse transcriptase [Corchorus capsularis]	Putative ribonuclease H protein At1g65750 OS=Arabidopsis thaliana OX=3702 GN=At1g65750 PE=3 SV=1	Reverse transcriptase (RNA-dependent DNA polymerase);zinc-binding in reverse transcriptase;Reverse transcriptase-like	-	-	-	-	-
TRINITY_DN31297_c2_g2	13.916	1.03e-31	-	-	-	-	-	-	-	-
TRINITY_DN36816_c0_g1	-4.1814	1.72e-31	PREDICTED: casein kinase I [Theobroma cacao]	Casein kinase 1-like protein 2 OS=Arabidopsis thaliana OX=3702 GN=CKL2 PE=1 SV=1	Protein kinase domain	metabolic process;phosphorus metabolic process;phosphate-containing compound metabolic process;biological_process;cellular process;cellular metabolic process;phosphorylation	molecular_function;binding;small molecule binding;organic cyclic compound binding;nucleoside phosphate binding;heterocyclic compound binding;catalytic activity;kinase activity;transferase activity;transferase activity, transferring phosphorus-containing groups;phosphotransferase activity, alcohol group as acceptor;catalytic activity, acting on a protein;protein kinase activity;nucleotide binding	-	K02218|CSNK1, CKI; casein kinase 1 [EC:2.7.11.1]	ko04011(Environmental Information Processing);ko04392(Environmental Information Processing)
TRINITY_DN33036_c0_g2	2.1387	8.44e-31	PREDICTED: protein ASPARTIC PROTEASE IN GUARD CELL 1-like [Gossypium hirsutum]	Protein ASPARTIC PROTEASE IN GUARD CELL 1 OS=Arabidopsis thaliana OX=3702 GN=ASPG1 PE=1 SV=1	Xylanase inhibitor N-terminal;Xylanase inhibitor C-terminal;Eukaryotic aspartyl protease	-	molecular_function;catalytic activity;hydrolase activity;catalytic activity, acting on a protein;peptidase activity	-	-	-
TRINITY_DN33959_c0_g1	3.9924	5.26e-30	hypothetical protein GOBAR_AA25981 [Gossypium barbadense]	Cytochrome P450 71B36 OS=Arabidopsis thaliana OX=3702 GN=CYP71B36 PE=3 SV=1	Cytochrome P450	-	molecular_function;catalytic activity;oxidoreductase activity;binding	-	-	-
TRINITY_DN34912_c1_g5	9.6374	7.88e-30	PREDICTED: LOW QUALITY PROTEIN: uncharacterized protein LOC103343662 [Prunus mume]	Putative ribonuclease H protein At1g65750 OS=Arabidopsis thaliana OX=3702 GN=At1g65750 PE=3 SV=1	Reverse transcriptase (RNA-dependent DNA polymerase);zinc-binding in reverse transcriptase;Reverse transcriptase-like	-	-	-	-	-
TRINITY_DN37003_c2_g4	-9.5608	2.66e-29	putative mitochondrial protein [Apostasia shenzhenica]	Uncharacterized mitochondrial protein AtMg00860 OS=Arabidopsis thaliana OX=3702 GN=AtMg00860 PE=4 SV=1	Reverse transcriptase (RNA-dependent DNA polymerase);Retroviral aspartyl protease;Integrase core domain;gag-polyprotein putative aspartyl protease;Aspartyl protease;Retrotransposon gag protein;Retrotransposon gag protein	-	-	-	-	-
TRINITY_DN37138_c1_g1	-13.4636	3.37e-29	-	-	-	-	-	-	-	-
TRINITY_DN32098_c4_g6	13.2983	4e-29	-	-	-	-	-	-	-	-
TRINITY_DN31834_c1_g2	-13.2644	6.75e-29	-	-	-	-	-	-	-	-
TRINITY_DN37272_c2_g1	-2.817	1.05e-28	probable leucine-rich repeat receptor-like protein kinase At1g35710 [Hevea brasiliensis]	MDIS1-interacting receptor like kinase 2 OS=Arabidopsis thaliana OX=3702 GN=MIK2 PE=1 SV=3	Leucine rich repeat;Leucine Rich repeats (2 copies);Leucine Rich Repeat	-	-	-	-	-
TRINITY_DN32147_c2_g4	-6.0561	1.08e-28	-	-	-	-	-	-	-	-
TRINITY_DN34812_c4_g1	-2.3103	1.68e-28	-	-	-	-	-	-	-	-
TRINITY_DN32044_c4_g2	2.0936	2.13e-28	PREDICTED: NADP-dependent malic enzyme-like [Gossypium hirsutum]	NADP-dependent malic enzyme, chloroplastic OS=Oryza sativa subsp. japonica OX=39947 GN=ME6 PE=2 SV=2	-	-	molecular_function;catalytic activity;oxidoreductase activity;oxidoreductase activity, acting on CH-OH group of donors;malate dehydrogenase activity;binding;malic enzyme activity	-	-	-
TRINITY_DN32917_c1_g4	3.0709	2.83e-28	hypothetical protein [Beta vulgaris subsp. vulgaris]	Putative ribonuclease H protein At1g65750 OS=Arabidopsis thaliana OX=3702 GN=At1g65750 PE=3 SV=1	Domain of unknown function (DUF4283);Reverse transcriptase-like;Reverse transcriptase (RNA-dependent DNA polymerase);Reverse transcriptase (RNA-dependent DNA polymerase)	-	-	-	-	-
TRINITY_DN36790_c2_g2	5.4725	2.85e-28	PREDICTED: probable LRR receptor-like serine/threonine-protein kinase At4g36180 [Gossypium hirsutum]	Receptor-like protein 13 OS=Arabidopsis thaliana OX=3702 GN=RLP13 PE=3 SV=1	Leucine rich repeat;Leucine Rich repeats (2 copies);Leucine Rich Repeat;Leucine Rich repeat;Leucine Rich repeats (2 copies);Leucine rich repeat;Leucine Rich repeat;Leucine Rich Repeat;Leucine-rich repeat	-	-	-	-	-
TRINITY_DN31833_c1_g8	-2.3275	5.84e-28	PREDICTED: (+)-delta-cadinene synthase isozyme XC14-like [Gossypium raimondii]	Probable terpene synthase 2 OS=Ricinus communis OX=3988 GN=TPS2 PE=3 SV=1	Terpene synthase family, metal binding domain	biological_process;metabolic process	molecular_function;binding;metal ion binding;ion binding;cation binding;catalytic activity;lyase activity;carbon-oxygen lyase activity;carbon-oxygen lyase activity, acting on phosphates;magnesium ion binding;terpene synthase activity	-	-	-
TRINITY_DN37138_c4_g2	2.1095	1.23e-27	-	-	-	-	-	-	-	-
TRINITY_DN26507_c0_g1	12.9103	1.75e-27	-	-	-	-	-	-	-	-
TRINITY_DN34462_c0_g4	1.2323	2.93e-27	PREDICTED: uncharacterized protein LOC107957120 [Gossypium hirsutum]	-	Protein of unknown function (DUF1639)	-	-	-	-	-
TRINITY_DN32375_c2_g4	4.4583	3.87e-27	PREDICTED: cytochrome P450 83B1-like [Gossypium raimondii]	Cytochrome P450 71B37 OS=Arabidopsis thaliana OX=3702 GN=CYP71B37 PE=3 SV=2	Cytochrome P450	-	molecular_function;binding;ion binding;cation binding;catalytic activity;metal ion binding;oxidoreductase activity	cellular_component;membrane	-	-
TRINITY_DN36283_c1_g8	-3.2099	3.98e-27	-	-	-	-	-	-	-	-
TRINITY_DN36204_c0_g6	8.184	1.02e-26	-	-	-	-	-	-	-	-
TRINITY_DN37272_c2_g2	-2.113	1.88e-26	PREDICTED: MDIS1-interacting receptor like kinase 2-like [Gossypium arboreum]	MDIS1-interacting receptor like kinase 2 OS=Arabidopsis thaliana OX=3702 GN=MIK2 PE=1 SV=3	Protein kinase domain;Protein tyrosine kinase;Leucine rich repeat;Leucine Rich repeats (2 copies);Leucine Rich Repeat	metabolic process;phosphorus metabolic process;phosphate-containing compound metabolic process;biological_process;cellular process;cellular metabolic process;phosphorylation	molecular_function;binding;small molecule binding;organic cyclic compound binding;nucleoside phosphate binding;heterocyclic compound binding;catalytic activity;transferase activity;transferase activity, transferring phosphorus-containing groups;kinase activity;nucleotide binding	cellular_component;membrane	-	-
TRINITY_DN35011_c2_g1	-1.4509	1.98e-26	-	-	Apolipophorin-III precursor (apoLp-III)	-	-	-	-	-
TRINITY_DN31759_c3_g1	-12.6431	2.17e-26	-	-	-	-	-	-	-	-
TRINITY_DN34369_c1_g3	2.3042	2.72e-26	PREDICTED: sucrose transport protein SUC8-like [Gossypium hirsutum]	Sucrose transport protein SUC2 OS=Arabidopsis thaliana OX=3702 GN=SUC2 PE=1 SV=2	MFS/sugar transport protein	-	-	cellular_component;membrane;intrinsic component of membrane;membrane part;integral component of membrane	-	-
TRINITY_DN31959_c0_g9	-4.3722	8.16e-26	hypothetical protein LSAT_5X167041 [Lactuca sativa]	Histone H4 OS=Zea mays OX=4577 GN=H4C7 PE=1 SV=2	Centromere kinetochore component CENP-T histone fold	chromosome organization;chromatin assembly or disassembly;nucleosome organization;chromatin assembly;DNA packaging;chromatin organization;organelle organization;biological_process;cellular process;cellular component assembly;cellular component organization;cellular protein-containing complex assembly;protein-containing complex subunit organization;cellular component biogenesis;protein-containing …	molecular_function;nucleic acid binding;binding;organic cyclic compound binding;heterocyclic compound binding;protein binding;protein dimerization activity;DNA binding;protein heterodimerization activity	intracellular;cellular_component;chromatin;cell;chromosome;intracellular membrane-bounded organelle;protein-containing complex;protein-DNA complex;organelle;membrane-bounded organelle;non-membrane-bounded organelle;intracellular organelle;intracellular non-membrane-bounded organelle;organelle part;intracellular part;chromosomal part;intracellular organelle part;cell part;DNA packaging complex;nuc…	-	-
TRINITY_DN33502_c1_g1	-2.2643	1.38e-25	hypothetical protein B456_002G007500 [Gossypium raimondii]	-	Eukaryotic protein of unknown function (DUF829)	-	-	cellular_component;membrane;intrinsic component of membrane;membrane part;integral component of membrane	-	-
TRINITY_DN31485_c3_g2	1.9727	1.55e-25	hypothetical protein B456_013G234000 [Gossypium raimondii]	-	-	-	protein binding;molecular_function;binding;unfolded protein binding;heat shock protein binding	intracellular;cellular_component;cell;cytoplasm;intracellular membrane-bounded organelle;plastid;organelle;membrane-bounded organelle;intracellular organelle;intracellular part;cytoplasmic part;cell part;chloroplast	-	-
TRINITY_DN31192_c1_g7	2.1602	2.29e-25	hypothetical protein BVRB_2g033720 [Beta vulgaris subsp. vulgaris]	Fatty acid amide hydrolase OS=Arabidopsis thaliana OX=3702 GN=FAAH PE=1 SV=1	-	-	molecular_function;binding	-	-	-
TRINITY_DN36813_c0_g1	-4.9997	2.72e-25	polyprotein [Phaseolus vulgaris]	Retrovirus-related Pol polyprotein from transposon TNT 1-94 OS=Nicotiana tabacum OX=4097 PE=2 SV=1	gag-polypeptide of LTR copia-type;Integrase core domain;GAG-pre-integrase domain;Domain of unknown function (DUF4219);Zinc knuckle;Reverse transcriptase (RNA-dependent DNA polymerase)	-	molecular_function;binding;ion binding;cation binding;metal ion binding	-	-	-
TRINITY_DN36888_c2_g1	-7.8358	5.01e-25	-	-	-	-	-	-	-	-
TRINITY_DN26853_c0_g1	2.4893	5.09e-25	hypothetical protein GOBAR_DD20519 [Gossypium barbadense]	Universal stress protein A-like protein OS=Arabidopsis thaliana OX=3702 GN=At3g01520 PE=1 SV=2	Universal stress protein family	biological_process;response to stimulus;response to stress	-	-	-	-
TRINITY_DN31914_c0_g3	12.261	6.36e-25	PREDICTED: LOW QUALITY PROTEIN: uncharacterized protein LOC103343662 [Prunus mume]	Putative ribonuclease H protein At1g65750 OS=Arabidopsis thaliana OX=3702 GN=At1g65750 PE=3 SV=1	Reverse transcriptase (RNA-dependent DNA polymerase);zinc-binding in reverse transcriptase	-	-	-	-	-
TRINITY_DN34678_c2_g1	-1.8052	8.49e-25	PREDICTED: uncharacterized protein LOC107939168 isoform X3 [Gossypium hirsutum]	-	-	-	-	-	-	-
TRINITY_DN36295_c0_g1	-2.66	8.7e-25	PREDICTED: uncharacterized protein LOC107406328 [Ziziphus jujuba]	RNA-directed DNA polymerase homolog OS=Oenothera berteroana OX=3950 PE=4 SV=1	Reverse transcriptase (RNA-dependent DNA polymerase);gag-polyprotein putative aspartyl protease;Integrase core domain;Aspartyl protease;Aspartyl protease;Retroviral aspartyl protease;Retrotransposon gag protein	-	-	-	-	-
TRINITY_DN37251_c2_g1	-2.2352	1.23e-24	hypothetical protein GOBAR_AA29261 [Gossypium barbadense]	-	-	-	-	-	-	-
TRINITY_DN35141_c0_g1	2.9401	1.76e-24	uncharacterized acetyltransferase At3g50280-like [Durio zibethinus]	Uncharacterized acetyltransferase At3g50280 OS=Arabidopsis thaliana OX=3702 GN=At3g50280 PE=3 SV=1	Transferase family	-	molecular_function;catalytic activity;transferase activity	-	-	-
TRINITY_DN24512_c0_g1	-2.0824	2.53e-24	PREDICTED: retrovirus-related Pol polyprotein from transposon TNT 1-94 [Gossypium arboreum]	Retrovirus-related Pol polyprotein from transposon RE1 OS=Arabidopsis thaliana OX=3702 GN=RE1 PE=2 SV=1	gag-polypeptide of LTR copia-type	-	-	-	-	-
TRINITY_DN32216_c3_g3	2.3528	2.51e-24	PREDICTED: chlorophyll a-b binding protein 1D [Nelumbo nucifera]	Chlorophyll a-b binding protein 1D (Fragment) OS=Solanum lycopersicum OX=4081 GN=CAB1D PE=3 SV=1	-	metabolic process;generation of precursor metabolites and energy;biological_process;cellular process;photosynthesis;photosynthesis, light reaction;cellular metabolic process;cellular protein modification process;nitrogen compound metabolic process;protein metabolic process;protein modification process;macromolecule metabolic process;macromolecule modification;primary metabolic process;cellular ma…	molecular_function;binding;ion binding;anion binding;tetrapyrrole binding;cofactor binding;organic cyclic compound binding;heterocyclic compound binding;chlorophyll binding	intracellular;cellular_component;membrane;cell;cytoplasm;intracellular membrane-bounded organelle;chloroplast;chloroplast thylakoid;plastid;thylakoid;intrinsic component of membrane;plastid thylakoid;organelle subcompartment;photosynthetic membrane;thylakoid membrane;organelle;membrane-bounded organelle;intracellular organelle;organelle part;intracellular part;membrane part;chloroplast part;plast…	-	-
TRINITY_DN30409_c0_g2	-7.4277	2.75e-24	formate dehydrogenase-like [Quercus suber]	Formate dehydrogenase 1, mitochondrial OS=Oryza sativa subsp. japonica OX=39947 GN=Os06g0486800 PE=1 SV=2	D-isomer specific 2-hydroxyacid dehydrogenase, NAD binding domain;D-isomer specific 2-hydroxyacid dehydrogenase, catalytic domain;NAD binding domain of 6-phosphogluconate dehydrogenase	-	-	-	K00122|FDH; formate dehydrogenase [EC:1.17.1.9]	ko00630(Metabolism);ko00680(Metabolism);ko01100(Metabolism);ko01120(Metabolism);ko01200(Metabolism)
TRINITY_DN34080_c3_g6	-12.0944	3e-24	reverse transcriptase [Corchorus capsularis]	Putative ribonuclease H protein At1g65750 OS=Arabidopsis thaliana OX=3702 GN=At1g65750 PE=3 SV=1	Reverse transcriptase (RNA-dependent DNA polymerase);zinc-binding in reverse transcriptase;Endonuclease-reverse transcriptase;Domain of unknown function (DUF4283)	-	-	-	-	-
TRINITY_DN31004_c2_g10	-2.4493	3.5e-24	PREDICTED: ethylene-responsive transcription factor 5-like [Gossypium arboreum]	Ethylene-responsive transcription factor 5 OS=Arabidopsis thaliana OX=3702 GN=ERF5 PE=2 SV=1	AP2 domain	-	-	-	-	-
TRINITY_DN31515_c0_g4	-9.1703	3.75e-24	-	-	-	-	-	-	-	-
TRINITY_DN36402_c1_g6	8.6305	5.53e-24	uncharacterized protein LOC111277578 [Durio zibethinus]	-	Agglutinin domain	-	-	-	-	-
TRINITY_DN29265_c0_g1	12.0421	6.27e-24	-	-	-	-	-	-	-	-
TRINITY_DN37272_c0_g1	-3.477	6.39e-24	PREDICTED: MDIS1-interacting receptor like kinase 2-like [Gossypium arboreum]	MDIS1-interacting receptor like kinase 2 OS=Arabidopsis thaliana OX=3702 GN=MIK2 PE=1 SV=3	Leucine Rich repeats (2 copies);Leucine rich repeat N-terminal domain;Leucine rich repeat	-	molecular_function;binding;small molecule binding;organic cyclic compound binding;nucleoside phosphate binding;heterocyclic compound binding;nucleotide binding	cellular_component;membrane	-	-
TRINITY_DN36547_c0_g6	-11.9737	7.9e-24	-	-	-	-	-	-	-	-
TRINITY_DN35829_c1_g2	3.4035	8.68e-24	-	-	-	-	-	-	-	-
TRINITY_DN36077_c1_g3	-2.3092	9.48e-24	-	-	-	-	-	-	-	-
TRINITY_DN37224_c3_g2	4.4386	2.16e-23	myosin-1-like isoform X1 [Durio zibethinus]	Membrin-11 OS=Arabidopsis thaliana OX=3702 GN=MEMB11 PE=1 SV=1	-	-	molecular_function;binding	-	-	-
TRINITY_DN35226_c0_g2	1.3344	2.32e-23	PREDICTED: uncharacterized protein LOC105779679 isoform X1 [Gossypium raimondii]	Protein LNK1 OS=Arabidopsis thaliana OX=3702 GN=LNK1 PE=1 SV=1	-	-	-	-	-	-
TRINITY_DN32098_c0_g1	11.8771	3.07e-23	-	-	-	-	-	-	-	-
TRINITY_DN34655_c0_g2	1.5436	3.57e-23	PREDICTED: LOW QUALITY PROTEIN: geraniol 8-hydroxylase [Theobroma cacao]	Geraniol 8-hydroxylase OS=Swertia mussotii OX=137888 GN=CYP76B10 PE=1 SV=1	Cytochrome P450;Cytochrome P450	-	molecular_function;catalytic activity;oxidoreductase activity;binding	-	-	-
TRINITY_DN31624_c2_g6	11.7542	5.69e-23	-	-	-	-	-	-	-	-
TRINITY_DN30826_c2_g1	-10.2513	6.43e-23	-	-	-	-	-	-	-	-
TRINITY_DN36528_c2_g4	11.7361	6.53e-23	-	-	-	-	-	-	-	-
TRINITY_DN32649_c1_g3	-7.4943	8.93e-23	-	-	-	-	-	-	-	-
TRINITY_DN31055_c0_g2	2.0747	2.33e-22	PREDICTED: uncharacterized protein LOC108452337 [Gossypium arboreum]	-	Peptidase of plants and bacteria	-	-	cellular_component;membrane	-	-
TRINITY_DN33751_c1_g3	1.4559	2.53e-22	hypothetical protein GOBAR_AA25495 [Gossypium barbadense]	Protein DEHYDRATION-INDUCED 19 homolog 3 OS=Arabidopsis thaliana OX=3702 GN=DI19-3 PE=1 SV=1	Stress-induced protein Di19, C-terminal	-	-	cellular_component;membrane;intrinsic component of membrane;membrane part;integral component of membrane	-	-
TRINITY_DN31537_c3_g13	-11.5607	3e-22	-	-	-	-	-	-	-	-
TRINITY_DN31771_c0_g2	-7.0244	2.99e-22	predicted protein [Hordeum vulgare subsp. vulgare]	L-ascorbate peroxidase 5, peroxisomal OS=Arabidopsis thaliana OX=3702 GN=APX5 PE=1 SV=2	Peroxidase	biological_process;response to stimulus;cellular process	molecular_function;catalytic activity;oxidoreductase activity	-	-	-
TRINITY_DN32375_c2_g1	1.2228	3.53e-22	PREDICTED: cytochrome P450 83B1-like [Gossypium hirsutum]	Cytochrome P450 83B1 OS=Arabidopsis thaliana OX=3702 GN=CYP83B1 PE=1 SV=1	Cytochrome P450	-	molecular_function;binding;ion binding;cation binding;catalytic activity;metal ion binding;oxidoreductase activity	-	-	-
TRINITY_DN37087_c1_g1	3.96	3.9e-22	hypothetical protein CCACVL1_04168 [Corchorus capsularis]	Receptor-like protein 15 OS=Arabidopsis thaliana OX=3702 GN=RLP15 PE=3 SV=1	Leucine rich repeat;Leucine Rich repeats (2 copies);Leucine Rich Repeat	-	-	-	-	-
TRINITY_DN32236_c2_g1	2.1781	4.26e-22	PREDICTED: zinc finger protein CONSTANS-LIKE 1-like [Gossypium hirsutum]	Zinc finger protein CONSTANS-LIKE 2 OS=Arabidopsis thaliana OX=3702 GN=COL2 PE=1 SV=1	B-box zinc finger;CCT motif	-	molecular_function;binding;metal ion binding;ion binding;cation binding;transition metal ion binding;zinc ion binding	cellular_component;cell;cell part;intracellular	-	-
TRINITY_DN31501_c0_g2	1.1282	6.34e-22	-	-	-	-	-	-	-	-
TRINITY_DN30972_c2_g1	1.6218	8.18e-22	polyubiquitin-like protein, partial [Nicotiana tabacum]	Polyubiquitin 11 OS=Arabidopsis thaliana OX=3702 GN=UBQ11 PE=2 SV=1	-	metabolic process;nitrogen compound metabolic process;biological_process;cellular process;protein metabolic process;protein modification process;macromolecule metabolic process;macromolecule modification;cellular metabolic process;primary metabolic process;cellular macromolecule metabolic process;cellular protein metabolic process;organic substance metabolic process;organonitrogen compound metabo…	-	intracellular;cellular_component;cell;intracellular membrane-bounded organelle;organelle;membrane-bounded organelle;intracellular organelle;intracellular part;cell part;cytoplasm;nucleus	-	-
TRINITY_DN37003_c2_g7	-11.5238	8.43e-22	putative mitochondrial protein [Apostasia shenzhenica]	Uncharacterized mitochondrial protein AtMg00860 OS=Arabidopsis thaliana OX=3702 GN=AtMg00860 PE=4 SV=1	Reverse transcriptase (RNA-dependent DNA polymerase);Retroviral aspartyl protease;Integrase core domain;Retrotransposon gag protein;gag-polyprotein putative aspartyl protease;Aspartyl protease;Retroviral aspartyl protease;Retrotransposon gag protein;gag-polyprotein putative aspartyl protease;Reverse transcriptase (RNA-dependent DNA polymerase);Aspartyl protease	-	-	-	-	-
TRINITY_DN36408_c1_g4	11.3371	1.91e-21	uncharacterized protein LOC110774005 [Prunus avium]	Putative ribonuclease H protein At1g65750 OS=Arabidopsis thaliana OX=3702 GN=At1g65750 PE=3 SV=1	Reverse transcriptase (RNA-dependent DNA polymerase);Reverse transcriptase-like;zinc-binding in reverse transcriptase	-	-	-	-	-
TRINITY_DN30988_c0_g1	-2.6654	2.13e-21	hypothetical protein GOBAR_AA25361 [Gossypium barbadense]	Scarecrow-like protein 13 OS=Arabidopsis thaliana OX=3702 GN=SCL13 PE=2 SV=2	GRAS domain family	metabolic process;nucleobase-containing compound metabolic process;transcription, DNA-templated;cellular aromatic compound metabolic process;nitrogen compound metabolic process;biological_process;biosynthetic process;macromolecule biosynthetic process;regulation of biosynthetic process;cellular process;gene expression;regulation of gene expression;regulation of macromolecule biosynthetic process;…	-	-	-	-
TRINITY_DN32175_c1_g7	-1.9177	2.32e-21	RING-H2 finger protein ATL2-like [Durio zibethinus]	RING-H2 finger protein ATL2 OS=Arabidopsis thaliana OX=3702 GN=ATL2 PE=2 SV=2	Ring finger domain;RING-like zinc finger;Zinc finger, C3HC4 type (RING finger);RING-H2 zinc finger domain;Zinc finger, C3HC4 type (RING finger);Anaphase-promoting complex subunit 11 RING-H2 finger;RING-type zinc-finger;Zinc finger, C3HC4 type (RING finger)	-	molecular_function;binding;metal ion binding;ion binding;cation binding;transition metal ion binding;zinc ion binding	cellular_component;membrane;intrinsic component of membrane;membrane part;integral component of membrane	-	-
TRINITY_DN33423_c3_g4	2.8715	2.41e-21	-	-	-	-	-	-	-	-
TRINITY_DN30682_c1_g7	9.8369	2.59e-21	uncharacterized protein LOC110792319 [Spinacia oleracea]	Putative ribonuclease H protein At1g65750 OS=Arabidopsis thaliana OX=3702 GN=At1g65750 PE=3 SV=1	Reverse transcriptase (RNA-dependent DNA polymerase);Reverse transcriptase (RNA-dependent DNA polymerase);Reverse transcriptase-like	-	-	-	-	-
TRINITY_DN36326_c2_g9	11.2954	2.81e-21	-	-	-	-	-	-	-	-
TRINITY_DN33917_c1_g3	-1.5608	3.24e-21	PREDICTED: uncharacterized protein LOC105767990 [Gossypium raimondii]	Protein BIC1 OS=Arabidopsis thaliana OX=3702 GN=BIC1 PE=1 SV=1	-	-	-	-	-	-
TRINITY_DN33035_c1_g8	1.987	3.37e-21	PREDICTED: F-box protein At1g67340-like [Gossypium arboreum]	F-box protein At1g67340 OS=Arabidopsis thaliana OX=3702 GN=At1g67340 PE=1 SV=1	-	-	-	-	-	-
TRINITY_DN33751_c1_g10	8.1383	3.42e-21	-	-	-	-	-	-	-	-
TRINITY_DN31348_c4_g2	-3.1111	3.47e-21	hypothetical protein VITISV_035070 [Vitis vinifera]	Retrovirus-related Pol polyprotein from transposon RE2 OS=Arabidopsis thaliana OX=3702 GN=RE2 PE=4 SV=1	-	-	-	-	-	-
TRINITY_DN34777_c1_g2	11.2105	4.67e-21	E3 ubiquitin-protein ligase RGLG5-like [Durio zibethinus]	E3 ubiquitin-protein ligase RGLG1 OS=Arabidopsis thaliana OX=3702 GN=RGLG1 PE=1 SV=1	-	-	molecular_function;binding;metal ion binding;ion binding;cation binding;transition metal ion binding;catalytic activity;zinc ion binding;ligase activity	-	-	-
TRINITY_DN34676_c0_g5	3.882	4.92e-21	-	-	-	-	-	-	-	-
TRINITY_DN32090_c1_g6	11.2368	5.25e-21	-	-	-	-	-	-	-	-
TRINITY_DN35602_c3_g1	5.7455	6e-21	-	-	-	-	-	-	-	-
TRINITY_DN36578_c0_g3	-1.7641	6.31e-21	PREDICTED: tRNA(adenine(34)) deaminase, chloroplastic-like [Gossypium hirsutum]	Retrovirus-related Pol polyprotein from transposon RE1 OS=Arabidopsis thaliana OX=3702 GN=RE1 PE=2 SV=1	Reverse transcriptase (RNA-dependent DNA polymerase);gag-polypeptide of LTR copia-type;Integrase core domain;GAG-pre-integrase domain	metabolic process;tRNA wobble base modification;nucleobase-containing compound metabolic process;adenosine to inosine editing;RNA processing;tRNA metabolic process;tRNA modification;cellular aromatic compound metabolic process;nitrogen compound metabolic process;tRNA processing;biological_process;RNA modification;cellular process;gene expression;RNA metabolic process;base conversion or substituti…	molecular_function;catalytic activity;adenosine deaminase activity;hydrolase activity;hydrolase activity, acting on carbon-nitrogen (but not peptide) bonds;hydrolase activity, acting on carbon-nitrogen (but not peptide) bonds, in cyclic amidines;deaminase activity;binding;metal ion binding;ion binding;cation binding;transition metal ion binding;tRNA-specific adenosine deaminase activity;zinc ion …	-	-	-
TRINITY_DN32881_c0_g1	11.1938	6.63e-21	-	-	-	-	-	-	-	-
TRINITY_DN32219_c2_g4	1.4679	9.74e-21	hypothetical protein B456_011G065300 [Gossypium raimondii]	Beta-galactosidase 1 OS=Arabidopsis thaliana OX=3702 GN=BGAL1 PE=2 SV=1	Galactose binding lectin domain	metabolic process;biological_process;primary metabolic process;organic substance metabolic process;carbohydrate metabolic process	molecular_function;catalytic activity;hydrolase activity, hydrolyzing O-glycosyl compounds;galactosidase activity;hydrolase activity;hydrolase activity, acting on glycosyl bonds;binding;carbohydrate binding;beta-galactosidase activity	-	-	-
TRINITY_DN31613_c2_g1	2.367	1.76e-20	60S ribosomal protein L23, partial [Cajanus cajan]	60S ribosomal protein L23 OS=Arabidopsis thaliana OX=3702 GN=RPL23A PE=2 SV=3	Ribosomal protein L14p/L23e	-	-	-	-	-
TRINITY_DN31118_c0_g2	-3.1705	2.53e-20	uncharacterized protein LOC111294216 [Durio zibethinus]	-	-	-	-	-	-	-
TRINITY_DN29105_c0_g1	11.0035	3.16e-20	uncharacterized protein LOC107466866 [Arachis duranensis]	Uncharacterized mitochondrial protein AtMg00310 OS=Arabidopsis thaliana OX=3702 GN=AtMg00310 PE=4 SV=1	Reverse transcriptase-like;Reverse transcriptase (RNA-dependent DNA polymerase)	-	-	-	-	-
TRINITY_DN36884_c0_g2	-11.1745	3.24e-20	-	-	-	-	-	-	-	-
TRINITY_DN33868_c1_g1	1.2614	3.75e-20	PREDICTED: proline--tRNA ligase, chloroplastic/mitochondrial-like [Gossypium hirsutum]	Proline--tRNA ligase, chloroplastic/mitochondrial OS=Arabidopsis thaliana OX=3702 GN=OVA6 PE=2 SV=1	Anticodon binding domain;tRNA synthetase class II core domain (G, H, P, S and T)	metabolic process;organic acid metabolic process;nucleobase-containing compound metabolic process;tRNA metabolic process;translation;peptide metabolic process;cellular amino acid metabolic process;cellular aromatic compound metabolic process;nitrogen compound metabolic process;biological_process;biosynthetic process;macromolecule biosynthetic process;cellular process;gene expression;RNA metabolic…	molecular_function;binding;small molecule binding;organic cyclic compound binding;nucleoside phosphate binding;heterocyclic compound binding;catalytic activity;ligase activity;ligase activity, forming carbon-oxygen bonds;catalytic activity, acting on RNA;catalytic activity, acting on a tRNA;nucleotide binding;aminoacyl-tRNA ligase activity	-	K01881|PARS, proS; prolyl-tRNA synthetase [EC:6.1.1.15]	ko00970(Genetic Information Processing)
TRINITY_DN32963_c0_g3	-10.9812	3.84e-20	Thioredoxin superfamily protein [Theobroma cacao]	-	-	-	-	-	-	-
TRINITY_DN35103_c0_g3	-7.0574	4.79e-20	putative ribonuclease H-like domain-containing protein [Helianthus annuus]	Retrovirus-related Pol polyprotein from transposon RE2 OS=Arabidopsis thaliana OX=3702 GN=RE2 PE=4 SV=1	Integrase core domain	-	-	-	-	-
TRINITY_DN34170_c1_g2	-2.3634	5.52e-20	hypothetical protein GOBAR_DD27916 [Gossypium barbadense]	Dihydroflavonol 4-reductase OS=Gerbera hybrida OX=18101 GN=DFR PE=2 SV=1	WRKY DNA -binding domain;NAD dependent epimerase/dehydratase family;3-beta hydroxysteroid dehydrogenase/isomerase family;GDP-mannose 4,6 dehydratase;NAD(P)H-binding;NmrA-like family;WRKY DNA -binding domain	metabolic process;nucleobase-containing compound metabolic process;transcription, DNA-templated;cellular aromatic compound metabolic process;nitrogen compound metabolic process;biological_process;biosynthetic process;macromolecule biosynthetic process;regulation of biosynthetic process;cellular process;gene expression;regulation of gene expression;regulation of macromolecule biosynthetic process;…	transcription regulator activity;molecular_function;nucleic acid binding;DNA binding;binding;organic cyclic compound binding;heterocyclic compound binding;sequence-specific DNA binding;DNA-binding transcription factor activity	-	-	-
TRINITY_DN34909_c0_g2	3.1942	5.5e-20	transcription repressor MYB4 isoform X2 [Jatropha curcas]	Transcription repressor MYB6 OS=Arabidopsis thaliana OX=3702 GN=MYB6 PE=1 SV=1	-	-	molecular_function;nucleic acid binding;binding;organic cyclic compound binding;heterocyclic compound binding;DNA binding	-	-	-
TRINITY_DN33830_c2_g2	1.5495	6.84e-20	hypothetical protein B456_003G023600 [Gossypium raimondii]	Cytochrome P450 83B1 OS=Arabidopsis thaliana OX=3702 GN=CYP83B1 PE=1 SV=1	Cytochrome P450	-	molecular_function;binding;ion binding;cation binding;catalytic activity;metal ion binding;oxidoreductase activity	-	-	-
TRINITY_DN27881_c0_g1	-5.7642	7.02e-20	-	-	-	-	-	-	-	-
TRINITY_DN31853_c1_g4	1.9903	7.57e-20	hypothetical protein GOBAR_DD08033 [Gossypium barbadense]	Protein DMR6-LIKE OXYGENASE 2 OS=Arabidopsis thaliana OX=3702 GN=DLO2 PE=2 SV=1	2OG-Fe(II) oxygenase superfamily;non-haem dioxygenase in morphine synthesis N-terminal	metabolic process;biological_process;oxidation-reduction process	molecular_function;binding;ion binding;cation binding;catalytic activity;oxidoreductase activity;dioxygenase activity;metal ion binding	-	-	-
TRINITY_DN27388_c0_g1	-4.8493	9.58e-20	LOW QUALITY PROTEIN: L-tryptophan decarboxylase psiD-like [Quercus suber]	Phosphatidylserine decarboxylase proenzyme 3 OS=Arabidopsis thaliana OX=3702 GN=PSD3 PE=1 SV=1	Phophatidylserine decarboxylase;Phosphatidylserine decarboxylase	-	-	-	-	-
TRINITY_DN33694_c0_g4	6.0491	9.64e-20	-	-	-	-	-	-	-	-
TRINITY_DN36917_c1_g1	-2.0923	1.25e-19	PREDICTED: uncharacterized protein LOC107062964 [Solanum tuberosum]	Uncharacterized mitochondrial protein AtMg00860 OS=Arabidopsis thaliana OX=3702 GN=AtMg00860 PE=4 SV=1	Reverse transcriptase (RNA-dependent DNA polymerase);Integrase core domain;Retrotransposon gag protein;Retroviral aspartyl protease;gag-polyprotein putative aspartyl protease;Aspartyl protease	-	-	-	-	-
TRINITY_DN32545_c0_g5	-10.8215	1.32e-19	PREDICTED: uncharacterized protein LOC18594627 isoform X3 [Theobroma cacao]	Putative F-box/kelch-repeat protein At3g46050 OS=Arabidopsis thaliana OX=3702 GN=At3g46050 PE=4 SV=1	Kelch motif;Kelch motif;Kelch motif	-	-	-	-	-
TRINITY_DN33243_c1_g1	-6.0001	1.57e-19	putative opsin [Oryza sativa Indica Group]	-	Bacteriorhodopsin-like protein	-	-	-	-	-
TRINITY_DN36566_c0_g3	10.7903	2.08e-19	PREDICTED: LOW QUALITY PROTEIN: uncharacterized protein LOC103343662 [Prunus mume]	Putative ribonuclease H protein At1g65750 OS=Arabidopsis thaliana OX=3702 GN=At1g65750 PE=3 SV=1	Reverse transcriptase (RNA-dependent DNA polymerase);Reverse transcriptase-like;zinc-binding in reverse transcriptase	-	-	-	-	-
TRINITY_DN36888_c2_g7	10.7866	2.11e-19	-	-	-	-	-	-	-	-
TRINITY_DN34158_c0_g2	1.4906	2.99e-19	PREDICTED: receptor-like protein 12 [Gossypium arboreum]	Receptor-like protein 6 OS=Arabidopsis thaliana OX=3702 GN=RLP6 PE=3 SV=1	Leucine rich repeat;Leucine Rich repeats (2 copies);Leucine Rich Repeat;Leucine Rich repeat;Leucine rich repeat;Leucine rich repeat N-terminal domain;Leucine Rich repeats (2 copies)	-	-	cellular_component;membrane;intrinsic component of membrane;membrane part;integral component of membrane	-	-
TRINITY_DN34971_c0_g1	1.5408	3.35e-19	Cystathionine beta-synthase, core [Corchorus capsularis]	Chloride channel protein CLC-a OS=Arabidopsis thaliana OX=3702 GN=CLC-A PE=1 SV=2	Voltage gated chloride channel;CBS domain	transport;ion transport;anion transport;biological_process;inorganic anion transport;localization;establishment of localization;regulation of localization;ion transmembrane transport;regulation of transmembrane transport;regulation of ion transmembrane transport;regulation of ion transport;regulation of anion transport;regulation of biological process;regulation of transport;transmembrane transpo…	molecular_function;transporter activity;ion channel activity;voltage-gated ion channel activity;anion channel activity;chloride channel activity;transmembrane transporter activity;voltage-gated anion channel activity;anion transmembrane transporter activity;ion transmembrane transporter activity;inorganic anion transmembrane transporter activity;chloride transmembrane transporter activity;channel…	cellular_component;membrane;intrinsic component of membrane;membrane part;integral component of membrane	-	-
TRINITY_DN30775_c1_g9	-2.4292	4.04e-19	uncharacterized protein LOC111278675 [Durio zibethinus]	-	Senescence regulator	-	-	-	-	-
TRINITY_DN35761_c0_g4	-2.0891	4.26e-19	hypothetical protein GOBAR_AA25361 [Gossypium barbadense]	Scarecrow-like protein 13 OS=Arabidopsis thaliana OX=3702 GN=SCL13 PE=2 SV=2	GRAS domain family	metabolic process;nucleobase-containing compound metabolic process;transcription, DNA-templated;cellular aromatic compound metabolic process;nitrogen compound metabolic process;biological_process;biosynthetic process;macromolecule biosynthetic process;regulation of biosynthetic process;cellular process;gene expression;regulation of gene expression;regulation of macromolecule biosynthetic process;…	-	-	-	-
TRINITY_DN34178_c0_g1	-10.7102	4.31e-19	-	-	-	-	-	-	-	-
TRINITY_DN36979_c2_g5	-1.4618	4.38e-19	hypothetical protein GOBAR_DD26141 [Gossypium barbadense]	UDP-glycosyltransferase 83A1 OS=Arabidopsis thaliana OX=3702 GN=UGT83A1 PE=2 SV=1	UDP-glucoronosyl and UDP-glucosyl transferase	biological_process;metabolic process	molecular_function;catalytic activity;transferase activity;transferase activity, transferring glycosyl groups;transferase activity, transferring hexosyl groups	-	-	-
TRINITY_DN34712_c2_g2	2.2273	5.01e-19	-	-	-	-	-	-	-	-
TRINITY_DN36799_c4_g1	-7.1585	5.15e-19	-	-	-	-	-	-	-	-
TRINITY_DN30682_c1_g13	-9.2912	5.37e-19	reverse transcriptase [Corchorus capsularis]	Putative ribonuclease H protein At1g65750 OS=Arabidopsis thaliana OX=3702 GN=At1g65750 PE=3 SV=1	Reverse transcriptase (RNA-dependent DNA polymerase);zinc-binding in reverse transcriptase;Reverse transcriptase-like	-	-	-	-	-
TRINITY_DN37013_c1_g1	1.0978	5.56e-19	hypothetical protein B456_012G098300 [Gossypium raimondii]	Protein TSS OS=Arabidopsis thaliana OX=3702 GN=TSS PE=1 SV=1	Tetratricopeptide repeat;Tetratricopeptide repeat;Translation initiation factor eIF3 subunit 135;Mitochondrial function, CLU-N-term;Tetratricopeptide repeat	-	-	-	-	-
TRINITY_DN31543_c2_g3	1.4082	7.13e-19	hypothetical protein GOBAR_DD02629 [Gossypium barbadense]	-	Thioesterase superfamily;Thioesterase-like superfamily	-	-	-	-	-
TRINITY_DN31537_c3_g10	5.3203	9.46e-19	wall-associated receptor kinase-like 1 [Durio zibethinus]	Wall-associated receptor kinase-like 10 OS=Arabidopsis thaliana OX=3702 GN=WAKL10 PE=2 SV=1	Wall-associated receptor kinase galacturonan-binding;Protein tyrosine kinase;Protein kinase domain;Protein-kinase domain of FAM69	-	molecular_function;binding	-	-	-
TRINITY_DN34101_c1_g1	-2.0555	9.92e-19	PREDICTED: MLP-like protein 31 [Gossypium hirsutum]	MLP-like protein 34 OS=Arabidopsis thaliana OX=3702 GN=MLP34 PE=2 SV=1	-	response to stress;biological_process;response to stimulus;response to biotic stimulus;defense response	-	-	-	-
TRINITY_DN32022_c1_g7	-6.9279	1.21e-18	ft2, partial [Populus tremula]	Protein HEADING DATE 3A OS=Oryza sativa subsp. japonica OX=39947 GN=HD3A PE=1 SV=1	-	reproduction;developmental process involved in reproduction;multicellular organism development;biological_process;post-embryonic development;flower development;reproductive process;multicellular organismal process;developmental process;shoot system development;regulation of post-embryonic development;reproductive structure development;system development;regulation of shoot system development;anat…	molecular_function;binding;phospholipid binding;lipid binding;ion binding;anion binding;phosphatidylethanolamine binding	-	-	-
TRINITY_DN32519_c1_g2	3.378	1.67e-18	CDPK-related kinase 5 [Herrania umbratica]	-	-	-	molecular_function;catalytic activity;transferase activity;transferase activity, transferring phosphorus-containing groups;binding;kinase activity	-	-	-
TRINITY_DN31757_c0_g3	-2.788	1.94e-18	Cellulose synthase like E1, putative [Theobroma cacao]	Cellulose synthase-like protein E1 OS=Arabidopsis thaliana OX=3702 GN=CSLE1 PE=2 SV=1	Cellulose synthase;Cellulose synthase	-	molecular_function;catalytic activity;transferase activity	-	-	-
TRINITY_DN33119_c0_g5	1.095	1.95e-18	1-aminocyclopropane-1-carboxylate oxidase homolog 1-like [Durio zibethinus]	Deacetoxyvindoline 4-hydroxylase OS=Catharanthus roseus OX=4058 GN=D4H PE=1 SV=2	2OG-Fe(II) oxygenase superfamily;non-haem dioxygenase in morphine synthesis N-terminal	metabolic process;biological_process;oxidation-reduction process	molecular_function;binding;ion binding;cation binding;catalytic activity;metal ion binding;oxidoreductase activity	-	-	-
TRINITY_DN34678_c2_g3	-2.0416	2e-18	PREDICTED: uncharacterized protein LOC107939168 isoform X3 [Gossypium hirsutum]	-	-	-	-	-	-	-
TRINITY_DN32098_c4_g2	10.5432	2.02e-18	PREDICTED: uncharacterized protein LOC105954150 [Erythranthe guttata]	-	-	-	-	-	-	-
TRINITY_DN36932_c1_g10	-6.5424	2.13e-18	-	-	-	-	-	-	-	-
TRINITY_DN33246_c2_g11	10.48	2.16e-18	-	-	-	-	-	-	-	-
TRINITY_DN36895_c0_g7	-10.4528	2.59e-18	-	-	-	-	-	-	-	-
TRINITY_DN30841_c0_g5	-10.6093	2.69e-18	protein rds1-like [Quercus suber]	-	Ferritin-like domain	-	-	-	-	-
TRINITY_DN33652_c2_g12	10.4366	3.18e-18	-	-	-	-	-	-	-	-
TRINITY_DN33652_c2_g16	10.4366	3.18e-18	-	-	-	-	-	-	-	-
TRINITY_DN34661_c0_g7	-5.315	3.23e-18	-	-	-	-	-	-	-	-
TRINITY_DN30236_c0_g1	10.4253	3.37e-18	PREDICTED: LOW QUALITY PROTEIN: uncharacterized protein LOC103343662 [Prunus mume]	Putative ribonuclease H protein At1g65750 OS=Arabidopsis thaliana OX=3702 GN=At1g65750 PE=3 SV=1	Reverse transcriptase (RNA-dependent DNA polymerase);Reverse transcriptase-like;zinc-binding in reverse transcriptase	-	-	-	-	-
TRINITY_DN35183_c1_g1	3.0489	3.4e-18	hypothetical protein GOBAR_AA17499 [Gossypium barbadense]	Calcium and calcium/calmodulin-dependent serine/threonine-protein kinase OS=Lotus japonicus OX=34305 GN=CCAMK PE=1 SV=1	Protein kinase domain;Protein tyrosine kinase;EF-hand domain;EF hand;EF-hand domain pair;EF hand;EF-hand domain pair	metabolic process;cellular protein modification process;phosphorus metabolic process;phosphate-containing compound metabolic process;nitrogen compound metabolic process;biological_process;cellular process;phosphorylation;protein metabolic process;protein modification process;macromolecule metabolic process;macromolecule modification;cellular metabolic process;primary metabolic process;cellular ma…	molecular_function;binding;metal ion binding;ion binding;cation binding;catalytic activity;protein kinase activity;kinase activity;transferase activity;transferase activity, transferring phosphorus-containing groups;phosphotransferase activity, alcohol group as acceptor;catalytic activity, acting on a protein;nucleotide binding;drug binding;purine nucleotide binding;adenyl nucleotide binding;ribo…	-	K13412|CPK; calcium-dependent protein kinase [EC:2.7.11.1]	ko04626(Organismal Systems)
TRINITY_DN31700_c0_g2	1.7638	3.52e-18	probable LRR receptor-like serine/threonine-protein kinase At4g26540 [Herrania umbratica]	LRR receptor-like serine/threonine-protein kinase OS=Arabidopsis thaliana OX=3702 GN=RGI3 PE=1 SV=1	Leucine rich repeat;Leucine Rich repeats (2 copies);Protein kinase domain;Protein tyrosine kinase;Leucine Rich Repeat;Leucine rich repeat N-terminal domain;Leucine Rich repeat	metabolic process;cellular protein modification process;phosphorus metabolic process;phosphate-containing compound metabolic process;nitrogen compound metabolic process;biological_process;cellular process;phosphorylation;protein metabolic process;protein modification process;macromolecule metabolic process;macromolecule modification;cellular metabolic process;primary metabolic process;cellular ma…	molecular_function;catalytic activity;protein kinase activity;kinase activity;transferase activity;transferase activity, transferring phosphorus-containing groups;phosphotransferase activity, alcohol group as acceptor;catalytic activity, acting on a protein;nucleotide binding;binding;drug binding;purine nucleotide binding;adenyl nucleotide binding;ribonucleotide binding;purine ribonucleotide bind…	cellular_component;membrane;intrinsic component of membrane;membrane part;integral component of membrane	-	-
TRINITY_DN36033_c0_g1	-1.4337	4.01e-18	PREDICTED: uncharacterized protein LOC105766529 [Gossypium raimondii]	-	Plant transposase (Ptta/En/Spm family)	-	-	-	-	-
TRINITY_DN34607_c0_g6	-3.9259	4.81e-18	uncharacterized protein LOC112021767 [Quercus suber]	3-dehydroquinate synthase, chloroplastic OS=Actinidia chinensis OX=3625 GN=DHQS PE=1 SV=2	3-dehydroquinate synthase;Iron-containing alcohol dehydrogenase	-	-	-	-	-
TRINITY_DN31791_c1_g1	10.4206	5.13e-18	-	-	-	-	-	-	-	-
TRINITY_DN29421_c0_g1	-7.0643	5.89e-18	uncharacterized protein LOC112010259 [Quercus suber]	Putative polyol transporter 1 OS=Arabidopsis thaliana OX=3702 GN=PLT1 PE=3 SV=1	Sugar (and other) transporter;Major Facilitator Superfamily	-	-	-	-	-
TRINITY_DN33518_c0_g1	-1.4558	6.64e-18	Riboflavin synthase alpha chain, putative isoform 1 [Theobroma cacao]	-	Lumazine binding domain	-	molecular_function;catalytic activity	-	K00793|ribE, RIB5; riboflavin synthase [EC:2.5.1.9]	ko00740(Metabolism);ko01100(Metabolism);ko01110(Metabolism)
TRINITY_DN37111_c1_g1	-2.5727	6.8e-18	PREDICTED: uncharacterized protein LOC105761643 [Gossypium raimondii]	-	-	-	-	-	-	-
TRINITY_DN31472_c1_g3	-2.7193	6.93e-18	cellulose synthase-like protein E1 isoform X1 [Durio zibethinus]	Cellulose synthase-like protein E1 OS=Oryza sativa subsp. japonica OX=39947 GN=CSLE1 PE=2 SV=2	Cellulose synthase;Cellulose synthase	biological_process;cellular process	molecular_function;catalytic activity;transferase activity;transferase activity, transferring glycosyl groups	cellular_component;membrane	-	-
TRINITY_DN34288_c2_g1	10.3701	6.91e-18	-	-	-	-	-	-	-	-
TRINITY_DN32098_c4_g5	-10.3513	7.03e-18	-	-	-	-	-	-	-	-
TRINITY_DN31212_c0_g1	-6.8378	7.29e-18	translocator protein homolog [Quercus suber]	-	TspO/MBR family	-	-	-	-	-
TRINITY_DN33267_c1_g5	-4.1361	7.68e-18	PREDICTED: GDSL esterase/lipase At5g14450-like [Gossypium hirsutum]	GDSL esterase/lipase At5g14450 OS=Arabidopsis thaliana OX=3702 GN=At5g14450 PE=2 SV=1	GDSL-like Lipase/Acylhydrolase	-	molecular_function;catalytic activity;hydrolase activity	-	-	-
TRINITY_DN35400_c2_g6	10.2576	7.93e-18	PREDICTED: probable disease resistance protein RF45 isoform X3 [Gossypium hirsutum]	Putative disease resistance protein At1g50180 OS=Arabidopsis thaliana OX=3702 GN=At1g50180 PE=3 SV=2	NB-ARC domain	-	-	-	-	-
TRINITY_DN36397_c2_g2	10.3288	7.96e-18	-	-	-	-	-	-	-	-
TRINITY_DN31997_c4_g3	-10.327	8.28e-18	-	-	-	-	-	-	-	-
TRINITY_DN33504_c1_g1	1.0516	8.32e-18	PREDICTED: UDP-glycosyltransferase 73C6-like [Gossypium raimondii]	UDP-glycosyltransferase 73C1 OS=Arabidopsis thaliana OX=3702 GN=UGT73C1 PE=2 SV=1	-	-	molecular_function;catalytic activity;transferase activity;transferase activity, transferring glycosyl groups	-	-	-
TRINITY_DN33903_c0_g1	-10.3745	9.98e-18	PREDICTED: uncharacterized protein LOC107916366 [Gossypium hirsutum]	-	Ribonuclease III domain	metabolic process;nucleobase-containing compound metabolic process;cellular aromatic compound metabolic process;nitrogen compound metabolic process;biological_process;cellular process;gene expression;RNA metabolic process;cellular nitrogen compound metabolic process;macromolecule metabolic process;cellular metabolic process;primary metabolic process;heterocycle metabolic process;organic substance…	molecular_function;nucleic acid binding;binding;organic cyclic compound binding;heterocyclic compound binding;catalytic activity;nuclease activity;endonuclease activity;endoribonuclease activity;ribonuclease activity;hydrolase activity;hydrolase activity, acting on ester bonds;endoribonuclease activity, producing 5'-phosphomonoesters;endonuclease activity, active with either ribo- or deoxyribonuc…	-	-	-
TRINITY_DN35473_c0_g5	-10.2944	1.01e-17	-	-	-	-	-	-	-	-
TRINITY_DN28022_c0_g1	10.2092	1.25e-17	-	-	-	-	-	-	-	-
TRINITY_DN31543_c3_g4	-10.267	1.36e-17	-	-	-	-	-	-	-	-
TRINITY_DN37151_c2_g1	1.2342	1.81e-17	PREDICTED: glycine dehydrogenase (decarboxylating), mitochondrial [Gossypium arboreum]	Glycine dehydrogenase (decarboxylating) 1, mitochondrial OS=Arabidopsis thaliana OX=3702 GN=GLDP1 PE=1 SV=2	Glycine cleavage system P-protein	metabolic process;biological_process;regulation of neurotransmitter levels;organic acid metabolic process;cellular amino acid metabolic process;glycine metabolic process;nitrogen compound metabolic process;catabolic process;cellular amino acid catabolic process;serine family amino acid metabolic process;serine family amino acid catabolic process;cellular process;organic acid catabolic process;dru…	molecular_function;catalytic activity;oxidoreductase activity;oxidoreductase activity, acting on the CH-NH2 group of donors;oxidoreductase activity, acting on the CH-NH2 group of donors, disulfide as acceptor;glycine dehydrogenase (decarboxylating) activity	cellular_component;membrane;intrinsic component of membrane;membrane part;integral component of membrane	K00281|GLDC, gcvP; glycine dehydrogenase [EC:1.4.4.2]	ko00260(Metabolism);ko00630(Metabolism);ko01100(Metabolism);ko01110(Metabolism);ko01130(Metabolism);ko01200(Metabolism)
TRINITY_DN34413_c1_g6	-2.3902	1.93e-17	PREDICTED: uncharacterized protein LOC108488672 [Gossypium arboreum]	-	-	-	-	-	-	-
TRINITY_DN37074_c1_g3	-2.0063	2.04e-17	PREDICTED: uncharacterized protein LOC107887429 [Gossypium hirsutum]	Retrovirus-related Pol polyprotein from transposon TNT 1-94 OS=Nicotiana tabacum OX=4097 PE=2 SV=1	-	-	-	-	-	-
TRINITY_DN35988_c2_g1	3.0388	2.31e-17	-	-	-	-	-	-	-	-
TRINITY_DN34359_c1_g1	1.7229	2.67e-17	-	-	-	-	-	-	-	-
TRINITY_DN31414_c4_g1	-6.8559	3.23e-17	peroxisomal catalase [Quercus suber]	Catalase OS=Helianthus annuus OX=4232 PE=2 SV=1	Catalase;Catalase-related immune-responsive	biological_process;response to stress;response to stimulus;response to oxidative stress;response to chemical;cellular process;metabolic process	molecular_function;binding	intracellular;cellular_component;cell;cytoplasm;organelle;membrane-bounded organelle;intracellular organelle;intracellular part;cell part;intracellular membrane-bounded organelle;cytoplasmic part	-	-
TRINITY_DN21572_c0_g1	-10.139	3.8e-17	-	-	-	-	-	-	-	-
TRINITY_DN32976_c0_g5	-6.7752	3.96e-17	uncharacterized protein LOC111995381 [Quercus suber]	-	-	-	-	-	-	-
TRINITY_DN33929_c0_g5	-2.7717	4.18e-17	PREDICTED: probable disease resistance protein At4g27220 isoform X2 [Gossypium raimondii]	-	-	-	-	-	-	-
TRINITY_DN36089_c0_g1	1.4276	4.2e-17	PREDICTED: 4-coumarate--CoA ligase-like 7 [Gossypium arboreum]	4-coumarate--CoA ligase-like 7 OS=Arabidopsis thaliana OX=3702 GN=4CLL7 PE=1 SV=1	AMP-binding enzyme;AMP-binding enzyme;AMP-binding enzyme C-terminal domain	-	molecular_function;catalytic activity	-	K01904|4CL; 4-coumarate--CoA ligase [EC:6.2.1.12]	ko00130(Metabolism);ko00940(Metabolism);ko01100(Metabolism);ko01110(Metabolism)
TRINITY_DN28416_c0_g1	-5.6277	4.7e-17	uncharacterized protein RSN1-like [Quercus suber]	CSC1-like protein At3g21620 OS=Arabidopsis thaliana OX=3702 GN=At3g21620 PE=2 SV=1	Calcium-dependent channel, 7TM region, putative phosphate;Late exocytosis, associated with Golgi transport;Extracellular tail, of 10TM putative phosphate transporter;Cytosolic domain of 10TM putative phosphate transporter	-	-	-	-	-
TRINITY_DN35142_c3_g2	-4.4073	5.48e-17	hypothetical protein GOBAR_AA34108 [Gossypium barbadense]	-	-	-	-	-	-	-
TRINITY_DN35995_c0_g2	3.3245	6.09e-17	ROP interactive partner 5 isoform 5 [Theobroma cacao]	-	-	-	-	cellular_component;membrane;cell;cell part;cell periphery;plasma membrane	-	-
TRINITY_DN34072_c3_g3	-10.1695	6.57e-17	-	-	-	-	-	-	-	-
TRINITY_DN30211_c1_g2	-4.6644	6.8e-17	hypothetical protein KFL_001190120 [Klebsormidium nitens]	-	Protein of unknown function (DUF3759)	-	-	-	-	-
TRINITY_DN31393_c3_g5	-10.0368	7.32e-17	-	-	-	-	-	-	-	-
TRINITY_DN31047_c2_g1	-2.4444	7.49e-17	PREDICTED: uncharacterized protein At4g22758-like [Gossypium hirsutum]	-	-	-	-	-	-	-
TRINITY_DN34595_c2_g3	-10.0697	8.25e-17	-	-	-	-	-	-	-	-
TRINITY_DN36079_c0_g1	-3.5617	8.7e-17	-	-	-	-	-	-	-	-
TRINITY_DN34741_c0_g1	1.7539	8.78e-17	sugar carrier protein C [Herrania umbratica]	Sugar carrier protein C OS=Ricinus communis OX=3988 GN=STC PE=2 SV=1	Sugar (and other) transporter;Major Facilitator Superfamily	transport;biological_process;localization;establishment of localization;organic substance transport;transmembrane transport;carbohydrate transport	-	cellular_component;membrane;intrinsic component of membrane;membrane part;integral component of membrane	-	-
TRINITY_DN32274_c1_g7	10.0025	8.93e-17	PREDICTED: rust resistance kinase Lr10-like isoform X1 [Gossypium arboreum]	Rust resistance kinase Lr10 OS=Triticum aestivum OX=4565 GN=LRK10 PE=2 SV=1	Protein kinase domain;Protein tyrosine kinase;Wall-associated receptor kinase galacturonan-binding	metabolic process;phosphorus metabolic process;phosphate-containing compound metabolic process;biological_process;cellular process;cellular metabolic process;phosphorylation	molecular_function;binding;small molecule binding;organic cyclic compound binding;nucleoside phosphate binding;heterocyclic compound binding;catalytic activity;kinase activity;transferase activity;transferase activity, transferring phosphorus-containing groups;phosphotransferase activity, alcohol group as acceptor;catalytic activity, acting on a protein;protein kinase activity;nucleotide binding	-	-	-
TRINITY_DN31683_c1_g1	1.9922	1.05e-16	PREDICTED: MADS-box protein AGL42-like [Gossypium hirsutum]	MADS-box protein AGL42 OS=Arabidopsis thaliana OX=3702 GN=AGL42 PE=1 SV=1	SRF-type transcription factor (DNA-binding and dimerisation domain)	metabolic process;nucleobase-containing compound metabolic process;cellular aromatic compound metabolic process;nitrogen compound metabolic process;biological_process;biosynthetic process;macromolecule biosynthetic process;cellular process;gene expression;RNA metabolic process;heterocycle biosynthetic process;aromatic compound biosynthetic process;RNA biosynthetic process;cellular nitrogen compou…	molecular_function;binding	-	-	-
TRINITY_DN34218_c1_g7	1.7062	1.05e-16	protein indeterminate-domain 7-like isoform X2 [Durio zibethinus]	Protein indeterminate-domain 2 OS=Arabidopsis thaliana OX=3702 GN=IDD2 PE=1 SV=1	Zinc finger, C2H2 type	-	molecular_function;binding;organic cyclic compound binding;heterocyclic compound binding;ion binding;cation binding;nucleic acid binding;metal ion binding	-	-	-
TRINITY_DN32598_c0_g2	1.9863	1.08e-16	uncharacterized protein LOC110414912 [Herrania umbratica]	Ammonium transporter 1 member 2 OS=Solanum lycopersicum OX=4081 GN=AMT1-2 PE=2 SV=1	Ammonium Transporter Family	transport;ion transport;cation transport;biological_process;ammonium transport;ion transmembrane transport;localization;establishment of localization;transmembrane transport;nitrogen compound transport;cation transmembrane transport;ammonium transmembrane transport	molecular_function;transporter activity;transmembrane transporter activity;cation transmembrane transporter activity;ion transmembrane transporter activity;ammonium transmembrane transporter activity	cellular_component;membrane;intrinsic component of membrane;membrane part;integral component of membrane	-	-
TRINITY_DN31416_c1_g7	8.7554	1.2e-16	-	-	-	-	-	-	-	-
TRINITY_DN30396_c1_g1	-5.3488	1.26e-16	dihydroxyacetone kinase 1-like [Quercus suber]	Putative 3,4-dihydroxy-2-butanone kinase OS=Solanum lycopersicum OX=4081 GN=DHBK PE=2 SV=1	Dak1 domain;DAK2 domain	-	-	-	K00863|DAK, TKFC; triose/dihydroxyacetone kinase / FAD-AMP lyase (cyclizing) [EC:2.7.1.28 2.7.1.29 4.6.1.15]	ko00051(Metabolism);ko00561(Metabolism);ko00680(Metabolism);ko01100(Metabolism);ko01120(Metabolism);ko01200(Metabolism);ko04622(Organismal Systems)
TRINITY_DN33662_c3_g9	-9.9498	1.3e-16	-	-	-	-	-	-	-	-
TRINITY_DN31853_c1_g1	1.6851	1.35e-16	PREDICTED: protein DMR6-LIKE OXYGENASE 2-like [Gossypium arboreum]	Protein DMR6-LIKE OXYGENASE 2 OS=Arabidopsis thaliana OX=3702 GN=DLO2 PE=2 SV=1	non-haem dioxygenase in morphine synthesis N-terminal;2OG-Fe(II) oxygenase superfamily	-	molecular_function;catalytic activity;oxidoreductase activity	-	-	-
TRINITY_DN33585_c0_g1	9.9646	1.68e-16	-	-	-	-	-	-	-	-
TRINITY_DN31997_c4_g6	-5.0657	1.69e-16	-	-	-	-	-	-	-	-
TRINITY_DN33251_c0_g1	-9.8942	1.77e-16	hypothetical protein B456_013G269700 [Gossypium raimondii]	Ran-binding protein 1 homolog b OS=Arabidopsis thaliana OX=3702 GN=RANBP1B PE=1 SV=2	-	transport;biological_process;localization;establishment of localization;cellular localization;establishment of localization in cell;intracellular transport	-	cellular_component;cell;cell part;intracellular	-	-
TRINITY_DN33903_c0_g2	10.0379	1.87e-16	PREDICTED: uncharacterized protein LOC107916366 [Gossypium hirsutum]	-	Ribonuclease III domain	metabolic process;nucleobase-containing compound metabolic process;cellular aromatic compound metabolic process;nitrogen compound metabolic process;biological_process;cellular process;RNA metabolic process;cellular nitrogen compound metabolic process;macromolecule metabolic process;cellular metabolic process;primary metabolic process;heterocycle metabolic process;organic substance metabolic proce…	-	-	-	-
TRINITY_DN36087_c0_g2	3.4143	2.34e-16	PREDICTED: receptor-like protein 12 [Gossypium raimondii]	Receptor-like protein 6 OS=Arabidopsis thaliana OX=3702 GN=RLP6 PE=3 SV=1	Leucine rich repeat;Leucine Rich repeats (2 copies);Leucine Rich Repeat;Leucine rich repeat N-terminal domain;Leucine Rich repeat	-	-	cellular_component;membrane	-	-
TRINITY_DN32157_c1_g7	-10.1255	2.61e-16	NADP-dependent alcohol dehydrogenase 7-like [Quercus suber]	Cinnamyl alcohol dehydrogenase 2 OS=Arabidopsis thaliana OX=3702 GN=CAD2 PE=1 SV=1	Alcohol dehydrogenase GroES-like domain;Zinc-binding dehydrogenase;Zinc-binding dehydrogenase;D-isomer specific 2-hydroxyacid dehydrogenase, NAD binding domain	-	-	-	-	-
TRINITY_DN36448_c0_g1	2.4715	2.64e-16	PREDICTED: zinc finger BED domain-containing protein RICESLEEPER 2-like isoform X1 [Gossypium hirsutum]	Zinc finger BED domain-containing protein RICESLEEPER 2 OS=Oryza sativa subsp. japonica OX=39947 GN=Os03g0733400 PE=2 SV=1	GRAS domain family;Domain of unknown function (DUF4413);hAT family C-terminal dimerisation region	-	-	-	-	-
TRINITY_DN32175_c1_g4	-2.1748	2.66e-16	PREDICTED: RING-H2 finger protein ATL2 [Theobroma cacao]	RING-H2 finger protein ATL2 OS=Arabidopsis thaliana OX=3702 GN=ATL2 PE=2 SV=2	Ring finger domain;RING-like zinc finger;Zinc finger, C3HC4 type (RING finger);RING-H2 zinc finger domain;Zinc finger, C3HC4 type (RING finger);RING-type zinc-finger	-	molecular_function;binding;metal ion binding;ion binding;cation binding;transition metal ion binding;zinc ion binding	cellular_component;membrane;intrinsic component of membrane;membrane part;integral component of membrane	-	-
TRINITY_DN34350_c2_g5	-6.6357	3.49e-16	repressible high-affinity phosphate permease-like [Quercus suber]	Inorganic phosphate transporter 1-2 OS=Oryza sativa subsp. japonica OX=39947 GN=PTH1-2 PE=2 SV=1	Sugar (and other) transporter;Major Facilitator Superfamily	-	molecular_function;transporter activity;transmembrane transporter activity	cellular_component;membrane	-	-
TRINITY_DN33126_c0_g2	2.3396	4.03e-16	-	-	-	-	-	-	-	-
TRINITY_DN35793_c2_g8	1.1375	4.26e-16	PREDICTED: uncharacterized protein LOC108487014 isoform X1 [Gossypium arboreum]	-	-	-	-	-	-	-
TRINITY_DN31476_c4_g1	-6.4805	4.3e-16	hypothetical protein PHAVU_007G138800g [Phaseolus vulgaris]	-	-	-	-	-	-	-
TRINITY_DN31615_c1_g2	-7.2496	4.71e-16	Kinase superfamily protein, putative [Theobroma cacao]	Rust resistance kinase Lr10 OS=Triticum aestivum OX=4565 GN=LRK10 PE=2 SV=1	Wall-associated receptor kinase galacturonan-binding;Protein kinase domain;Protein tyrosine kinase	metabolic process;phosphorus metabolic process;phosphate-containing compound metabolic process;biological_process;cellular process;cellular metabolic process;phosphorylation	molecular_function;binding;small molecule binding;organic cyclic compound binding;nucleoside phosphate binding;heterocyclic compound binding;catalytic activity;kinase activity;transferase activity;transferase activity, transferring phosphorus-containing groups;phosphotransferase activity, alcohol group as acceptor;catalytic activity, acting on a protein;protein kinase activity;nucleotide binding	-	-	-
TRINITY_DN33930_c3_g5	9.8136	4.78e-16	-	-	-	-	-	-	-	-
TRINITY_DN31703_c1_g2	2.2382	5.2e-16	PREDICTED: pentatricopeptide repeat-containing protein At3g03580 [Gossypium arboreum]	Pentatricopeptide repeat-containing protein At3g03580 OS=Arabidopsis thaliana OX=3702 GN=PCMP-H23 PE=2 SV=1	PPR repeat;PPR repeat family;PPR repeat;DYW family of nucleic acid deaminases;Pentatricopeptide repeat domain;Pentacotripeptide-repeat region of PRORP;Glutathione S-transferase, C-terminal domain;Glutathione S-transferase, C-terminal domain;Glutathione S-transferase, C-terminal domain;Glutathione S-transferase, N-terminal domain;Glutathione S-transferase, N-terminal domain;Glutathione S-transfera…	-	molecular_function;binding;metal ion binding;ion binding;cation binding;transition metal ion binding;zinc ion binding	-	-	-
TRINITY_DN30357_c0_g1	-5.0135	5.43e-16	stress response protein ish1 [Quercus suber]	-	Putative stress-responsive nuclear envelope protein	-	-	-	-	-
TRINITY_DN33246_c2_g4	-9.7464	6.74e-16	-	-	-	-	-	-	-	-
TRINITY_DN34517_c0_g2	-1.2568	7.26e-16	PREDICTED: glutamyl-tRNA reductase 2, chloroplastic-like [Camelina sativa]	Glutamyl-tRNA reductase 1, chloroplastic OS=Cucumis sativus OX=3659 GN=HEMA1 PE=2 SV=1	-	metabolic process;biological_process;cellular aromatic compound metabolic process;porphyrin-containing compound metabolic process;porphyrin-containing compound biosynthetic process;heme biosynthetic process;nitrogen compound metabolic process;biosynthetic process;cellular process;heterocycle biosynthetic process;aromatic compound biosynthetic process;tetrapyrrole metabolic process;tetrapyrrole bi…	molecular_function;catalytic activity;oxidoreductase activity;oxidoreductase activity, acting on the aldehyde or oxo group of donors, NAD or NADP as acceptor;oxidoreductase activity, acting on the aldehyde or oxo group of donors;catalytic activity, acting on RNA;catalytic activity, acting on a tRNA;nucleotide binding;binding;small molecule binding;cofactor binding;coenzyme binding;organic cyclic …	-	K02492|hemA; glutamyl-tRNA reductase [EC:1.2.1.70]	ko00860(Metabolism);ko01100(Metabolism);ko01110(Metabolism);ko01120(Metabolism)
TRINITY_DN31914_c0_g4	-8.4667	8.5e-16	PREDICTED: uncharacterized protein LOC103951630 [Pyrus x bretschneideri]	Putative ribonuclease H protein At1g65750 OS=Arabidopsis thaliana OX=3702 GN=At1g65750 PE=3 SV=1	Reverse transcriptase (RNA-dependent DNA polymerase);Reverse transcriptase-like;zinc-binding in reverse transcriptase;Transferase family;Transferase family	-	-	-	-	-
TRINITY_DN33242_c0_g2	9.7049	8.64e-16	-	-	-	-	-	-	-	-
TRINITY_DN32233_c1_g8	-1.2499	8.75e-16	PREDICTED: pectinesterase 3 [Gossypium arboreum]	Auxin-induced protein 15A OS=Glycine max OX=3847 PE=2 SV=1	Plant invertase/pectin methylesterase inhibitor	-	-	-	-	-
TRINITY_DN35149_c1_g1	-2.7975	8.75e-16	PREDICTED: uncharacterized protein LOC108469710 [Gossypium arboreum]	Retrovirus-related Pol polyprotein from transposon RE1 OS=Arabidopsis thaliana OX=3702 GN=RE1 PE=2 SV=1	gag-polypeptide of LTR copia-type;gag-polypeptide of LTR copia-type;Retrotransposon gag protein	-	-	-	-	-
TRINITY_DN31247_c3_g2	-2.1687	8.97e-16	PREDICTED: RING-H2 finger protein ATL5 [Theobroma cacao]	RING-H2 finger protein ATL5 OS=Arabidopsis thaliana OX=3702 GN=ATL5 PE=2 SV=1	Ring finger domain;RING-like zinc finger;RING-H2 zinc finger domain;Zinc finger, C3HC4 type (RING finger);RING-type zinc-finger;Zinc finger, C3HC4 type (RING finger)	-	molecular_function;binding;ion binding;cation binding;metal ion binding	cellular_component;membrane	-	-
TRINITY_DN34398_c1_g4	9.6234	8.94e-16	PREDICTED: NAD(P)H-quinone oxidoreductase subunit O, chloroplastic-like [Gossypium hirsutum]	-	-	-	-	cellular_component;cell;cell part	-	-
TRINITY_DN31055_c1_g2	9.7407	9.3e-16	PREDICTED: uncharacterized protein LOC109171585 [Ipomoea nil]	-	Chromo (CHRromatin Organisation MOdifier) domain	-	-	-	-	-
TRINITY_DN32392_c1_g4	2.0397	9.33e-16	PREDICTED: putative pentatricopeptide repeat-containing protein At5g08490 isoform X1 [Gossypium hirsutum]	Putative pentatricopeptide repeat-containing protein At5g08490 OS=Arabidopsis thaliana OX=3702 GN=PCMP-E32 PE=3 SV=1	PPR repeat family;PPR repeat;PPR repeat;Pentatricopeptide repeat domain;Pentacotripeptide-repeat region of PRORP;VQ motif	biological_process;response to chemical;response to stimulus;response to acid chemical;response to oxygen-containing compound	-	-	-	-
TRINITY_DN36719_c0_g2	-1.382	9.3e-16	hypothetical protein B456_002G152900 [Gossypium raimondii]	-	-	-	-	cellular_component;membrane	-	-
TRINITY_DN36981_c2_g2	9.7236	9.56e-16	-	-	-	-	-	-	-	-
TRINITY_DN32685_c1_g5	-3.3837	1.07e-15	PREDICTED: protein SRG1-like [Gossypium hirsutum]	Protein SRG1 OS=Arabidopsis thaliana OX=3702 GN=SRG1 PE=2 SV=1	non-haem dioxygenase in morphine synthesis N-terminal;2OG-Fe(II) oxygenase superfamily	metabolic process;biological_process;oxidation-reduction process	molecular_function;binding;ion binding;cation binding;catalytic activity;metal ion binding;oxidoreductase activity	-	-	-
TRINITY_DN30523_c0_g1	-4.8439	1.15e-15	protein rds1 [Quercus suber]	-	Ferritin-like domain	-	-	-	-	-
TRINITY_DN36624_c1_g6	2.9589	1.39e-15	-	-	-	-	-	-	-	-
TRINITY_DN33785_c1_g5	-7.3332	1.49e-15	uncharacterized protein LOC111985615 [Quercus suber]	-	-	-	-	-	-	-
TRINITY_DN37073_c1_g3	1.2892	1.58e-15	rust resistance kinase Lr10-like [Herrania umbratica]	Rust resistance kinase Lr10 OS=Triticum aestivum OX=4565 GN=LRK10 PE=2 SV=1	Protein tyrosine kinase;Protein kinase domain;Wall-associated receptor kinase galacturonan-binding	metabolic process;phosphorus metabolic process;phosphate-containing compound metabolic process;biological_process;cellular process;cellular metabolic process;phosphorylation	molecular_function;binding;small molecule binding;organic cyclic compound binding;nucleoside phosphate binding;heterocyclic compound binding;catalytic activity;kinase activity;transferase activity;transferase activity, transferring phosphorus-containing groups;phosphotransferase activity, alcohol group as acceptor;catalytic activity, acting on a protein;protein kinase activity;nucleotide binding	cellular_component;membrane	-	-
TRINITY_DN34022_c1_g4	1.945	1.64e-15	PREDICTED: uncharacterized protein LOC107918130 [Gossypium hirsutum]	-	Protein of unknown function (DUF1218)	-	-	cellular_component;membrane;intrinsic component of membrane;membrane part;integral component of membrane	-	-
TRINITY_DN35296_c3_g2	-2.7169	1.75e-15	calcium-binding protein PBP1-like [Durio zibethinus]	Calcium-binding protein KRP1 OS=Arabidopsis thaliana OX=3702 GN=KRP1 PE=2 SV=1	EF-hand domain pair	-	molecular_function;binding;metal ion binding;ion binding;cation binding;calcium ion binding	-	K10840|CETN2; centrin-2	ko03420(Genetic Information Processing)
TRINITY_DN34992_c1_g1	-1.9235	1.76e-15	PREDICTED: agamous-like MADS-box protein AGL8 homolog isoform X3 [Theobroma cacao]	Agamous-like MADS-box protein AGL8 homolog OS=Solanum tuberosum OX=4113 PE=2 SV=1	K-box region;SRF-type transcription factor (DNA-binding and dimerisation domain)	metabolic process;nucleobase-containing compound metabolic process;transcription, DNA-templated;cellular aromatic compound metabolic process;nitrogen compound metabolic process;biological_process;biosynthetic process;macromolecule biosynthetic process;regulation of biosynthetic process;cellular process;gene expression;regulation of gene expression;regulation of macromolecule biosynthetic process;…	molecular_function;nucleic acid binding;binding;organic cyclic compound binding;heterocyclic compound binding;transcription regulator activity;protein binding;DNA binding;protein dimerization activity;DNA-binding transcription factor activity	intracellular;cellular_component;cell;intracellular membrane-bounded organelle;organelle;membrane-bounded organelle;intracellular organelle;intracellular part;cell part;nucleus	-	-
TRINITY_DN34158_c0_g6	1.5918	2.01e-15	-	-	-	-	-	-	-	-
TRINITY_DN36895_c0_g4	9.6428	2.04e-15	-	-	-	-	-	-	-	-
TRINITY_DN33912_c2_g3	2.2876	2.2e-15	O-acyltransferase WSD1-like [Durio zibethinus]	O-acyltransferase WSD1 OS=Arabidopsis thaliana OX=3702 GN=WSD1 PE=2 SV=1	Protein of unknown function (DUF1298);Wax ester synthase-like Acyl-CoA acyltransferase domain	metabolic process;lipid metabolic process;biological_process;lipid biosynthetic process;biosynthetic process;cellular process;cellular metabolic process;primary metabolic process;cellular biosynthetic process;cellular lipid metabolic process;glycerolipid metabolic process;organic substance metabolic process;organic substance biosynthetic process;glycerolipid biosynthetic process	molecular_function;catalytic activity;O-acyltransferase activity;acylglycerol O-acyltransferase activity;transferase activity;transferase activity, transferring acyl groups;transferase activity, transferring acyl groups other than amino-acyl groups;diacylglycerol O-acyltransferase activity	-	-	-
TRINITY_DN31332_c3_g2	-1.6329	2.41e-15	PREDICTED: uncharacterized protein LOC105784278 isoform X1 [Gossypium raimondii]	-	-	-	-	-	-	-
TRINITY_DN31850_c3_g2	-1.5444	2.63e-15	PREDICTED: DDB1- and CUL4-associated factor 8-like isoform X3 [Gossypium hirsutum]	WD repeat-containing protein 26 homolog OS=Arabidopsis thaliana OX=3702 GN=WDR26 PE=1 SV=1	WD domain, G-beta repeat;Anaphase-promoting complex subunit 4 WD40 domain	-	-	-	-	-
TRINITY_DN28822_c0_g1	9.703	2.88e-15	putative mitochondrial protein [Apostasia shenzhenica]	Uncharacterized mitochondrial protein AtMg00860 OS=Arabidopsis thaliana OX=3702 GN=AtMg00860 PE=4 SV=1	Reverse transcriptase (RNA-dependent DNA polymerase);Retroviral aspartyl protease;Integrase core domain;Retrotransposon gag protein;gag-polyprotein putative aspartyl protease;Reverse transcriptase (RNA-dependent DNA polymerase);Retroviral aspartyl protease;Retrotransposon gag protein;gag-polyprotein putative aspartyl protease	-	-	-	-	-
TRINITY_DN31674_c0_g1	2.2878	2.99e-15	-	-	-	-	-	-	-	-
TRINITY_DN35052_c0_g2	1.1913	3.06e-15	PREDICTED: acyl-[acyl-carrier-protein] desaturase, chloroplastic [Gossypium raimondii]	Stearoyl-[acyl-carrier-protein] 9-desaturase, chloroplastic OS=Ricinus communis OX=3988 PE=1 SV=1	Fatty acid desaturase	metabolic process;biological_process;organic acid metabolic process;lipid metabolic process;fatty acid metabolic process;lipid biosynthetic process;biosynthetic process;cellular process;organic acid biosynthetic process;carboxylic acid metabolic process;monocarboxylic acid metabolic process;oxoacid metabolic process;cellular metabolic process;primary metabolic process;cellular biosynthetic proces…	molecular_function;catalytic activity;oxidoreductase activity;oxidoreductase activity, acting on paired donors, with incorporation or reduction of molecular oxygen;oxidoreductase activity, acting on paired donors, with oxidation of a pair of donors resulting in the reduction of molecular oxygen to two molecules of water;acyl-[acyl-carrier-protein] desaturase activity	intracellular;cellular_component;cell;cytoplasm;intracellular membrane-bounded organelle;plastid;organelle;membrane-bounded organelle;intracellular organelle;intracellular part;cytoplasmic part;cell part;chloroplast	-	-
TRINITY_DN30409_c0_g5	-7.1001	3.13e-15	formate dehydrogenase-like [Quercus suber]	Formate dehydrogenase, mitochondrial OS=Solanum tuberosum OX=4113 GN=FDH1 PE=1 SV=2	D-isomer specific 2-hydroxyacid dehydrogenase, NAD binding domain;D-isomer specific 2-hydroxyacid dehydrogenase, catalytic domain	-	-	-	K00122|FDH; formate dehydrogenase [EC:1.17.1.9]	ko00630(Metabolism);ko00680(Metabolism);ko01100(Metabolism);ko01120(Metabolism);ko01200(Metabolism)
TRINITY_DN32077_c2_g2	1.9771	3.17e-15	hypothetical protein GOBAR_DD33774 [Gossypium barbadense]	Ferredoxin--nitrite reductase, chloroplastic OS=Spinacia oleracea OX=3562 GN=NIR PE=1 SV=1	Nitrite and sulphite reductase 4Fe-4S domain;Nitrite/Sulfite reductase ferredoxin-like half domain	metabolic process;biological_process;oxidation-reduction process	molecular_function;catalytic activity;binding;tetrapyrrole binding;cofactor binding;organic cyclic compound binding;heterocyclic compound binding;metal cluster binding;heme binding;oxidoreductase activity;iron-sulfur cluster binding	-	K00366|nirA; ferredoxin-nitrite reductase [EC:1.7.7.1]	ko00910(Metabolism);ko01100(Metabolism);ko01120(Metabolism)
TRINITY_DN31620_c0_g1	1.8358	3.53e-15	PREDICTED: ferritin-3, chloroplastic [Theobroma cacao]	Ferritin-1, chloroplastic OS=Brassica napus OX=3708 GN=LSC30 PE=2 SV=1	-	-	molecular_function;binding;ion binding;cation binding;catalytic activity;metal ion binding;oxidoreductase activity	-	-	-
TRINITY_DN37003_c1_g1	9.5198	3.83e-15	PREDICTED: protein TOPLESS-like isoform X1 [Gossypium hirsutum]	Topless-related protein 4 OS=Arabidopsis thaliana OX=3702 GN=TPR4 PE=1 SV=2	-	-	-	-	-	-
TRINITY_DN36046_c1_g2	9.5514	3.93e-15	-	-	-	-	-	-	-	-
TRINITY_DN30623_c0_g1	-3.4658	4.07e-15	-	-	-	-	-	-	-	-
TRINITY_DN30333_c0_g2	-1.7559	4.16e-15	Beta-1,3-glucosyltransferase [Gossypium arboreum]	-	Protein of unknown function, DUF604	-	molecular_function;catalytic activity;transferase activity	cellular_component;membrane	-	-
TRINITY_DN32884_c0_g2	9.5356	4.27e-15	p450 domain-containing protein [Cephalotus follicularis]	Cytochrome P450 76A2 OS=Solanum melongena OX=4111 GN=CYP76A2 PE=2 SV=1	Cytochrome P450;Cytochrome P450	-	molecular_function;catalytic activity;oxidoreductase activity;oxidoreductase activity, acting on paired donors, with incorporation or reduction of molecular oxygen;monooxygenase activity	-	-	-
TRINITY_DN35056_c0_g1	1.8095	4.32e-15	PREDICTED: GDSL esterase/lipase At5g18430-like [Gossypium hirsutum]	GDSL esterase/lipase At5g33370 OS=Arabidopsis thaliana OX=3702 GN=At5g33370 PE=2 SV=1	GDSL-like Lipase/Acylhydrolase	-	molecular_function;catalytic activity;hydrolase activity;hydrolase activity, acting on ester bonds	-	-	-
TRINITY_DN31112_c1_g1	-1.2823	4.84e-15	PREDICTED: protein WVD2-like 7 [Gossypium arboreum]	Succinate dehydrogenase [ubiquinone] iron-sulfur subunit 2, mitochondrial OS=Arabidopsis thaliana OX=3702 GN=SDH2-2 PE=1 SV=2	Targeting protein for Xklp2 (TPX2);2Fe-2S iron-sulfur cluster binding domain;4Fe-4S dicluster domain;4Fe-4S dicluster domain;4Fe-4S dicluster domain	metabolic process;translation;peptide metabolic process;nitrogen compound metabolic process;biological_process;biosynthetic process;macromolecule biosynthetic process;cellular process;gene expression;protein metabolic process;cellular nitrogen compound metabolic process;cellular macromolecule biosynthetic process;peptide biosynthetic process;macromolecule metabolic process;cellular amide metaboli…	molecular_function;nucleic acid binding;RNA binding;binding;translation factor activity, RNA binding;organic cyclic compound binding;heterocyclic compound binding;translation initiation factor activity	-	-	-
TRINITY_DN30490_c0_g2	-4.3438	5.31e-15	-	-	-	-	-	-	-	-
TRINITY_DN33313_c2_g2	1.8937	5.8e-15	PREDICTED: phosphomannomutase/phosphoglucomutase [Gossypium hirsutum]	-	Phosphoglucomutase/phosphomannomutase, alpha/beta/alpha domain II;Phosphoglucomutase/phosphomannomutase, alpha/beta/alpha domain III;Phosphoglucomutase/phosphomannomutase, alpha/beta/alpha domain I;Phosphoglucomutase/phosphomannomutase, alpha/beta/alpha domain I	-	-	intracellular;cellular_component;cell;cytoplasm;intracellular membrane-bounded organelle;plastid;organelle;membrane-bounded organelle;intracellular organelle;intracellular part;cytoplasmic part;cell part;chloroplast	-	-
TRINITY_DN32916_c0_g1	-1.4328	6.14e-15	PREDICTED: DNA polymerase epsilon subunit 3-like [Gossypium arboreum]	Nuclear transcription factor Y subunit B-1 OS=Arabidopsis thaliana OX=3702 GN=NFYB1 PE=1 SV=2	Histone-like transcription factor (CBF/NF-Y) and archaeal histone;Core histone H2A/H2B/H3/H4	-	protein binding;molecular_function;binding;protein dimerization activity;protein heterodimerization activity	intracellular;cellular_component;cell;intracellular membrane-bounded organelle;organelle;membrane-bounded organelle;intracellular organelle;intracellular part;cell part;nucleus	K02326|POLE3; DNA polymerase epsilon subunit 3 [EC:2.7.7.7]	ko03030(Genetic Information Processing);ko03410(Genetic Information Processing);ko03420(Genetic Information Processing)
TRINITY_DN31252_c0_g2	-4.9452	6.23e-15	uncharacterized protein LOC112013498 [Quercus suber]	-	Major Facilitator Superfamily	transport;biological_process;carbohydrate transport;carbohydrate transmembrane transport;localization;establishment of localization;transmembrane transport;organic substance transport;monosaccharide transmembrane transport	-	-	-	-
TRINITY_DN33605_c0_g1	-9.4772	6.76e-15	Flavin-dependent monooxygenase 1 [Theobroma cacao]	Probable flavin-containing monooxygenase 1 OS=Arabidopsis thaliana OX=3702 GN=FMO1 PE=2 SV=1	Flavin-binding monooxygenase-like;Pyridine nucleotide-disulphide oxidoreductase;L-lysine 6-monooxygenase (NADPH-requiring)	-	molecular_function;catalytic activity;oxidoreductase activity	-	K00485|FMO; dimethylaniline monooxygenase (N-oxide forming) [EC:1.14.13.8]	ko00982(Metabolism)
TRINITY_DN31306_c0_g1	-1.2699	7.24e-15	NAD(P)-binding Rossmann-fold superfamily protein [Theobroma cacao]	Tropinone reductase homolog At5g06060 OS=Arabidopsis thaliana OX=3702 GN=At5g06060 PE=2 SV=1	short chain dehydrogenase;Enoyl-(Acyl carrier protein) reductase	metabolic process;biological_process;oxidation-reduction process	molecular_function;catalytic activity;oxidoreductase activity	intracellular;cellular_component;cell;cytoplasm;intracellular part;cytoplasmic part;cell part;cytosol	-	-
TRINITY_DN29847_c0_g1	-6.1411	7.32e-15	alcohol dehydrogenase [NADP(+)]-like [Quercus suber]	NADPH-dependent aldo-keto reductase, chloroplastic OS=Arabidopsis thaliana OX=3702 GN=AKR4C9 PE=1 SV=1	Aldo/keto reductase family	-	-	-	-	-
TRINITY_DN36701_c1_g2	-1.9443	8.18e-15	putative mitochondrial protein [Apostasia shenzhenica]	Uncharacterized mitochondrial protein AtMg00860 OS=Arabidopsis thaliana OX=3702 GN=AtMg00860 PE=4 SV=1	Reverse transcriptase (RNA-dependent DNA polymerase);Retroviral aspartyl protease;Integrase core domain;gag-polyprotein putative aspartyl protease;Retroviral aspartyl protease;Retrotransposon gag protein;gag-polyprotein putative aspartyl protease	-	-	-	-	-
TRINITY_DN33893_c2_g2	2.0347	8.51e-15	PREDICTED: pollen allergen Che a 1-like [Gossypium raimondii]	-	Pollen proteins Ole e I like	-	-	-	-	-
TRINITY_DN31703_c0_g2	9.4308	9.36e-15	PREDICTED: putative E3 ubiquitin-protein ligase XBAT31 [Theobroma cacao]	Putative E3 ubiquitin-protein ligase XBAT31 OS=Arabidopsis thaliana OX=3702 GN=XBAT31 PE=2 SV=1	Ankyrin repeats (3 copies);Ankyrin repeat;Ankyrin repeats (many copies);Ankyrin repeats (many copies);Ankyrin repeat	-	molecular_function;binding;metal ion binding;ion binding;cation binding;transition metal ion binding;zinc ion binding	-	-	-
TRINITY_DN34237_c0_g1	-4.6844	9.91e-15	peroxisomal membrane associated protein 20-like [Quercus suber]	Peroxiredoxin-2C OS=Oryza sativa subsp. japonica OX=39947 GN=PRXIIC PE=1 SV=1	Redoxin;AhpC/TSA family	-	-	-	-	-
TRINITY_DN33598_c0_g7	9.3854	1.01e-14	-	-	-	-	-	-	-	-
TRINITY_DN36252_c0_g4	3.3736	1.06e-14	PREDICTED: shikimate O-hydroxycinnamoyltransferase-like [Gossypium raimondii]	Shikimate O-hydroxycinnamoyltransferase OS=Arabidopsis thaliana OX=3702 GN=HST PE=1 SV=1	Transferase family	-	molecular_function;catalytic activity;transferase activity;transferase activity, transferring acyl groups;transferase activity, transferring acyl groups other than amino-acyl groups	-	-	-
TRINITY_DN33035_c1_g7	1.3605	1.09e-14	F-box protein At1g67340-like [Durio zibethinus]	F-box protein At1g67340 OS=Arabidopsis thaliana OX=3702 GN=At1g67340 PE=1 SV=1	MYND finger	-	-	-	-	-
TRINITY_DN34363_c1_g1	-1.8624	1.16e-14	PREDICTED: U-box domain-containing protein 5-like isoform X1 [Gossypium arboreum]	U-box domain-containing protein 5 OS=Arabidopsis thaliana OX=3702 GN=PUB5 PE=3 SV=3	U-box domain	metabolic process;cellular protein modification process;nitrogen compound metabolic process;biological_process;cellular process;protein metabolic process;protein modification by small protein conjugation;protein modification process;macromolecule metabolic process;macromolecule modification;cellular metabolic process;primary metabolic process;cellular macromolecule metabolic process;cellular prot…	molecular_function;catalytic activity;transferase activity;ubiquitin-like protein transferase activity;catalytic activity, acting on a protein;ubiquitin-protein transferase activity	-	-	-
TRINITY_DN31087_c1_g1	9.4679	1.24e-14	endochitinase 1-like [Durio zibethinus]	Endochitinase 1 OS=Theobroma cacao OX=3641 GN=CHIA1 PE=2 SV=1	Chitinase class I;Chitinase class I	metabolic process;biological_process;organic substance metabolic process	-	-	-	-
TRINITY_DN35069_c0_g2	1.138	1.26e-14	hypothetical protein B456_012G092600 [Gossypium raimondii]	Two-component response regulator-like APRR3 OS=Arabidopsis thaliana OX=3702 GN=APRR3 PE=1 SV=1	Response regulator receiver domain	signal transduction;intracellular signal transduction;cell communication;biological_process;cellular process;signaling;regulation of biological process;regulation of cellular process;response to stimulus;cellular response to stimulus;biological regulation;phosphorelay signal transduction system	-	cellular_component;cell;cell part;intracellular	K12129|PRR7; pseudo-response regulator 7	ko04712(Organismal Systems)
TRINITY_DN36127_c1_g1	6.8091	1.41e-14	-	-	-	-	-	-	-	-
TRINITY_DN36888_c2_g2	-9.3918	1.44e-14	-	-	-	-	-	-	-	-
TRINITY_DN32818_c1_g1	-2.519	1.68e-14	PREDICTED: pentatricopeptide repeat-containing protein At5g16640, mitochondrial-like [Gossypium raimondii]	Pentatricopeptide repeat-containing protein At1g12300, mitochondrial OS=Arabidopsis thaliana OX=3702 GN=At1g12300 PE=2 SV=1	-	-	-	-	-	-
TRINITY_DN3507_c0_g1	-9.3488	1.69e-14	PREDICTED: uncharacterized protein LOC108451727 [Gossypium arboreum]	-	Endonuclease-reverse transcriptase;Endonuclease/Exonuclease/phosphatase family	-	-	-	-	-
TRINITY_DN34812_c4_g3	-9.296	1.89e-14	-	-	-	-	-	-	-	-
TRINITY_DN34120_c0_g1	2.6799	1.9e-14	PREDICTED: beta-amylase 3, chloroplastic-like [Gossypium raimondii]	Beta-amylase 3, chloroplastic OS=Arabidopsis thaliana OX=3702 GN=BAM3 PE=1 SV=3	Glycosyl hydrolase family 14	metabolic process;carbohydrate metabolic process;polysaccharide metabolic process;biological_process;catabolic process;macromolecule catabolic process;carbohydrate catabolic process;macromolecule metabolic process;primary metabolic process;organic substance metabolic process;organic substance catabolic process;polysaccharide catabolic process	molecular_function;catalytic activity;hydrolase activity, hydrolyzing O-glycosyl compounds;amylase activity;hydrolase activity;hydrolase activity, acting on glycosyl bonds;beta-amylase activity	-	K01177|E3.2.1.2; beta-amylase [EC:3.2.1.2]	ko00500(Metabolism);ko01100(Metabolism);ko01110(Metabolism)
TRINITY_DN36189_c0_g3	1.2976	1.94e-14	-	-	-	-	-	-	-	-
TRINITY_DN31931_c2_g9	-2.2938	1.96e-14	PREDICTED: uncharacterized protein LOC18609469 [Theobroma cacao]	-	Protein of unknown function (DUF1645)	-	-	-	-	-
TRINITY_DN31873_c1_g1	-3.6691	2.03e-14	PREDICTED: putative disease resistance protein RGA4 [Gossypium hirsutum]	Disease resistance protein RGA2 OS=Solanum bulbocastanum OX=147425 GN=RGA2 PE=1 SV=1	NB-ARC domain;Leucine Rich repeats (2 copies);NB-ARC domain	-	-	-	-	-
TRINITY_DN33235_c1_g6	-5.2893	2.15e-14	LOW QUALITY PROTEIN: acid phosphatase-like [Quercus suber]	-	Phosphoesterase family	-	-	-	-	-
TRINITY_DN31453_c0_g3	-1.635	2.21e-14	40S ribosomal protein S13, putative [Ricinus communis]	40S ribosomal protein S13 OS=Glycine max OX=3847 GN=RPS13 PE=2 SV=1	Ribosomal S13/S15 N-terminal domain	metabolic process;peptide metabolic process;nitrogen compound metabolic process;biological_process;biosynthetic process;macromolecule biosynthetic process;cellular process;gene expression;protein metabolic process;cellular nitrogen compound metabolic process;cellular macromolecule biosynthetic process;peptide biosynthetic process;macromolecule metabolic process;cellular amide metabolic process;am…	molecular_function;structural molecule activity;structural constituent of ribosome	intracellular;cellular_component;ribonucleoprotein complex;cell;cytoplasm;protein-containing complex;organelle;non-membrane-bounded organelle;intracellular organelle;intracellular non-membrane-bounded organelle;intracellular part;cytoplasmic part;cell part;ribosome	-	-
TRINITY_DN31733_c1_g4	-1.517	2.21e-14	hypothetical protein B456_007G116800 [Gossypium raimondii]	Diacylglycerol O-acyltransferase 3, cytosolic OS=Arabidopsis thaliana OX=3702 GN=DGAT3 PE=1 SV=1	-	-	-	-	K22849|DGAT3; diacylglycerol O-acyltransferase 3, plant [EC:2.3.1.20]	ko00561(Metabolism);ko01100(Metabolism)
TRINITY_DN30328_c0_g1	4.0534	2.43e-14	PREDICTED: anthocyanidin reductase-like [Gossypium raimondii]	Putative anthocyanidin reductase OS=Ginkgo biloba OX=3311 PE=2 SV=1	3-beta hydroxysteroid dehydrogenase/isomerase family;NAD dependent epimerase/dehydratase family;NAD(P)H-binding;NmrA-like family;GDP-mannose 4,6 dehydratase;Male sterility protein;KR domain;short chain dehydrogenase;Polysaccharide biosynthesis protein	-	molecular_function;catalytic activity;oxidoreductase activity;oxidoreductase activity, acting on CH-OH group of donors;oxidoreductase activity, acting on the CH-OH group of donors, NAD or NADP as acceptor	-	-	-
TRINITY_DN30646_c1_g1	1.0397	2.43e-14	PREDICTED: glyceraldehyde-3-phosphate dehydrogenase A, chloroplastic [Lupinus angustifolius]	Glyceraldehyde-3-phosphate dehydrogenase A, chloroplastic (Fragment) OS=Nicotiana tabacum OX=4097 GN=GAPA PE=2 SV=1	-	metabolic process;carbohydrate metabolic process;monosaccharide metabolic process;biological_process;hexose metabolic process;primary metabolic process;small molecule metabolic process;organic substance metabolic process;glucose metabolic process;oxidation-reduction process	molecular_function;catalytic activity;oxidoreductase activity;oxidoreductase activity, acting on the aldehyde or oxo group of donors;nucleotide binding;binding;small molecule binding;cofactor binding;coenzyme binding;organic cyclic compound binding;nucleoside phosphate binding;heterocyclic compound binding;NAD binding;oxidoreductase activity, acting on the aldehyde or oxo group of donors, NAD or …	-	K05298|GAPA; glyceraldehyde-3-phosphate dehydrogenase (NADP+) (phosphorylating) [EC:1.2.1.13]	ko00710(Metabolism);ko01100(Metabolism);ko01120(Metabolism);ko01200(Metabolism)
TRINITY_DN32022_c1_g2	-9.2785	2.47e-14	PREDICTED: protein HEADING DATE 3A-like [Gossypium hirsutum]	Protein HEADING DATE 3A OS=Oryza sativa subsp. japonica OX=39947 GN=HD3A PE=1 SV=1	Phosphatidylethanolamine-binding protein	reproduction;developmental process involved in reproduction;multicellular organism development;biological_process;post-embryonic development;flower development;reproductive process;multicellular organismal process;developmental process;shoot system development;regulation of post-embryonic development;reproductive structure development;system development;regulation of shoot system development;anat…	molecular_function;binding;phospholipid binding;lipid binding;ion binding;anion binding;phosphatidylethanolamine binding	-	K16223|FT; protein FLOWERING LOCUS T	ko04712(Organismal Systems)
TRINITY_DN33680_c0_g1	-1.2692	2.5e-14	PREDICTED: elicitor-responsive protein 3 [Theobroma cacao]	Elicitor-responsive protein 3 OS=Oryza sativa subsp. japonica OX=39947 GN=ERG3 PE=1 SV=1	C2 domain	-	-	-	-	-
TRINITY_DN29124_c0_g1	-6.1076	2.79e-14	putative aim2 family protein c30d10.14 [Quercus suber]	Endo-1,3	Dienelactone hydrolase family	-	-	-	-	-
TRINITY_DN34010_c1_g2	-2.0177	3.07e-14	abscisic acid 8&apos	Abscisic acid 8&apos	Cytochrome P450	metabolic process;biological_process;oxidation-reduction process	molecular_function;catalytic activity;oxidoreductase activity;binding;metal ion binding;ion binding;cation binding;transition metal ion binding;tetrapyrrole binding;cofactor binding;organic cyclic compound binding;heterocyclic compound binding;heme binding;oxidoreductase activity, acting on paired donors, with incorporation or reduction of molecular oxygen;monooxygenase activity;iron ion binding	cellular_component;membrane;intrinsic component of membrane;membrane part;integral component of membrane	-	-
TRINITY_DN34595_c2_g1	9.2498	3.19e-14	-	-	-	-	-	-	-	-
TRINITY_DN31414_c6_g6	-5.4891	3.3e-14	-	-	-	-	-	-	-	-
TRINITY_DN36888_c2_g6	-3.2537	3.44e-14	-	-	-	-	-	-	-	-
TRINITY_DN29906_c0_g2	-4.6529	3.65e-14	-	-	-	-	-	-	-	-
TRINITY_DN33070_c2_g5	1.1346	3.71e-14	PREDICTED: cathepsin B-like isoform X1 [Gossypium hirsutum]	Cathepsin B-like protease 2 OS=Arabidopsis thaliana OX=3702 GN=CATHB2 PE=2 SV=1	Papain family cysteine protease	-	molecular_function;catalytic activity;peptidase activity;peptidase activity, acting on L-amino acid peptides;hydrolase activity;catalytic activity, acting on a protein;cysteine-type peptidase activity	-	K01363|CTSB; cathepsin B [EC:3.4.22.1]	ko04140(Cellular Processes);ko04142(Cellular Processes);ko04210(Cellular Processes);ko04612(Organismal Systems);ko04621(Organismal Systems);ko04924(Organismal Systems)
TRINITY_DN36488_c0_g1	-2.7423	3.84e-14	-	-	-	-	-	-	-	-
TRINITY_DN36719_c0_g1	-2.0002	4.13e-14	DNA-directed RNA polymerase III subunit RPC5 [Gossypium arboreum]	-	-	-	-	-	-	-
TRINITY_DN32957_c2_g6	-3.0757	4.16e-14	-	-	-	-	-	-	-	-
TRINITY_DN31486_c1_g5	-5.2704	4.42e-14	NADH-ubiquinone oxidoreductase 51 kDa subunit, mitochondrial-like [Quercus suber]	NADH dehydrogenase [ubiquinone] flavoprotein 1, mitochondrial OS=Arabidopsis thaliana OX=3702 GN=At5g08530 PE=1 SV=1	Respiratory-chain NADH dehydrogenase 51 Kd subunit;NADH-ubiquinone oxidoreductase-F iron-sulfur binding region;SLBB domain	-	molecular_function;binding	-	K03942|NDUFV1; NADH dehydrogenase (ubiquinone) flavoprotein 1 [EC:7.1.1.2 1.6.99.3]	ko00190(Metabolism);ko01100(Metabolism);ko04714(Organismal Systems);ko04723(Organismal Systems)
TRINITY_DN31995_c1_g2	9.0748	4.76e-14	glucomannan 4-beta-mannosyltransferase 9 [Jatropha curcas]	Glucomannan 4-beta-mannosyltransferase 9 OS=Arabidopsis thaliana OX=3702 GN=CSLA9 PE=1 SV=1	Glycosyltransferase like family 2;Glycosyl transferase family group 2;Glycosyl transferase family 2;Glycosyl transferase family 21	-	-	cellular_component;membrane	-	-
TRINITY_DN33087_c1_g1	-5.2179	5.23e-14	Phosphate-responsive 1 family protein [Theobroma cacao]	Protein EXORDIUM-like 1 OS=Arabidopsis thaliana OX=3702 GN=EXL1 PE=2 SV=1	Phosphate-induced protein 1 conserved region	-	-	cellular_component;membrane	-	-
TRINITY_DN33134_c0_g8	1.0748	5.22e-14	Dicarboxylate transporter 1 isoform 3 [Theobroma cacao]	Dicarboxylate transporter 1, chloroplastic OS=Arabidopsis thaliana OX=3702 GN=DIT1 PE=1 SV=1	Sodium:sulfate symporter transmembrane region;Citrate transporter	transport;ion transport;anion transport;dicarboxylic acid transport;biological_process;organic anion transport;C4-dicarboxylate transport;organic acid transport;carboxylic acid transport;localization;establishment of localization;organic substance transport;ion transmembrane transport;transmembrane transport;anion transmembrane transport;organic acid transmembrane transport;oxaloacetate transport…	molecular_function;transporter activity;transmembrane transporter activity;dicarboxylic acid transmembrane transporter activity;organic acid transmembrane transporter activity;anion transmembrane transporter activity;organic anion transmembrane transporter activity;ion transmembrane transporter activity;inorganic molecular entity transmembrane transporter activity;carboxylic acid transmembrane tr…	intracellular;cellular_component;cell;cytoplasm;intracellular membrane-bounded organelle;chloroplast;plastid;organelle;membrane-bounded organelle;intracellular organelle;organelle part;intracellular part;plastid part;cytoplasmic part;intracellular organelle part;cell part;membrane;chloroplast part	-	-
TRINITY_DN31133_c0_g1	-1.7313	5.26e-14	PREDICTED: COX assembly mitochondrial protein 2 homolog isoform X2 [Gossypium hirsutum]	-	-	-	-	-	-	-
TRINITY_DN35033_c1_g7	1.2065	5.45e-14	PREDICTED: linolenate hydroperoxide lyase, chloroplastic-like [Gossypium hirsutum]	Fatty acid hydroperoxide lyase, chloroplastic OS=Solanum lycopersicum OX=4081 GN=HPL PE=1 SV=1	Cytochrome P450	-	molecular_function;binding;ion binding;cation binding;catalytic activity;metal ion binding;oxidoreductase activity	cellular_component;membrane	K10528|HPL; hydroperoxide lyase [EC:4.1.2.-]	ko00592(Metabolism);ko01110(Metabolism)
TRINITY_DN30645_c1_g11	-4.9854	5.51e-14	monothiol glutaredoxin-S2-like [Durio zibethinus]	Monothiol glutaredoxin-S2 OS=Arabidopsis thaliana OX=3702 GN=GRXS2 PE=3 SV=1	Glutaredoxin	metabolic process;biological_process;cellular process;cellular homeostasis;homeostatic process;regulation of biological process;regulation of cellular process;biological regulation;regulation of biological quality;cell redox homeostasis;oxidation-reduction process	molecular_function;catalytic activity;oxidoreductase activity;disulfide oxidoreductase activity;oxidoreductase activity, acting on a sulfur group of donors;electron transfer activity;protein disulfide oxidoreductase activity	cellular_component;cell	-	-
TRINITY_DN36129_c0_g3	1.4012	5.67e-14	beta-galactosidase 1 [Herrania umbratica]	Beta-galactosidase 1 OS=Arabidopsis thaliana OX=3702 GN=BGAL1 PE=2 SV=1	Glycosyl hydrolases family 35;Beta-galactosidase;Glycosyl hydrolases family 35	metabolic process;biological_process;primary metabolic process;organic substance metabolic process;carbohydrate metabolic process	molecular_function;catalytic activity;hydrolase activity, hydrolyzing O-glycosyl compounds;galactosidase activity;hydrolase activity;hydrolase activity, acting on glycosyl bonds;binding;carbohydrate binding;beta-galactosidase activity	cellular_component;cell wall;cell;cell-cell junction;cell junction;external encapsulating structure;cell part;symplast;cell periphery;plasmodesma;plant-type cell wall	-	-
TRINITY_DN29556_c0_g1	-6.721	5.86e-14	uncharacterized protein C32A11.02c-like [Quercus suber]	-	-	-	-	-	-	-
TRINITY_DN34949_c1_g2	-1.6013	6.09e-14	hypothetical protein GOBAR_DD20458 [Gossypium barbadense]	Early light-induced protein 1, chloroplastic OS=Arabidopsis thaliana OX=3702 GN=ELIP1 PE=1 SV=1	Chlorophyll A-B binding protein	-	-	-	-	-
TRINITY_DN33187_c0_g4	-9.4127	6.81e-14	plasma membrane ATPase-like [Quercus suber]	ATPase 8, plasma membrane-type OS=Arabidopsis thaliana OX=3702 GN=AHA8 PE=3 SV=1	E1-E2 ATPase;haloacid dehalogenase-like hydrolase;Cation transporter/ATPase, N-terminus	biological_process;localization;establishment of localization;transport	-	-	-	-
TRINITY_DN37130_c2_g3	9.1403	7.08e-14	-	-	-	-	-	-	-	-
TRINITY_DN5533_c0_g1	4.684	7.22e-14	hypothetical protein CFP56_60704 [Quercus suber]	-	-	-	-	-	-	-
TRINITY_DN31688_c0_g9	9.1581	7.45e-14	-	-	-	-	-	-	-	-
TRINITY_DN32133_c2_g1	2.2195	7.85e-14	PREDICTED: uncharacterized protein LOC107912232 [Gossypium hirsutum]	Transcription factor PHYTOCHROME INTERACTING FACTOR-LIKE 15 OS=Oryza sativa subsp. japonica OX=39947 GN=PIL15 PE=1 SV=2	Helix-loop-helix DNA-binding domain	-	-	-	K12126|PIF3; phytochrome-interacting factor 3	ko04075(Environmental Information Processing);ko04712(Organismal Systems)
TRINITY_DN30022_c0_g1	1.6001	8.29e-14	-	-	-	-	-	-	-	-
TRINITY_DN33862_c1_g3	-1.4436	8.65e-14	PREDICTED: MLP-like protein 31 [Gossypium raimondii]	MLP-like protein 28 OS=Arabidopsis thaliana OX=3702 GN=MLP28 PE=1 SV=1	Pathogenesis-related protein Bet v I family;Polyketide cyclase / dehydrase and lipid transport	biological_process;response to stimulus	-	-	-	-
TRINITY_DN30082_c0_g1	-6.0451	8.92e-14	aquaporin-1 [Quercus suber]	Aquaporin TIP2-1 OS=Arabidopsis thaliana OX=3702 GN=TIP2-1 PE=1 SV=2	Major intrinsic protein	-	-	-	-	-
TRINITY_DN30826_c2_g4	9.2135	9.5e-14	-	-	-	-	-	-	-	-
TRINITY_DN31399_c1_g1	-2.5968	1e-13	PREDICTED: probable glutathione S-transferase, partial [Gossypium arboreum]	Glutathione transferase GST 23 OS=Zea mays OX=4577 PE=2 SV=1	Glutathione S-transferase, N-terminal domain;Glutathione S-transferase, N-terminal domain;Glutathione S-transferase, N-terminal domain;Glutathione S-transferase, C-terminal domain	-	-	-	K00799|GST, gst; glutathione S-transferase [EC:2.5.1.18]	ko00480(Metabolism);ko00980(Metabolism);ko00982(Metabolism);ko00983(Metabolism);ko01100(Metabolism);ko04212(Organismal Systems)
TRINITY_DN30066_c1_g2	-5.3751	1.1e-13	glycogen [starch] synthase-like [Quercus suber]	-	Glycogen synthase;Starch synthase catalytic domain;Glycosyl transferases group 1;Glycosyl transferases group 1	-	-	-	-	-
TRINITY_DN33302_c1_g4	9.0746	1.11e-13	-	-	-	-	-	-	-	-
TRINITY_DN33499_c2_g1	1.6182	1.18e-13	PREDICTED: probable serine/threonine-protein kinase At1g54610 [Gossypium raimondii]	Probable serine/threonine-protein kinase At1g09600 OS=Arabidopsis thaliana OX=3702 GN=At1g09600 PE=3 SV=1	Protein kinase domain;Protein tyrosine kinase	metabolic process;cellular protein modification process;phosphorus metabolic process;phosphate-containing compound metabolic process;nitrogen compound metabolic process;biological_process;cellular process;phosphorylation;protein metabolic process;protein modification process;macromolecule metabolic process;macromolecule modification;cellular metabolic process;primary metabolic process;cellular ma…	molecular_function;catalytic activity;protein kinase activity;kinase activity;transferase activity;transferase activity, transferring phosphorus-containing groups;phosphotransferase activity, alcohol group as acceptor;catalytic activity, acting on a protein;nucleotide binding;binding;drug binding;purine nucleotide binding;adenyl nucleotide binding;ribonucleotide binding;purine ribonucleotide bind…	-	-	-
TRINITY_DN27838_c0_g1	-9.1951	1.24e-13	-	-	-	-	-	-	-	-
TRINITY_DN36046_c1_g1	7.8116	1.27e-13	-	-	-	-	-	-	-	-
TRINITY_DN33788_c0_g2	-2.2391	1.29e-13	PREDICTED: LEAF RUST 10 DISEASE-RESISTANCE LOCUS RECEPTOR-LIKE PROTEIN KINASE-like 2.4 [Gossypium hirsutum]	LEAF RUST 10 DISEASE-RESISTANCE LOCUS RECEPTOR-LIKE PROTEIN KINASE-like 2.4 OS=Arabidopsis thaliana OX=3702 GN=LRK10L-2.4 PE=3 SV=1	Thaumatin family;Protein kinase domain;Protein tyrosine kinase;Wall-associated receptor kinase C-terminal;Wall-associated receptor kinase galacturonan-binding	-	molecular_function;binding;small molecule binding;organic cyclic compound binding;nucleoside phosphate binding;heterocyclic compound binding;catalytic activity;kinase activity;transferase activity;transferase activity, transferring phosphorus-containing groups;phosphotransferase activity, alcohol group as acceptor;catalytic activity, acting on a protein;protein kinase activity;nucleotide binding	cellular_component;membrane	K04733|IRAK4; interleukin-1 receptor-associated kinase 4 [EC:2.7.11.1]	ko04010(Environmental Information Processing);ko04064(Environmental Information Processing);ko04620(Organismal Systems);ko04621(Organismal Systems);ko04624(Organismal Systems);ko04722(Organismal Systems)
TRINITY_DN31304_c1_g2	-5.3949	1.53e-13	glutamine synthetase-like [Quercus suber]	Glutamine synthetase, chloroplastic OS=Brassica napus OX=3708 GN=GLN2 PE=2 SV=1	Glutamine synthetase, catalytic domain;Glutamine synthetase, beta-Grasp domain	metabolic process;biological_process;nitrogen compound metabolic process	molecular_function;binding;small molecule binding;organic cyclic compound binding;nucleoside phosphate binding;heterocyclic compound binding;catalytic activity;ligase activity;nucleotide binding	-	-	-
TRINITY_DN36414_c1_g3	2.7604	1.55e-13	PREDICTED: 14 kDa proline-rich protein DC2.15-like [Gossypium hirsutum]	14 kDa proline-rich protein DC2.15 OS=Daucus carota OX=4039 PE=2 SV=1	Hydrophobic seed protein;Protease inhibitor/seed storage/LTP family	-	-	-	-	-
TRINITY_DN31197_c1_g2	4.2065	1.58e-13	receptor like protein 30-like [Durio zibethinus]	-	-	-	-	-	-	-
TRINITY_DN34240_c2_g3	-4.1791	1.85e-13	PREDICTED: PRA1 family protein F3-like [Gossypium arboreum]	PRA1 family protein F2 OS=Arabidopsis thaliana OX=3702 GN=PRA1F2 PE=1 SV=1	PRA1 family protein	-	-	cellular_component;membrane	-	-
TRINITY_DN24527_c0_g1	-4.5063	2.11e-13	-	-	-	-	-	-	-	-
TRINITY_DN27477_c0_g1	-5.4163	2.11e-13	-	-	-	-	-	-	-	-
TRINITY_DN31604_c1_g9	-9.2019	2.19e-13	-	-	-	-	-	-	-	-
TRINITY_DN31478_c3_g2	-2.2304	2.27e-13	hypothetical protein B456_009G076500 [Gossypium raimondii]	Mavicyanin OS=Cucurbita pepo OX=3663 PE=1 SV=1	Plastocyanin-like domain	-	molecular_function;catalytic activity;oxidoreductase activity;electron transfer activity	-	-	-
TRINITY_DN33676_c0_g2	1.7011	2.34e-13	PREDICTED: protein REVEILLE 7-like [Gossypium raimondii]	Protein REVEILLE 7 OS=Arabidopsis thaliana OX=3702 GN=RVE7 PE=2 SV=1	Myb-like DNA-binding domain	metabolic process;nucleobase-containing compound metabolic process;transcription, DNA-templated;cellular aromatic compound metabolic process;nitrogen compound metabolic process;biological_process;biosynthetic process;macromolecule biosynthetic process;regulation of biosynthetic process;cellular process;gene expression;regulation of gene expression;regulation of macromolecule biosynthetic process;…	molecular_function;nucleic acid binding;binding;organic cyclic compound binding;heterocyclic compound binding;DNA binding	intracellular;cellular_component;cell;intracellular membrane-bounded organelle;organelle;membrane-bounded organelle;intracellular organelle;intracellular part;cell part;nucleus	-	-
TRINITY_DN31413_c0_g6	1.4704	2.38e-13	pectinesterase inhibitor 3 [Herrania umbratica]	Pectinesterase inhibitor 3 OS=Arabidopsis thaliana OX=3702 GN=PMEI3 PE=2 SV=1	Plant invertase/pectin methylesterase inhibitor	biological_process;negative regulation of molecular function;regulation of catalytic activity;biological regulation;regulation of molecular function;negative regulation of catalytic activity	molecular_function;molecular function regulator;enzyme regulator activity;enzyme inhibitor activity	-	-	-
TRINITY_DN34357_c0_g3	8.8657	2.64e-13	-	-	-	-	-	-	-	-
TRINITY_DN36799_c4_g4	-6.6988	2.7e-13	stabilin-2 [Quercus suber]	-	Fasciclin domain	-	-	-	-	-
TRINITY_DN33116_c2_g1	1.1143	2.87e-13	hypothetical protein B456_010G101200 [Gossypium raimondii]	Glycine dehydrogenase (decarboxylating) 1, mitochondrial OS=Arabidopsis thaliana OX=3702 GN=GLDP1 PE=1 SV=2	Glycine cleavage system P-protein	metabolic process;biological_process;regulation of neurotransmitter levels;organic acid metabolic process;cellular amino acid metabolic process;glycine metabolic process;nitrogen compound metabolic process;catabolic process;cellular amino acid catabolic process;serine family amino acid metabolic process;serine family amino acid catabolic process;cellular process;organic acid catabolic process;dru…	molecular_function;catalytic activity;oxidoreductase activity;oxidoreductase activity, acting on the CH-NH2 group of donors;oxidoreductase activity, acting on the CH-NH2 group of donors, disulfide as acceptor;glycine dehydrogenase (decarboxylating) activity	cellular_component;membrane;intrinsic component of membrane;membrane part;integral component of membrane	-	-
TRINITY_DN28491_c0_g2	-5.4661	2.91e-13	uncharacterized protein LOC112023989 [Quercus suber]	-	Ferritin-like domain	-	-	-	-	-
TRINITY_DN31941_c2_g6	1.7168	2.93e-13	PREDICTED: cation/H(+) antiporter 20-like [Gossypium raimondii]	Cation/H(+) antiporter 20 OS=Arabidopsis thaliana OX=3702 GN=CHX20 PE=2 SV=1	Sodium/hydrogen exchanger family	transport;ion transport;biological_process;localization;establishment of localization;transmembrane transport;cation transport	-	cellular_component;membrane	-	-
TRINITY_DN29857_c0_g1	-5.3373	2.94e-13	-	-	-	-	-	-	-	-
TRINITY_DN32743_c3_g3	1.5971	3.04e-13	PREDICTED: abscisic acid receptor PYL4-like [Gossypium hirsutum]	Abscisic acid receptor PYL4 OS=Arabidopsis thaliana OX=3702 GN=PYL4 PE=1 SV=1	Polyketide cyclase / dehydrase and lipid transport;Polyketide cyclase / dehydrase and lipid transport;Pathogenesis-related protein Bet v I family	-	-	-	K14496|PYL; abscisic acid receptor PYR/PYL family	ko04016(Environmental Information Processing);ko04075(Environmental Information Processing)
TRINITY_DN32147_c2_g3	8.9111	3.1e-13	-	-	-	-	-	-	-	-
TRINITY_DN33243_c2_g2	-8.9014	3.35e-13	-	-	-	-	-	-	-	-
TRINITY_DN33643_c0_g2	1.0326	3.56e-13	PREDICTED: uncharacterized protein LOC18603905 [Theobroma cacao]	Peptidyl-prolyl cis-trans isomerase CYP38, chloroplastic OS=Arabidopsis thaliana OX=3702 GN=CYP38 PE=1 SV=1	Viral movement protein (MP)	biological_process;cellular process	molecular_function;catalytic activity;isomerase activity	-	-	-
TRINITY_DN33055_c3_g1	-3.5444	3.62e-13	-	-	-	-	-	-	-	-
TRINITY_DN34515_c1_g1	1.1168	4.1e-13	PREDICTED: ATP sulfurylase 1, chloroplastic-like [Gossypium hirsutum]	ATP sulfurylase 1, chloroplastic OS=Arabidopsis thaliana OX=3702 GN=APS1 PE=1 SV=1	ATP-sulfurylase;PUA-like domain;PUA-like domain	sulfur compound metabolic process;metabolic process;biological_process;cellular process;cellular metabolic process;sulfate assimilation	molecular_function;catalytic activity;sulfate adenylyltransferase activity;transferase activity;transferase activity, transferring phosphorus-containing groups;nucleotidyltransferase activity;adenylyltransferase activity;sulfate adenylyltransferase (ATP) activity	-	K13811|PAPSS; 3'-phosphoadenosine 5'-phosphosulfate synthase [EC:2.7.7.4 2.7.1.25]	ko00230(Metabolism);ko00261(Metabolism);ko00450(Metabolism);ko00920(Metabolism);ko01100(Metabolism);ko01120(Metabolism);ko01130(Metabolism)
TRINITY_DN36059_c1_g1	-7.6617	4.28e-13	hypothetical protein B456_007G356000 [Gossypium raimondii]	Probable disease resistance protein At4g27220 OS=Arabidopsis thaliana OX=3702 GN=At4g27220 PE=2 SV=1	NB-ARC domain;Leucine rich repeat;AAA ATPase domain;Leucine Rich repeats (2 copies);AAA domain;NACHT domain	-	molecular_function;binding;small molecule binding;organic cyclic compound binding;nucleoside phosphate binding;heterocyclic compound binding;nucleotide binding	-	-	-
TRINITY_DN24551_c0_g1	-2.1719	4.57e-13	hypothetical protein GOBAR_DD17839 [Gossypium barbadense]	-	-	-	-	-	-	-
TRINITY_DN37031_c1_g2	8.902	4.83e-13	PREDICTED: auxin response factor 2-like [Brassica rapa]	Auxin response factor 2 OS=Arabidopsis thaliana OX=3702 GN=ARF2 PE=1 SV=2	-	metabolic process;nucleobase-containing compound metabolic process;cellular aromatic compound metabolic process;nitrogen compound metabolic process;biological_process;biosynthetic process;macromolecule biosynthetic process;cellular process;gene expression;RNA metabolic process;heterocycle biosynthetic process;aromatic compound biosynthetic process;RNA biosynthetic process;cellular nitrogen compou…	-	-	-	-
TRINITY_DN35197_c2_g3	-8.9098	4.89e-13	serine/threonine-protein kinase srk1-like [Quercus suber]	Calcium-dependent protein kinase 19 OS=Arabidopsis thaliana OX=3702 GN=CPK19 PE=2 SV=1	Protein kinase domain;Protein tyrosine kinase	-	-	-	-	-
TRINITY_DN32793_c0_g12	-8.7097	5.12e-13	-	-	-	-	-	-	-	-
TRINITY_DN33789_c0_g3	-7.7016	5.14e-13	cytochrome P450 CYP749A22-like [Durio zibethinus]	Cytochrome P450 CYP749A22 OS=Panax ginseng OX=4054 PE=2 SV=1	Cytochrome P450;Cytochrome P450	-	molecular_function;binding;ion binding;cation binding;catalytic activity;metal ion binding;oxidoreductase activity	cellular_component;membrane	-	-
TRINITY_DN33142_c1_g1	1.0694	5.39e-13	PREDICTED: uncharacterized protein LOC108479303 isoform X1 [Gossypium arboreum]	Ubiquinol oxidase 1a, mitochondrial OS=Arabidopsis thaliana OX=3702 GN=AOX1A PE=1 SV=2	Alternative oxidase	-	-	cellular_component;membrane	-	-
TRINITY_DN30955_c1_g2	-1.6991	5.48e-13	hypothetical protein CRG98_043798 [Punica granatum]	Acyl-CoA-binding protein OS=Fritillaria agrestis OX=64177 GN=ACABP PE=3 SV=1	-	-	molecular_function;binding	-	K08762|DBI, ACBP; diazepam-binding inhibitor (GABA receptor modulator, acyl-CoA-binding protein)	ko03320(Organismal Systems)
TRINITY_DN31087_c1_g3	4.6866	5.93e-13	PREDICTED: endochitinase-like [Gossypium arboreum]	Endochitinase 1 OS=Theobroma cacao OX=3641 GN=CHIA1 PE=2 SV=1	Chitinase class I;Chitin recognition protein	metabolic process;biological_process;organic substance metabolic process;catabolic process;macromolecule metabolic process	-	-	K20547|CHIB; basic endochitinase B [EC:3.2.1.14]	ko00520(Metabolism);ko01100(Metabolism);ko04016(Environmental Information Processing)
TRINITY_DN36031_c1_g1	-8.8091	6.28e-13	uncharacterized protein LOC105157414 [Sesamum indicum]	-	Chromo (CHRromatin Organisation MOdifier) domain	-	-	-	-	-
TRINITY_DN36233_c1_g8	-1.8846	6.34e-13	uncharacterized protein LOC111290962 [Durio zibethinus]	-	-	-	-	-	-	-
TRINITY_DN35138_c2_g1	2.5367	6.67e-13	PREDICTED: uncharacterized protein LOC107946563 isoform X2 [Gossypium hirsutum]	Protein SAR DEFICIENT 1 OS=Arabidopsis thaliana OX=3702 GN=SARD1 PE=1 SV=1	Calmodulin binding protein-like;WRKY DNA -binding domain	metabolic process;nucleobase-containing compound metabolic process;transcription, DNA-templated;cellular aromatic compound metabolic process;nitrogen compound metabolic process;biological_process;biosynthetic process;macromolecule biosynthetic process;regulation of biosynthetic process;cellular process;gene expression;regulation of gene expression;regulation of macromolecule biosynthetic process;…	transcription regulator activity;molecular_function;nucleic acid binding;DNA binding;binding;organic cyclic compound binding;heterocyclic compound binding;sequence-specific DNA binding;DNA-binding transcription factor activity	-	-	-
TRINITY_DN36303_c3_g1	-1.5043	6.68e-13	hypothetical protein COLO4_06094 [Corchorus olitorius]	-	PDDEXK-like family of unknown function	-	-	-	-	-
TRINITY_DN30568_c1_g2	-1.769	6.88e-13	PREDICTED: reticulon-like protein B5 [Gossypium hirsutum]	Reticulon-like protein B5 OS=Arabidopsis thaliana OX=3702 GN=RTNLB5 PE=1 SV=1	Reticulon	-	-	intracellular;cellular_component;membrane;cell;cytoplasm;endoplasmic reticulum;intracellular membrane-bounded organelle;endomembrane system;intrinsic component of membrane;organelle subcompartment;nuclear outer membrane-endoplasmic reticulum membrane network;organelle;membrane-bounded organelle;intracellular organelle;organelle part;intracellular part;membrane part;endoplasmic reticulum part;cyto…	-	-
TRINITY_DN31256_c1_g2	8.8465	6.98e-13	PREDICTED: uncharacterized protein LOC108663959 [Theobroma cacao]	-	Protein of unknown function (DUF1668)	-	-	-	-	-
TRINITY_DN32816_c0_g1	1.4027	7.07e-13	PREDICTED: probable 3-deoxy-D-manno-octulosonic acid transferase, mitochondrial [Gossypium arboreum]	Probable 3-deoxy-D-manno-octulosonic acid transferase, mitochondrial OS=Arabidopsis thaliana OX=3702 GN=KDTA PE=2 SV=1	3-Deoxy-D-manno-octulosonic-acid transferase (kdotransferase)	-	molecular_function;catalytic activity;transferase activity	-	K02527|kdtA, waaA; 3-deoxy-D-manno-octulosonic-acid transferase [EC:2.4.99.12 2.4.99.13 2.4.99.14 2.4.99.15]	ko00540(Metabolism);ko01100(Metabolism)
TRINITY_DN34839_c3_g2	1.0429	7.55e-13	PREDICTED: histone-lysine N-methyltransferase setd3-like isoform X1 [Gossypium raimondii]	Ribulose-1,5 bisphosphate carboxylase/oxygenase large subunit N-methyltransferase, chloroplastic OS=Nicotiana tabacum OX=4097 GN=RBCMT PE=2 SV=1	Rubisco LSMT substrate-binding	metabolic process;biological_process;methylation	molecular_function;catalytic activity;transferase activity;transferase activity, transferring one-carbon groups;methyltransferase activity	-	-	-
TRINITY_DN36965_c2_g1	1.9445	7.86e-13	PREDICTED: uncharacterized protein LOC102612426 [Citrus sinensis]	-	-	-	-	-	-	-
TRINITY_DN33779_c0_g2	-1.7336	9.07e-13	-	-	-	-	-	-	-	-
TRINITY_DN35670_c0_g2	-8.7932	9.33e-13	-	-	-	-	-	-	-	-
TRINITY_DN32273_c2_g5	1.1583	9.62e-13	PREDICTED: probable ribose-5-phosphate isomerase 3, chloroplastic [Gossypium raimondii]	Probable ribose-5-phosphate isomerase 3, chloroplastic OS=Arabidopsis thaliana OX=3702 GN=RPI3 PE=1 SV=1	Ribose 5-phosphate isomerase A (phosphoriboisomerase A)	metabolic process;cellular aldehyde metabolic process;pentose-phosphate shunt;nucleobase-containing compound metabolic process;cellular aromatic compound metabolic process;coenzyme metabolic process;oxidoreduction coenzyme metabolic process;NADP metabolic process;nucleoside phosphate metabolic process;phosphorus metabolic process;phosphate-containing compound metabolic process;nitrogen compound m…	molecular_function;catalytic activity;isomerase activity;intramolecular oxidoreductase activity;intramolecular oxidoreductase activity, interconverting aldoses and ketoses;ribose-5-phosphate isomerase activity	-	K01807|rpiA; ribose 5-phosphate isomerase A [EC:5.3.1.6]	ko00030(Metabolism);ko00710(Metabolism);ko01100(Metabolism);ko01110(Metabolism);ko01120(Metabolism);ko01130(Metabolism);ko01200(Metabolism);ko01230(Metabolism)
TRINITY_DN31902_c2_g3	8.8556	1.01e-12	PREDICTED: uncharacterized protein LOC107950154 [Gossypium hirsutum]	-	C1 domain;Phorbol esters/diacylglycerol binding domain (C1 domain)	-	molecular_function;binding;ion binding;cation binding;metal ion binding	-	-	-
TRINITY_DN35599_c0_g5	1.1507	1.02e-12	WD repeat-containing protein 44-like isoform X2 [Durio zibethinus]	-	WD domain, G-beta repeat	-	-	-	-	-
TRINITY_DN31667_c1_g1	1.1264	1.05e-12	hypothetical protein COLO4_35245 [Corchorus olitorius]	F-box/kelch-repeat protein At1g57790 OS=Arabidopsis thaliana OX=3702 GN=At1g57790 PE=2 SV=1	-	-	-	-	-	-
TRINITY_DN34250_c0_g5	4.7618	1.1e-12	PREDICTED: auxin-responsive protein SAUR21-like [Gossypium hirsutum]	Auxin-responsive protein SAUR20 OS=Arabidopsis thaliana OX=3702 GN=SAUR20 PE=2 SV=1	-	biological_process;response to endogenous stimulus;response to hormone;response to organic substance;response to chemical;response to stimulus;response to auxin	-	-	K14488|SAUR; SAUR family protein	ko04075(Environmental Information Processing)
TRINITY_DN33830_c2_g8	1.2347	1.16e-12	PREDICTED: cytochrome P450 83B1-like [Gossypium hirsutum]	Cytochrome P450 83B1 OS=Arabidopsis thaliana OX=3702 GN=CYP83B1 PE=1 SV=1	Cytochrome P450	-	molecular_function;catalytic activity;oxidoreductase activity;binding	-	-	-
TRINITY_DN32782_c1_g1	-5.9219	1.25e-12	putative voltage-gated potassium channel subunit beta [Quercus suber]	Probable voltage-gated potassium channel subunit beta OS=Oryza sativa subsp. japonica OX=39947 GN=KOB1 PE=1 SV=2	Aldo/keto reductase family	-	-	-	-	-
TRINITY_DN32289_c0_g5	-8.7745	1.26e-12	PREDICTED: iron-sulfur assembly protein IscA-like 3, mitochondrial [Theobroma cacao]	Iron-sulfur assembly protein IscA-like 1, mitochondrial OS=Arabidopsis thaliana OX=3702 GN=At2g16710 PE=2 SV=2	-	-	-	-	-	-
TRINITY_DN32539_c6_g3	1.843	1.27e-12	PREDICTED: acid beta-fructofuranosidase-like [Gossypium arboreum]	Acid beta-fructofuranosidase OS=Vigna radiata var. radiata OX=3916 GN=INVA PE=1 SV=1	Glycosyl hydrolases family 32 N-terminal domain;Glycosyl hydrolases family 32 C terminal;Domain of unknown function (DUF3357)	biological_process;metabolic process	molecular_function;catalytic activity;hydrolase activity, hydrolyzing O-glycosyl compounds;hydrolase activity;hydrolase activity, acting on glycosyl bonds;beta-fructofuranosidase activity	cellular_component;membrane	K01193|INV, sacA; beta-fructofuranosidase [EC:3.2.1.26]	ko00052(Metabolism);ko00500(Metabolism);ko01100(Metabolism);ko01110(Metabolism)
TRINITY_DN34778_c2_g5	-8.7075	1.28e-12	-	-	-	-	-	-	-	-
TRINITY_DN32318_c0_g7	-2.4867	1.31e-12	PREDICTED: abscisic acid 8&apos	Abscisic acid 8&apos	Cytochrome P450	metabolic process;biological_process;oxidation-reduction process	molecular_function;catalytic activity;oxidoreductase activity;binding;metal ion binding;ion binding;cation binding;transition metal ion binding;tetrapyrrole binding;cofactor binding;organic cyclic compound binding;heterocyclic compound binding;heme binding;oxidoreductase activity, acting on paired donors, with incorporation or reduction of molecular oxygen;monooxygenase activity;iron ion binding	cellular_component;membrane	K09843|CYP707A; (+)-abscisic acid 8'-hydroxylase [EC:1.14.14.137]	ko00906(Metabolism)
TRINITY_DN36819_c2_g2	1.3026	1.38e-12	PREDICTED: beta-galactosidase 1 [Theobroma cacao]	Beta-galactosidase 1 OS=Arabidopsis thaliana OX=3702 GN=BGAL1 PE=2 SV=1	Glycosyl hydrolases family 35	metabolic process;biological_process;primary metabolic process;organic substance metabolic process;carbohydrate metabolic process	molecular_function;catalytic activity;hydrolase activity, hydrolyzing O-glycosyl compounds;galactosidase activity;hydrolase activity;hydrolase activity, acting on glycosyl bonds;binding;carbohydrate binding;beta-galactosidase activity	cellular_component;cell wall;cell;cell-cell junction;cell junction;external encapsulating structure;cell part;symplast;cell periphery;plasmodesma;plant-type cell wall	-	-
TRINITY_DN35718_c0_g1	-3.2166	1.38e-12	hypothetical protein GOBAR_DD10450 [Gossypium barbadense]	Cytosolic sulfotransferase 15 OS=Arabidopsis thaliana OX=3702 GN=SOT15 PE=1 SV=1	Sulfotransferase domain	-	molecular_function;catalytic activity;transferase activity	-	-	-
TRINITY_DN36990_c0_g5	-2.3272	1.4e-12	kinesin-like protein KIN-UA isoform X1 [Durio zibethinus]	Kinesin-like protein KIN-UA OS=Arabidopsis thaliana OX=3702 GN=KINUA PE=1 SV=1	-	-	molecular_function;binding	-	-	-
TRINITY_DN32742_c1_g1	-9.0265	1.41e-12	-	-	-	-	-	-	-	-
TRINITY_DN33154_c0_g9	-3.3599	1.44e-12	hypothetical protein GOBAR_AA08831 [Gossypium barbadense]	-	-	-	-	-	-	-
TRINITY_DN22510_c0_g1	-8.8467	1.51e-12	hypothetical protein MANES_06G059200 [Manihot esculenta]	Putative ribonuclease H protein At1g65750 OS=Arabidopsis thaliana OX=3702 GN=At1g65750 PE=3 SV=1	zinc-binding in reverse transcriptase;zinc-binding in reverse transcriptase	-	-	-	-	-
TRINITY_DN33294_c2_g1	-4.4877	1.51e-12	polyadenylation and cleavage factor homolog 4 isoform X2 [Phalaenopsis equestris]	-	-	-	molecular_function;binding;ion binding;cation binding;metal ion binding	-	-	-
TRINITY_DN32391_c2_g1	8.5696	1.65e-12	hypothetical protein TSUD_21830 [Trifolium subterraneum]	Retrovirus-related Pol polyprotein from transposon RE1 OS=Arabidopsis thaliana OX=3702 GN=RE1 PE=2 SV=1	Reverse transcriptase (RNA-dependent DNA polymerase);gag-polypeptide of LTR copia-type;Integrase core domain;GAG-pre-integrase domain;Cytochrome P450;Cytochrome P450	-	-	-	-	-
TRINITY_DN30237_c0_g1	-2.935	1.66e-12	-	-	-	-	-	-	-	-
TRINITY_DN33539_c5_g3	-5.5237	1.67e-12	predicted protein [Physcomitrella patens]	-	GPR1/FUN34/yaaH family	-	-	cellular_component;membrane	-	-
TRINITY_DN34562_c1_g6	8.7726	1.68e-12	PREDICTED: uncharacterized protein LOC108451727 [Gossypium arboreum]	-	-	-	-	-	-	-
TRINITY_DN35800_c1_g3	-5.8599	1.67e-12	Chain A, Structure of recombinant cardosin B from Cynara cardunculus	Aspartic proteinase oryzasin-1 OS=Oryza sativa subsp. japonica OX=39947 GN=Os05g0567100 PE=2 SV=2	Eukaryotic aspartyl protease;Xylanase inhibitor N-terminal	-	-	-	-	-
TRINITY_DN33998_c1_g3	8.7206	1.77e-12	PREDICTED: serine/threonine-protein kinase CTR1 isoform X1 [Theobroma cacao]	Serine/threonine-protein kinase CTR1 OS=Arabidopsis thaliana OX=3702 GN=CTR1 PE=1 SV=1	Protein tyrosine kinase;Protein kinase domain	metabolic process;cellular protein modification process;phosphorus metabolic process;phosphate-containing compound metabolic process;nitrogen compound metabolic process;biological_process;cellular process;phosphorylation;protein metabolic process;protein modification process;macromolecule metabolic process;macromolecule modification;cellular metabolic process;primary metabolic process;cellular ma…	molecular_function;catalytic activity;protein kinase activity;kinase activity;transferase activity;transferase activity, transferring phosphorus-containing groups;phosphotransferase activity, alcohol group as acceptor;catalytic activity, acting on a protein;nucleotide binding;binding;drug binding;purine nucleotide binding;adenyl nucleotide binding;ribonucleotide binding;purine ribonucleotide bind…	-	-	-
TRINITY_DN48491_c0_g1	-1.7855	1.79e-12	hypothetical protein B456_009G024200 [Gossypium raimondii]	-	-	-	-	cellular_component;membrane	-	-
TRINITY_DN35098_c0_g1	8.5216	1.96e-12	Kinase superfamily protein [Theobroma cacao]	-	-	metabolic process;cellular protein modification process;phosphorus metabolic process;phosphate-containing compound metabolic process;nitrogen compound metabolic process;biological_process;cellular process;phosphorylation;protein metabolic process;protein modification process;macromolecule metabolic process;macromolecule modification;cellular metabolic process;primary metabolic process;cellular ma…	molecular_function;catalytic activity;kinase activity;transferase activity;transferase activity, transferring phosphorus-containing groups;phosphotransferase activity, alcohol group as acceptor;catalytic activity, acting on a protein;nucleotide binding;binding;drug binding;purine nucleotide binding;adenyl nucleotide binding;ribonucleotide binding;purine ribonucleotide binding;adenyl ribonucleotid…	-	-	-
TRINITY_DN35373_c0_g3	-1.9177	2.02e-12	uncharacterized protein LOC111308186 [Durio zibethinus]	-	-	biological_process;multicellular organismal process;developmental process;anatomical structure development;multicellular organism development	-	-	-	-
TRINITY_DN35408_c1_g1	8.7118	2.03e-12	-	-	-	-	-	-	-	-
TRINITY_DN30758_c7_g1	2.9638	2.08e-12	PREDICTED: tetrahydrocannabinolic acid synthase-like [Gossypium raimondii]	Berberine bridge enzyme-like 13 OS=Arabidopsis thaliana OX=3702 GN=At1g30760 PE=1 SV=1	FAD binding domain;Berberine and berberine like	metabolic process;biological_process;oxidation-reduction process	molecular_function;catalytic activity;oxidoreductase activity;nucleotide binding;binding;small molecule binding;ion binding;anion binding;cofactor binding;coenzyme binding;organic cyclic compound binding;nucleoside phosphate binding;heterocyclic compound binding;flavin adenine dinucleotide binding;oxidoreductase activity, acting on CH-OH group of donors	-	K22395|K22395; cinnamyl-alcohol dehydrogenase [EC:1.1.1.195]	ko00940(Metabolism);ko01100(Metabolism);ko01110(Metabolism)
TRINITY_DN30963_c1_g1	1.2436	2.11e-12	PREDICTED: phosphomethylethanolamine N-methyltransferase-like [Gossypium arboreum]	Phosphoethanolamine N-methyltransferase OS=Spinacia oleracea OX=3562 GN=PEAMT PE=1 SV=1	Methyltransferase domain;Methyltransferase domain;Methyltransferase domain;Methyltransferase domain;AdoMet dependent proline di-methyltransferase;Methyltransferase domain;ubiE/COQ5 methyltransferase family;Tellurite resistance protein TehB;Nodulation protein S (NodS)	metabolic process;lipid metabolic process;phospholipid metabolic process;glycerophospholipid metabolic process;phosphorus metabolic process;phosphate-containing compound metabolic process;nitrogen compound metabolic process;biological_process;lipid biosynthetic process;phospholipid biosynthetic process;biosynthetic process;cellular process;organophosphate metabolic process;cellular metabolic proc…	molecular_function;catalytic activity;methyltransferase activity;N-methyltransferase activity;S-adenosylmethionine-dependent methyltransferase activity;transferase activity;transferase activity, transferring one-carbon groups;phosphoethanolamine N-methyltransferase activity	-	K05929|E2.1.1.103, NMT; phosphoethanolamine N-methyltransferase [EC:2.1.1.103]	ko00564(Metabolism)
TRINITY_DN36819_c2_g1	1.5338	2.12e-12	beta-galactosidase [Herrania umbratica]	Beta-galactosidase OS=Malus domestica OX=3750 PE=1 SV=1	Glycosyl hydrolases family 35;Glycosyl hydrolases family 35;Beta-galactosidase	biological_process;metabolic process	molecular_function;catalytic activity;hydrolase activity;hydrolase activity, acting on glycosyl bonds;hydrolase activity, hydrolyzing O-glycosyl compounds	-	-	-
TRINITY_DN35975_c1_g1	3.1729	2.12e-12	hypothetical protein CCACVL1_25030 [Corchorus capsularis]	Myb-related protein 305 OS=Antirrhinum majus OX=4151 GN=MYB305 PE=2 SV=1	-	metabolic process;nucleobase-containing compound metabolic process;transcription, DNA-templated;cellular aromatic compound metabolic process;nitrogen compound metabolic process;biological_process;biosynthetic process;macromolecule biosynthetic process;regulation of biosynthetic process;cellular process;gene expression;regulation of gene expression;regulation of macromolecule biosynthetic process;…	molecular_function;nucleic acid binding;binding;organic cyclic compound binding;heterocyclic compound binding;DNA binding	intracellular;cellular_component;cell;intracellular membrane-bounded organelle;organelle;membrane-bounded organelle;intracellular organelle;intracellular part;cell part;nucleus	-	-
TRINITY_DN30421_c0_g2	-3.7293	2.32e-12	uncharacterized protein C32A11.02c-like [Quercus suber]	-	Protein of unknown function (DUF4449)	-	-	-	-	-
TRINITY_DN33515_c0_g1	3.857	2.4e-12	hypothetical protein B456_009G042700 [Gossypium raimondii]	-	-	-	-	-	-	-
TRINITY_DN34471_c1_g5	8.6506	2.52e-12	-	-	-	-	-	-	-	-
TRINITY_DN29811_c0_g1	-7.8035	2.72e-12	-	-	-	-	-	-	-	-
TRINITY_DN30099_c0_g2	-5.1278	2.72e-12	unknown [Populus trichocarpa x Populus deltoides]	-	Polysaccharide deacetylase	-	-	-	-	-
TRINITY_DN31046_c1_g2	-8.615	2.73e-12	PREDICTED: uncharacterized protein LOC107898499 isoform X1 [Gossypium hirsutum]	-	-	-	-	cellular_component;membrane	-	-
TRINITY_DN31515_c0_g1	-2.4934	2.85e-12	-	-	-	-	-	-	-	-
TRINITY_DN36981_c3_g1	-3.5039	2.85e-12	-	-	-	-	-	-	-	-
TRINITY_DN35672_c2_g6	8.6362	2.86e-12	PREDICTED: triacylglycerol lipase 2-like [Gossypium raimondii]	Triacylglycerol lipase 2 OS=Arabidopsis thaliana OX=3702 GN=LIP2 PE=2 SV=1	Partial alpha/beta-hydrolase lipase region;alpha/beta hydrolase fold;Serine aminopeptidase, S33	metabolic process;lipid metabolic process;biological_process;catabolic process;primary metabolic process;organic substance metabolic process;organic substance catabolic process;lipid catabolic process	molecular_function;catalytic activity;hydrolase activity;hydrolase activity, acting on ester bonds	cellular_component;membrane;intrinsic component of membrane;membrane part;integral component of membrane	K01052|LIPA; lysosomal acid lipase/cholesteryl ester hydrolase [EC:3.1.1.13]	ko00100(Metabolism);ko04142(Cellular Processes);ko04979(Organismal Systems)
TRINITY_DN32394_c0_g2	2.3323	2.93e-12	PREDICTED: uncharacterized protein LOC107886648 [Gossypium hirsutum]	-	-	-	-	cellular_component;membrane	-	-
TRINITY_DN35348_c0_g5	2.4916	2.98e-12	-	-	-	-	-	-	-	-
TRINITY_DN33874_c0_g6	1.0601	3.15e-12	cellulose synthase catalytic subunit [Gossypium laxum]	Cellulose synthase A catalytic subunit 3 [UDP-forming] OS=Arabidopsis thaliana OX=3702 GN=CESA3 PE=1 SV=2	Zinc-binding RING-finger;Cellulose synthase	polysaccharide biosynthetic process;metabolic process;carbohydrate metabolic process;polysaccharide metabolic process;cellular glucan metabolic process;biological_process;biosynthetic process;macromolecule biosynthetic process;glucan biosynthetic process;cellular process;carbohydrate biosynthetic process;cellulose metabolic process;cellular polysaccharide biosynthetic process;cellular carbohydrat…	molecular_function;binding;metal ion binding;ion binding;cation binding;transition metal ion binding;catalytic activity;UDP-glycosyltransferase activity;transferase activity;transferase activity, transferring glycosyl groups;transferase activity, transferring hexosyl groups;cellulose synthase activity;UDP-glucosyltransferase activity;glucosyltransferase activity;cellulose synthase (UDP-forming) a…	cellular_component;membrane;cell;intrinsic component of membrane;membrane part;cell part;cell periphery;plasma membrane;integral component of membrane	-	-
TRINITY_DN34384_c0_g5	-1.9931	3.27e-12	PREDICTED: 23.6 kDa heat shock protein, mitochondrial-like isoform X1 [Gossypium hirsutum]	Heat shock 22 kDa protein, mitochondrial OS=Pisum sativum OX=3888 GN=HSP22 PE=2 SV=1	Hsp20/alpha crystallin family	-	-	-	K13993|HSP20; HSP20 family protein	ko04141(Genetic Information Processing)
TRINITY_DN37168_c3_g1	4.1846	3.43e-12	phosphatase 2C (PP2C)-like protein [Corchorus olitorius]	Uncharacterized aarF domain-containing protein kinase At1g71810, chloroplastic OS=Arabidopsis thaliana OX=3702 GN=At1g71810 PE=1 SV=1	-	-	-	-	-	-
TRINITY_DN35884_c0_g2	-4.6427	3.68e-12	protein AIM2-like [Quercus suber]	-	Dienelactone hydrolase family	-	-	-	-	-
TRINITY_DN31841_c1_g5	1.1662	3.83e-12	PREDICTED: probable GMP synthase [glutamine-hydrolyzing] [Gossypium arboreum]	-	Methyladenine glycosylase;Methyladenine glycosylase	metabolic process;nucleobase-containing compound metabolic process;DNA metabolic process;cellular aromatic compound metabolic process;nitrogen compound metabolic process;response to stress;cellular response to DNA damage stimulus;biological_process;cellular process;cellular response to stress;cellular nitrogen compound metabolic process;macromolecule metabolic process;cellular metabolic process;p…	molecular_function;catalytic activity	-	K01246|tag; DNA-3-methyladenine glycosylase I [EC:3.2.2.20]	ko03410(Genetic Information Processing)
TRINITY_DN32874_c0_g2	4.4208	4.26e-12	probable receptor-like protein kinase At1g80640 isoform X2 [Durio zibethinus]	Probable receptor-like protein kinase At1g80640 OS=Arabidopsis thaliana OX=3702 GN=At1g80640 PE=2 SV=1	Protein kinase domain;Protein tyrosine kinase	metabolic process;phosphorus metabolic process;phosphate-containing compound metabolic process;biological_process;cellular process;cellular metabolic process;phosphorylation	molecular_function;binding;small molecule binding;organic cyclic compound binding;nucleoside phosphate binding;heterocyclic compound binding;catalytic activity;kinase activity;transferase activity;transferase activity, transferring phosphorus-containing groups;phosphotransferase activity, alcohol group as acceptor;catalytic activity, acting on a protein;protein kinase activity;nucleotide binding	cellular_component;membrane	-	-
TRINITY_DN32226_c1_g1	1.5076	4.68e-12	PREDICTED: uncharacterized protein LOC107938555 isoform X2 [Gossypium hirsutum]	-	-	-	-	-	-	-
TRINITY_DN29337_c0_g1	-4.689	4.79e-12	PREDICTED: beta-glucosidase 13-like isoform X1 [Camelina sativa]	Beta-glucosidase 34 OS=Oryza sativa subsp. japonica OX=39947 GN=BGLU34 PE=2 SV=1	Glycosyl hydrolase family 1	-	-	-	-	-
TRINITY_DN36805_c0_g1	1.2873	4.9e-12	chlorophyllase-2, chloroplastic-like [Durio zibethinus]	Chlorophyllase-2, chloroplastic OS=Arabidopsis thaliana OX=3702 GN=CLH2 PE=1 SV=1	Chlorophyllase;Chlorophyllase enzyme;Chlorophyllase;Chlorophyllase enzyme;Platelet-activating factor acetylhydrolase, isoform II	metabolic process;cellular aromatic compound metabolic process;porphyrin-containing compound metabolic process;porphyrin-containing compound catabolic process;nitrogen compound metabolic process;biological_process;catabolic process;cellular process;chlorophyll metabolic process;aromatic compound catabolic process;tetrapyrrole metabolic process;tetrapyrrole catabolic process;cellular nitrogen comp…	molecular_function;catalytic activity;hydrolase activity;hydrolase activity, acting on ester bonds;carboxylic ester hydrolase activity;chlorophyllase activity	-	K08099|E3.1.1.14; chlorophyllase [EC:3.1.1.14]	ko00860(Metabolism);ko01100(Metabolism);ko01110(Metabolism)
TRINITY_DN31604_c1_g6	-3.801	5.36e-12	-	-	-	-	-	-	-	-
TRINITY_DN32917_c1_g7	1.4475	5.35e-12	hypothetical protein B456_007G184100 [Gossypium raimondii]	L-Ala-D/L-amino acid epimerase OS=Populus trichocarpa OX=3694 GN=POPTR_0012s05040g PE=3 SV=2	Enolase C-terminal domain-like;Mandelate racemase / muconate lactonizing enzyme, N-terminal domain	biological_process;metabolic process	molecular_function;catalytic activity	-	-	-
TRINITY_DN31149_c3_g1	3.3583	5.58e-12	-	-	-	-	-	-	-	-
TRINITY_DN28910_c0_g1	1.149	5.69e-12	PREDICTED: cationic amino acid transporter 5 [Gossypium raimondii]	Cationic amino acid transporter 5 OS=Arabidopsis thaliana OX=3702 GN=CAT5 PE=1 SV=1	Amino acid permease;Amino acid permease;C-terminus of AA_permease	transport;ion transport;anion transport;amino acid transport;biological_process;organic anion transport;organic acid transport;ion transmembrane transport;carboxylic acid transport;localization;establishment of localization;transmembrane transport;organic substance transport;nitrogen compound transport;anion transmembrane transport;organic acid transmembrane transport;carboxylic acid transmembran…	molecular_function;transporter activity;transmembrane transporter activity;organic acid transmembrane transporter activity;anion transmembrane transporter activity;organic anion transmembrane transporter activity;ion transmembrane transporter activity;inorganic molecular entity transmembrane transporter activity;carboxylic acid transmembrane transporter activity;amino acid transmembrane transport…	cellular_component;membrane;intrinsic component of membrane;membrane part;integral component of membrane	-	-
TRINITY_DN32666_c5_g3	8.5154	5.69e-12	PREDICTED: uncharacterized protein LOC108479062 [Gossypium arboreum]	-	Retrotransposon gag protein	-	-	-	-	-
TRINITY_DN34471_c1_g1	-6.3557	6.01e-12	low-affinity glucose transporter HXT3-like [Quercus suber]	Sugar transport protein 10 OS=Arabidopsis thaliana OX=3702 GN=STP10 PE=2 SV=1	Sugar (and other) transporter;Major Facilitator Superfamily	-	-	-	-	-
TRINITY_DN29244_c0_g1	-7.5589	6.06e-12	hypothetical protein CEUSTIGMA_g2845.t1 [Chlamydomonas eustigma]	3-oxoacyl-[acyl-carrier-protein] reductase 4 (Fragment) OS=Brassica napus OX=3708 GN=bkr4 PE=2 SV=1	Enoyl-(Acyl carrier protein) reductase;short chain dehydrogenase;KR domain	-	-	-	K00059|fabG, OAR1; 3-oxoacyl-[acyl-carrier protein] reductase [EC:1.1.1.100]	ko00061(Metabolism);ko00333(Metabolism);ko00780(Metabolism);ko01100(Metabolism);ko01110(Metabolism);ko01130(Metabolism);ko01212(Metabolism)
TRINITY_DN31323_c0_g1	1.5367	6.11e-12	PREDICTED: uncharacterized protein LOC18598028 isoform X1 [Theobroma cacao]	-	-	-	-	-	-	-
TRINITY_DN33862_c1_g4	1.6135	6.33e-12	MLP-like protein 28 [Gossypium arboreum]	MLP-like protein 28 OS=Arabidopsis thaliana OX=3702 GN=MLP28 PE=1 SV=1	Pathogenesis-related protein Bet v I family;Polyketide cyclase / dehydrase and lipid transport	response to stress;biological_process;response to stimulus;response to biotic stimulus;defense response	-	-	-	-
TRINITY_DN32543_c1_g6	-4.5746	6.44e-12	uncharacterized protein LOC112018724 [Quercus suber]	Bifunctional UDP-glucose 4-epimerase and UDP-xylose 4-epimerase 3 OS=Arabidopsis thaliana OX=3702 GN=UGE3 PE=1 SV=1	NAD dependent epimerase/dehydratase family;GDP-mannose 4,6 dehydratase;RmlD substrate binding domain;Male sterility protein;Polysaccharide biosynthesis protein;3-beta hydroxysteroid dehydrogenase/isomerase family	-	-	-	-	-
TRINITY_DN35276_c3_g1	-8.4975	6.57e-12	-	-	-	-	-	-	-	-
TRINITY_DN27017_c1_g1	8.511	6.77e-12	glutamate receptor 2.9-like [Jatropha curcas]	Glutamate receptor 3.4 OS=Arabidopsis thaliana OX=3702 GN=GLR3.4 PE=2 SV=2	-	-	-	-	-	-
TRINITY_DN33598_c1_g1	-8.574	7.03e-12	-	-	-	-	-	-	-	-
TRINITY_DN34540_c0_g4	3.205	7.16e-12	PREDICTED: protein NRT1/ PTR FAMILY 4.6-like [Gossypium arboreum]	Protein NRT1/ PTR FAMILY 4.6 OS=Arabidopsis thaliana OX=3702 GN=NPF4.6 PE=1 SV=1	POT family	-	-	cellular_component;membrane	-	-
TRINITY_DN36401_c1_g2	-1.703	7.39e-12	Kinase interacting family protein, putative isoform 1 [Theobroma cacao]	Protein NETWORKED 4A OS=Arabidopsis thaliana OX=3702 GN=NET4A PE=2 SV=1	KIP1-like protein	metabolic process;phosphorus metabolic process;phosphate-containing compound metabolic process;biological_process;cellular process;cellular metabolic process;phosphorylation	protein binding;molecular_function;binding;cytoskeletal protein binding;catalytic activity;transferase activity;transferase activity, transferring phosphorus-containing groups;kinase activity;actin binding	-	-	-
TRINITY_DN31118_c0_g3	1.3953	7.44e-12	hypothetical protein B456_012G099700 [Gossypium raimondii]	Thioredoxin-like 3-1, chloroplastic OS=Arabidopsis thaliana OX=3702 GN=WCRKC1 PE=2 SV=3	-	-	-	-	-	-
TRINITY_DN31577_c1_g5	1.5395	7.55e-12	PREDICTED: expansin-A6-like [Gossypium hirsutum]	Expansin-A4 OS=Arabidopsis thaliana OX=3702 GN=EXPA4 PE=1 SV=1	Pollen allergen	biological_process;cellular process;cellular component organization;external encapsulating structure organization;cell wall organization or biogenesis;cell wall organization;plant-type cell wall organization or biogenesis;cellular component organization or biogenesis;plant-type cell wall organization	-	cellular_component;cell;external encapsulating structure;cell part;cell periphery;extracellular region;membrane;cell wall	-	-
TRINITY_DN30385_c0_g4	-3.0703	7.79e-12	aldehyde dehydrogenase [Quercus suber]	Aldehyde dehydrogenase family 2 member C4 OS=Arabidopsis thaliana OX=3702 GN=ALDH2C4 PE=1 SV=2	Aldehyde dehydrogenase family	-	-	-	-	-
TRINITY_DN37138_c4_g3	-4.4612	8.6e-12	-	-	-	-	-	-	-	-
TRINITY_DN34863_c0_g8	-2.2996	8.67e-12	PREDICTED: purple acid phosphatase 2 [Gossypium raimondii]	Purple acid phosphatase 2 OS=Ipomoea batatas OX=4120 GN=PAP2 PE=1 SV=1	Calcineurin-like phosphoesterase;Purple acid Phosphatase, N-terminal domain;Iron/zinc purple acid phosphatase-like protein C	-	molecular_function;catalytic activity;hydrolase activity	-	-	-
TRINITY_DN53746_c0_g1	-8.5112	8.99e-12	F-box protein CPR30-like [Herrania umbratica]	F-box/kelch-repeat protein At3g06240 OS=Arabidopsis thaliana OX=3702 GN=At3g06240 PE=2 SV=1	F-box associated domain	-	-	-	-	-
TRINITY_DN30768_c3_g1	-2.4988	9.15e-12	xyloglucan endotransglucosylase/hydrolase protein 22-like [Durio zibethinus]	Probable xyloglucan endotransglucosylase/hydrolase protein 23 OS=Arabidopsis thaliana OX=3702 GN=XTH23 PE=2 SV=1	Glycosyl hydrolases family 16;Xyloglucan endo-transglycosylase (XET) C-terminus;Glycosyl hydrolases family 16	metabolic process;carbohydrate metabolic process;polysaccharide metabolic process;cellular glucan metabolic process;biological_process;cellular process;cell wall polysaccharide metabolic process;hemicellulose metabolic process;macromolecule metabolic process;cell wall macromolecule metabolic process;glucan metabolic process;cellular metabolic process;primary metabolic process;cellular macromolecu…	molecular_function;catalytic activity;hydrolase activity;hydrolase activity, acting on glycosyl bonds;transferase activity;transferase activity, transferring glycosyl groups;transferase activity, transferring hexosyl groups;glucosyltransferase activity;xyloglucan:xyloglucosyl transferase activity;hydrolase activity, hydrolyzing O-glycosyl compounds	cellular_component;extracellular region;cell;external encapsulating structure;cell part;cell periphery;cell wall;apoplast	K14504|TCH4; xyloglucan:xyloglucosyl transferase TCH4 [EC:2.4.1.207]	ko04075(Environmental Information Processing)
TRINITY_DN32918_c1_g4	-4.5658	9.47e-12	PREDICTED: glycerophosphodiester phosphodiesterase GDPD2-like [Gossypium hirsutum]	Glycerophosphodiester phosphodiesterase GDPD1, chloroplastic OS=Arabidopsis thaliana OX=3702 GN=GDPD1 PE=1 SV=1	Glycerophosphoryl diester phosphodiesterase family	metabolic process;biological_process;primary metabolic process;organic substance metabolic process;lipid metabolic process	molecular_function;catalytic activity;hydrolase activity;hydrolase activity, acting on ester bonds;phosphoric ester hydrolase activity;phosphoric diester hydrolase activity	-	K18696|GDE1; glycerophosphodiester phosphodiesterase [EC:3.1.4.46]	ko00564(Metabolism)
TRINITY_DN34495_c2_g6	-7.4615	9.78e-12	vacuolar protease A-like [Quercus suber]	Cyprosin (Fragment) OS=Cynara cardunculus OX=4265 GN=CYPRO1 PE=1 SV=2	Eukaryotic aspartyl protease;Xylanase inhibitor N-terminal	metabolic process;nitrogen compound metabolic process;biological_process;macromolecule metabolic process;primary metabolic process;organic substance metabolic process;organonitrogen compound metabolic process;protein metabolic process	molecular_function;catalytic activity;hydrolase activity;catalytic activity, acting on a protein;peptidase activity	-	-	-
TRINITY_DN35155_c0_g1	3.905	9.98e-12	hypothetical protein CCACVL1_19730 [Corchorus capsularis]	-	-	-	molecular_function;catalytic activity;nucleoside-triphosphatase activity;pyrophosphatase activity;hydrolase activity;hydrolase activity, acting on acid anhydrides;hydrolase activity, acting on acid anhydrides, in phosphorus-containing anhydrides;helicase activity	-	-	-
TRINITY_DN3821_c0_g1	1.7625	1e-11	hypothetical protein B456_007G331400 [Gossypium raimondii]	Putative disease resistance protein RGA3 OS=Solanum bulbocastanum OX=147425 GN=RGA3 PE=2 SV=2	NB-ARC domain	-	nucleoside binding;purine nucleoside binding;molecular_function;binding;ribonucleoside binding;small molecule binding;organic cyclic compound binding;carbohydrate derivative binding;heterocyclic compound binding;nucleotide binding;purine nucleotide binding;adenyl nucleotide binding;ribonucleotide binding;purine ribonucleotide binding;nucleoside phosphate binding;ion binding;purine ribonucleoside …	-	-	-
TRINITY_DN26987_c0_g1	8.4178	1.04e-11	-	-	-	-	-	-	-	-
TRINITY_DN31794_c3_g8	-1.5723	1.06e-11	PREDICTED: heptahelical transmembrane protein 4-like [Gossypium arboreum]	Heptahelical transmembrane protein 4 OS=Arabidopsis thaliana OX=3702 GN=HHP4 PE=2 SV=1	Haemolysin-III related	-	-	cellular_component;membrane;intrinsic component of membrane;membrane part;integral component of membrane	K07297|ADIPOR; adiponectin receptor	ko04152(Environmental Information Processing);ko04211(Organismal Systems);ko04920(Organismal Systems)
TRINITY_DN29562_c0_g1	8.449	1.06e-11	-	-	-	-	-	-	-	-
TRINITY_DN34527_c1_g1	1.1424	1.1e-11	PREDICTED: photosynthetic NDH subunit of subcomplex B 1, chloroplastic isoform X3 [Gossypium raimondii]	Photosynthetic NDH subunit of subcomplex B 1, chloroplastic OS=Arabidopsis thaliana OX=3702 GN=PNSB1 PE=2 SV=1	-	-	-	-	-	-
TRINITY_DN35398_c1_g1	-1.3253	1.12e-11	PREDICTED: annexin D1 [Gossypium raimondii]	Annexin D1 OS=Arabidopsis thaliana OX=3702 GN=ANN1 PE=1 SV=1	Annexin	-	molecular_function;binding;metal ion binding;ion binding;cation binding;phospholipid binding;lipid binding;anion binding;calcium ion binding;calcium-dependent phospholipid binding	-	-	-
TRINITY_DN37151_c2_g2	1.0752	1.12e-11	hypothetical protein B456_010G101200 [Gossypium raimondii]	Glycine dehydrogenase (decarboxylating) 2, mitochondrial OS=Arabidopsis thaliana OX=3702 GN=GLDP2 PE=1 SV=1	Glycine cleavage system P-protein	metabolic process;biological_process;regulation of neurotransmitter levels;organic acid metabolic process;cellular amino acid metabolic process;glycine metabolic process;nitrogen compound metabolic process;catabolic process;cellular amino acid catabolic process;serine family amino acid metabolic process;serine family amino acid catabolic process;cellular process;organic acid catabolic process;dru…	molecular_function;catalytic activity;oxidoreductase activity;oxidoreductase activity, acting on the CH-NH2 group of donors;oxidoreductase activity, acting on the CH-NH2 group of donors, disulfide as acceptor;glycine dehydrogenase (decarboxylating) activity	-	-	-
TRINITY_DN3485_c0_g1	-7.2544	1.13e-11	-	-	-	-	-	-	-	-
TRINITY_DN32744_c1_g1	-2.6821	1.19e-11	PREDICTED: DNA cross-link repair protein SNM1 isoform X1 [Gossypium raimondii]	DNA cross-link repair protein SNM1 OS=Arabidopsis thaliana OX=3702 GN=SNM1 PE=2 SV=1	DNA repair metallo-beta-lactamase;SAM domain (Sterile alpha motif);SAM domain (Sterile alpha motif)	-	-	-	-	-
TRINITY_DN32793_c0_g13	-3.7644	1.19e-11	-	-	-	-	-	-	-	-
TRINITY_DN30077_c0_g1	-5.5345	1.23e-11	-	-	-	-	-	-	-	-
TRINITY_DN32687_c5_g4	-1.1945	1.24e-11	PREDICTED: uncharacterized protein LOC105769933 [Gossypium raimondii]	-	-	-	-	cellular_component;membrane;intrinsic component of membrane;membrane part;integral component of membrane	-	-
TRINITY_DN33839_c1_g4	-1.5218	1.26e-11	hypothetical protein B456_001G143200 [Gossypium raimondii]	Transcription factor MYB12 OS=Arabidopsis thaliana OX=3702 GN=MYB12 PE=1 SV=1	Myb-like DNA-binding domain	-	-	-	-	-
TRINITY_DN33246_c2_g8	-8.4948	1.31e-11	-	-	-	-	-	-	-	-
TRINITY_DN32558_c0_g4	1.0861	1.31e-11	AT-hook motif nuclear-localized protein 9-like [Durio zibethinus]	AT-hook motif nuclear-localized protein 9 OS=Arabidopsis thaliana OX=3702 GN=AHL9 PE=2 SV=1	Domain of unknown function (DUF296)	-	molecular_function;nucleic acid binding;binding;organic cyclic compound binding;heterocyclic compound binding;DNA binding	-	-	-
TRINITY_DN31419_c3_g4	-6.272	1.32e-11	uncharacterized protein LOC112034836 [Quercus suber]	-	-	-	-	-	-	-
TRINITY_DN33770_c4_g1	7.8283	1.33e-11	repressible high-affinity phosphate permease [Quercus suber]	Inorganic phosphate transporter 1-2 OS=Oryza sativa subsp. japonica OX=39947 GN=PTH1-2 PE=2 SV=1	Sugar (and other) transporter;Major Facilitator Superfamily	-	molecular_function;transporter activity;transmembrane transporter activity	cellular_component;membrane	-	-
TRINITY_DN31723_c2_g7	2.0664	1.38e-11	-	-	-	-	-	-	-	-
TRINITY_DN32163_c3_g1	1.9281	1.39e-11	-	-	-	-	-	-	-	-
TRINITY_DN22612_c0_g1	4.1109	1.42e-11	putative mitochondrial 2-oxoglutarate/malate carrier protein [Quercus suber]	Mitochondrial dicarboxylate/tricarboxylate transporter DTC OS=Arabidopsis thaliana OX=3702 GN=DTC PE=1 SV=1	Mitochondrial carrier protein	-	-	cellular_component;cell;cell part	-	-
TRINITY_DN35144_c2_g1	-1.39	1.51e-11	PREDICTED: IAA-alanine resistance protein 1-like [Gossypium hirsutum]	IAA-alanine resistance protein 1 OS=Arabidopsis thaliana OX=3702 GN=IAR1 PE=2 SV=3	ZIP Zinc transporter	biological_process;localization;establishment of localization;transport	-	cellular_component;membrane	-	-
TRINITY_DN28148_c0_g1	-2.9723	1.59e-11	uncharacterized protein LOC111314091 [Durio zibethinus]	-	Cotton fibre expressed protein	-	-	-	-	-
TRINITY_DN30667_c0_g2	3.2337	1.66e-11	mediator of RNA polymerase II transcription subunit 6 [Medicago truncatula]	-	-	-	-	-	-	-
TRINITY_DN59935_c0_g1	-1.2367	1.66e-11	calmodulin-like protein 3 [Durio zibethinus]	Calmodulin-like protein 7 OS=Arabidopsis thaliana OX=3702 GN=CML7 PE=2 SV=1	EF hand;EF-hand domain;EF-hand domain pair;EF hand;EF-hand domain pair;Secreted protein acidic and rich in cysteine Ca binding region	-	-	-	K13448|CML; calcium-binding protein CML	ko04626(Organismal Systems)
TRINITY_DN32360_c1_g1	-1.1723	1.75e-11	caffeic acid 3-O-methyltransferase-like [Prunus avium]	Caffeic acid 3-O-methyltransferase OS=Capsicum annuum OX=4072 GN=COMT PE=2 SV=2	-	-	molecular_function;catalytic activity;transferase activity	-	-	-
TRINITY_DN33314_c1_g2	-3.1065	1.77e-11	heat shock cognate protein 80 [Chenopodium quinoa]	Heat shock cognate protein 80 OS=Solanum lycopersicum OX=4081 GN=HSC80 PE=2 SV=1	Hsp90 protein;Histidine kinase-, DNA gyrase B-, and HSP90-like ATPase;Histidine kinase-, DNA gyrase B-, and HSP90-like ATPase	biological_process;cellular process;response to stimulus;protein folding;response to stress	protein binding;molecular_function;binding;nucleotide binding;drug binding;purine nucleotide binding;adenyl nucleotide binding;ribonucleotide binding;purine ribonucleotide binding;adenyl ribonucleotide binding;purine ribonucleoside triphosphate binding;small molecule binding;ion binding;anion binding;organic cyclic compound binding;carbohydrate derivative binding;nucleoside phosphate binding;hete…	-	-	-
TRINITY_DN31353_c1_g1	-3.0053	1.79e-11	PREDICTED: auxin-induced protein 15A [Theobroma cacao]	Auxin-responsive protein SAUR50 OS=Arabidopsis thaliana OX=3702 GN=SAUR50 PE=1 SV=1	Auxin responsive protein	biological_process;response to endogenous stimulus;response to hormone;response to organic substance;response to chemical;response to stimulus;response to auxin	-	-	K14488|SAUR; SAUR family protein	ko04075(Environmental Information Processing)
TRINITY_DN33653_c0_g3	-1.2805	1.8e-11	hypothetical protein GOBAR_DD28661 [Gossypium barbadense]	Abscisic acid receptor PYL9 OS=Arabidopsis thaliana OX=3702 GN=PYL9 PE=1 SV=1	-	-	-	-	-	-
TRINITY_DN33163_c2_g10	2.4365	1.86e-11	Thioredoxin [Corchorus olitorius]	Thioredoxin-like protein CXXS1 OS=Arabidopsis thaliana OX=3702 GN=CXXS1 PE=2 SV=2	-	metabolic process;biological_process;cellular process;cellular homeostasis;homeostatic process;regulation of biological process;regulation of cellular process;biological regulation;regulation of biological quality;ether metabolic process;small molecule metabolic process;organic substance metabolic process;cell redox homeostasis;glycerol ether metabolic process;oxidation-reduction process	disulfide oxidoreductase activity;molecular_function;catalytic activity;oxidoreductase activity;oxidoreductase activity, acting on a sulfur group of donors;protein disulfide oxidoreductase activity	cellular_component;cell	K03671|trxA; thioredoxin 1	ko04621(Organismal Systems)
TRINITY_DN18428_c0_g1	8.3582	1.87e-11	-	-	-	-	-	-	-	-
TRINITY_DN36233_c1_g1	-2.3074	1.87e-11	uncharacterized protein LOC111290962 [Durio zibethinus]	-	-	-	-	-	-	-
TRINITY_DN31070_c1_g1	1.8197	1.94e-11	hypothetical protein GOBAR_AA10457 [Gossypium barbadense]	-	-	-	-	-	-	-
TRINITY_DN31912_c0_g2	-6.0256	1.94e-11	Glutamate-ammonia ligases,catalytics,glutamate-ammonia ligases isoform 1 [Theobroma cacao]	-	Glutamine synthetase, catalytic domain	metabolic process;biological_process;multicellular organism development;root system development;multicellular organismal process;developmental process;system development;anatomical structure development;plant organ development;root development;nitrogen compound metabolic process	protein binding;molecular_function;binding;cytoskeletal protein binding;catalytic activity;ligase activity;tubulin binding	-	-	-
TRINITY_DN32269_c3_g1	1.7289	1.99e-11	PREDICTED: myelin transcription factor 1 [Theobroma cacao]	-	-	-	-	-	-	-
TRINITY_DN36859_c2_g11	6.1592	2.03e-11	-	-	-	-	-	-	-	-
TRINITY_DN30757_c0_g4	3.6945	2.05e-11	predicted protein [Hordeum vulgare subsp. vulgare]	Phosphoenolpyruvate carboxykinase (ATP) OS=Arabidopsis thaliana OX=3702 GN=PCKA PE=1 SV=1	Phosphoenolpyruvate carboxykinase	metabolic process;carbohydrate metabolic process;monosaccharide metabolic process;glucose metabolic process;biological_process;biosynthetic process;carbohydrate biosynthetic process;hexose metabolic process;hexose biosynthetic process;primary metabolic process;small molecule metabolic process;small molecule biosynthetic process;monosaccharide biosynthetic process;organic substance metabolic proce…	molecular_function;catalytic activity;phosphoenolpyruvate carboxykinase activity;lyase activity;carbon-carbon lyase activity;carboxy-lyase activity;nucleotide binding;binding;drug binding;purine nucleotide binding;adenyl nucleotide binding;ribonucleotide binding;purine ribonucleotide binding;adenyl ribonucleotide binding;purine ribonucleoside triphosphate binding;small molecule binding;ion bindin…	-	-	-
TRINITY_DN32305_c2_g1	-2.2819	2.15e-11	PREDICTED: IAA-amino acid hydrolase ILR1-like 1 [Gossypium raimondii]	IAA-amino acid hydrolase ILR1-like 4 OS=Arabidopsis thaliana OX=3702 GN=ILL4 PE=1 SV=2	Peptidase family M20/M25/M40;Peptidase dimerisation domain	biological_process;metabolic process	molecular_function;catalytic activity;hydrolase activity	-	-	-
TRINITY_DN35408_c2_g4	-8.4226	2.28e-11	-	-	-	-	-	-	-	-
TRINITY_DN32019_c1_g1	2.1932	2.3e-11	-	-	-	-	-	-	-	-
TRINITY_DN41660_c0_g1	-3.3376	2.35e-11	PREDICTED: BON1-associated protein 2-like [Gossypium hirsutum]	BON1-associated protein 2 OS=Arabidopsis thaliana OX=3702 GN=BAP2 PE=1 SV=1	C2 domain	-	-	-	-	-
TRINITY_DN32749_c0_g8	-3.2518	2.41e-11	hypothetical protein COLO4_17781 [Corchorus olitorius]	Protein JINGUBANG OS=Arabidopsis thaliana OX=3702 GN=JGB PE=1 SV=1	WD domain, G-beta repeat;PQQ-like domain	-	-	-	-	-
TRINITY_DN36034_c1_g4	-1.7386	2.42e-11	reverse transcriptase [Corchorus capsularis]	-	-	-	-	-	-	-
TRINITY_DN32516_c1_g1	-8.295	2.47e-11	uncharacterized protein LOC109713256 [Ananas comosus]	-	-	-	-	-	-	-
TRINITY_DN34786_c3_g8	-1.2802	2.48e-11	zinc finger CCCH domain-containing protein 29-like [Durio zibethinus]	Zinc finger CCCH domain-containing protein 29 OS=Arabidopsis thaliana OX=3702 GN=At2g40140 PE=1 SV=1	-	-	molecular_function;binding;ion binding;cation binding;metal ion binding	-	-	-
TRINITY_DN31096_c1_g2	-7.1214	2.66e-11	PREDICTED: probable receptor protein kinase TMK1 [Gossypium raimondii]	Receptor-like kinase TMK4 OS=Arabidopsis thaliana OX=3702 GN=TMK4 PE=1 SV=1	Protein tyrosine kinase;Protein kinase domain	metabolic process;phosphorus metabolic process;phosphate-containing compound metabolic process;biological_process;cellular process;cellular metabolic process;phosphorylation	molecular_function;binding;small molecule binding;organic cyclic compound binding;nucleoside phosphate binding;heterocyclic compound binding;catalytic activity;kinase activity;transferase activity;transferase activity, transferring phosphorus-containing groups;phosphotransferase activity, alcohol group as acceptor;catalytic activity, acting on a protein;protein kinase activity;nucleotide binding	cellular_component;cell;cell part;membrane	-	-
TRINITY_DN34739_c0_g8	-1.4875	2.67e-11	PREDICTED: sodium transporter HKT1-like [Gossypium hirsutum]	Probable cation transporter HKT6 OS=Oryza sativa subsp. japonica OX=39947 GN=HKT6 PE=2 SV=2	Cation transport protein;Cation transport protein	biological_process;localization;establishment of localization;transport	-	-	-	-
TRINITY_DN32854_c0_g4	-5.8553	2.7e-11	oligopeptide transporter 5-like isoform X1 [Lactuca sativa]	Oligopeptide transporter 2 OS=Arabidopsis thaliana OX=3702 GN=OPT2 PE=2 SV=2	OPT oligopeptide transporter protein	-	-	-	-	-
TRINITY_DN25612_c0_g1	-4.7103	3e-11	PREDICTED: uncharacterized protein LOC109174175 [Ipomoea nil]	-	-	-	-	-	-	-
TRINITY_DN35052_c0_g6	1.9008	3.01e-11	PREDICTED: pathogenesis-related protein PR-4-like [Gossypium hirsutum]	Pro-hevein OS=Hevea brasiliensis OX=3981 GN=HEV1 PE=1 SV=2	Barwin family;Chitin recognition protein	defense response;response to stress;biological_process;response to external stimulus;response to biotic stimulus;response to other organism;response to external biotic stimulus;response to stimulus;multi-organism process;defense response to other organism	-	-	-	-
TRINITY_DN37010_c0_g2	7.1002	3.19e-11	hypothetical protein POPTR_0008s14430g [Populus trichocarpa]	Inactive leucine-rich repeat receptor-like serine/threonine-protein kinase At1g60630 OS=Arabidopsis thaliana OX=3702 GN=At1g60630 PE=2 SV=1	-	-	-	-	-	-
TRINITY_DN32008_c0_g6	-1.2399	3.23e-11	hypothetical protein B456_012G081400 [Gossypium raimondii]	RING-H2 finger protein ATL60 OS=Arabidopsis thaliana OX=3702 GN=ATL60 PE=2 SV=1	Ring finger domain;RING-like zinc finger;RING-H2 zinc finger domain;Zinc finger, C3HC4 type (RING finger)	-	-	-	-	-
TRINITY_DN36034_c1_g1	5.6419	3.36e-11	E3 ubiquitin-protein ligase RGLG2 -like protein [Gossypium arboreum]	E3 ubiquitin-protein ligase RGLG1 OS=Arabidopsis thaliana OX=3702 GN=RGLG1 PE=1 SV=1	Copine	-	molecular_function;binding;metal ion binding;ion binding;cation binding;transition metal ion binding;catalytic activity;zinc ion binding;ligase activity	-	-	-
TRINITY_DN31777_c0_g2	-8.3074	3.4e-11	-	-	-	-	-	-	-	-
TRINITY_DN34171_c1_g3	8.2687	3.42e-11	hypothetical protein B456_005G018500 [Gossypium raimondii]	-	-	-	-	cellular_component;membrane	-	-
TRINITY_DN30800_c0_g1	-8.1739	3.48e-11	methylsterol monooxygenase-like [Quercus suber]	Methylsterol monooxygenase 2-2 OS=Arabidopsis thaliana OX=3702 GN=SMO2-2 PE=2 SV=1	Fatty acid hydroxylase superfamily	-	-	-	-	-
TRINITY_DN41496_c0_g1	-6.1465	3.52e-11	-	-	-	-	-	-	-	-
TRINITY_DN30801_c0_g4	1.8004	3.69e-11	uncharacterized protein LOC111281825 isoform X2 [Durio zibethinus]	HVA22-like protein a OS=Arabidopsis thaliana OX=3702 GN=HVA22A PE=2 SV=1	TB2/DP1, HVA22 family;Zinc-finger of C2H2 type;Zinc-finger double-stranded RNA-binding;C2H2 type zinc-finger (2 copies)	-	-	-	-	-
TRINITY_DN31322_c1_g11	-1.854	3.74e-11	uncharacterized protein LOC111304925 [Durio zibethinus]	-	-	-	-	-	-	-
TRINITY_DN31763_c5_g3	-2.4816	3.75e-11	hypothetical protein B456_005G237800 [Gossypium raimondii]	Abscisic acid 8&apos	-	metabolic process;biological_process;oxidation-reduction process	molecular_function;binding;metal ion binding;ion binding;cation binding;transition metal ion binding;catalytic activity;monooxygenase activity;oxidoreductase activity;oxidoreductase activity, acting on paired donors, with incorporation or reduction of molecular oxygen;oxidoreductase activity, acting on paired donors, with incorporation or reduction of molecular oxygen, NAD(P)H as one donor, and i…	cellular_component;membrane;intrinsic component of membrane;membrane part;integral component of membrane	-	-
TRINITY_DN36907_c0_g2	-1.4323	3.8e-11	PREDICTED: uncharacterized protein LOC107903796 isoform X1 [Gossypium hirsutum]	-	Ribosome 60S biogenesis N-terminal;Nucleolar pre-ribosomal-associated protein 1	-	-	-	-	-
TRINITY_DN35516_c1_g4	-1.7077	3.85e-11	PREDICTED: uncharacterized protein LOC107962609 [Gossypium hirsutum]	-	Tetratricopeptide repeat;Tetratricopeptide repeat	-	-	-	-	-
TRINITY_DN35628_c4_g1	-6.2129	3.91e-11	-	-	-	-	-	-	-	-
TRINITY_DN31703_c0_g5	-7.0825	4e-11	PREDICTED: putative E3 ubiquitin-protein ligase XBAT31 [Theobroma cacao]	Putative E3 ubiquitin-protein ligase XBAT31 OS=Arabidopsis thaliana OX=3702 GN=XBAT31 PE=2 SV=1	Ankyrin repeats (3 copies);Ankyrin repeat;Ankyrin repeats (many copies);Ankyrin repeats (many copies);Ankyrin repeat	-	molecular_function;binding;metal ion binding;ion binding;cation binding;transition metal ion binding;zinc ion binding	-	-	-
TRINITY_DN36876_c0_g2	-5.5594	4.03e-11	hypothetical protein GOBAR_AA39336 [Gossypium barbadense]	-	-	-	-	-	-	-
TRINITY_DN34161_c0_g3	-8.2201	4.21e-11	PREDICTED: uncharacterized protein LOC105778956 [Gossypium raimondii]	-	Retrotransposon gag protein	-	-	-	-	-
TRINITY_DN31941_c2_g7	-2.1424	4.22e-11	hypothetical protein GOBAR_DD26556 [Gossypium barbadense]	-	-	-	-	-	-	-
TRINITY_DN15658_c0_g1	-5.6261	4.5e-11	aldo-keto reductase yakc [NADP(+)]-like [Quercus suber]	Probable aldo-keto reductase 2 OS=Oryza sativa subsp. indica OX=39946 GN=OsI_15387 PE=3 SV=1	Aldo/keto reductase family	-	-	-	-	-
TRINITY_DN34376_c1_g4	-1.3095	4.53e-11	PREDICTED: putative disease resistance protein RGA3 [Gossypium raimondii]	Putative disease resistance protein RGA3 OS=Solanum bulbocastanum OX=147425 GN=RGA3 PE=2 SV=2	NB-ARC domain;Leucine rich repeat;Leucine Rich repeats (2 copies)	response to stress;biological_process;response to stimulus;defense response	nucleotide binding;molecular_function;binding;purine nucleotide binding;adenyl nucleotide binding;ribonucleotide binding;purine ribonucleotide binding;adenyl ribonucleotide binding;small molecule binding;ion binding;anion binding;organic cyclic compound binding;carbohydrate derivative binding;nucleoside phosphate binding;heterocyclic compound binding;ADP binding	-	-	-
TRINITY_DN33272_c2_g5	-2.3658	4.67e-11	12 kda heat shock protein [Quercus suber]	-	Heat shock protein 9/12	-	-	-	-	-
TRINITY_DN28757_c0_g1	-2.8532	4.76e-11	PREDICTED: uncharacterized protein LOC108464879 [Gossypium arboreum]	-	Protein of unknown function (DUF668);Domain of unknown function (DUF3475)	-	-	cellular_component;membrane;intrinsic component of membrane;membrane part;integral component of membrane	-	-
TRINITY_DN30379_c2_g1	-4.4398	4.88e-11	glycerol 2-dehydrogenase (NADP(+))-like [Quercus suber]	NADPH-dependent aldo-keto reductase, chloroplastic OS=Arabidopsis thaliana OX=3702 GN=AKR4C9 PE=1 SV=1	Aldo/keto reductase family	-	-	-	-	-
TRINITY_DN30385_c0_g2	3.6279	4.94e-11	aldehyde dehydrogenase [Quercus suber]	Aldehyde dehydrogenase family 2 member B7, mitochondrial OS=Arabidopsis thaliana OX=3702 GN=ALDH2B7 PE=1 SV=2	Aldehyde dehydrogenase family	-	molecular_function;catalytic activity;oxidoreductase activity	-	-	-
TRINITY_DN32869_c1_g2	-8.242	5.01e-11	-	-	-	-	-	-	-	-
TRINITY_DN33299_c1_g2	2.119	5.12e-11	PREDICTED: thaumatin-like protein 1 [Gossypium arboreum]	Osmotin-like protein OSM34 OS=Arabidopsis thaliana OX=3702 GN=OSM34 PE=2 SV=2	Thaumatin family	-	-	-	-	-
TRINITY_DN28914_c0_g1	5.5983	5.16e-11	hypothetical protein CFP56_22549 [Quercus suber]	-	-	-	-	-	-	-
TRINITY_DN31004_c2_g7	-2.0897	5.27e-11	PREDICTED: ethylene-responsive transcription factor 5-like [Gossypium raimondii]	Ethylene-responsive transcription factor 5 OS=Nicotiana tabacum OX=4097 GN=ERF5 PE=2 SV=1	AP2 domain	-	-	-	-	-
TRINITY_DN22842_c0_g1	-1.4797	5.33e-11	uncharacterized protein LOC111280675 [Durio zibethinus]	-	-	-	-	-	-	-
TRINITY_DN21450_c0_g1	-8.2452	5.38e-11	putative ribose 5-phosphate isomerase [Quercus suber]	-	Ribose/Galactose Isomerase	-	-	-	-	-
TRINITY_DN54029_c0_g1	-5.458	5.4e-11	uncharacterized AIM2 family protein C30D10.14-like [Quercus suber]	Endo-1,3	Dienelactone hydrolase family	-	-	-	-	-
TRINITY_DN34210_c1_g1	2.0985	5.71e-11	Nodulin MtN21 /EamA-like transporter family protein [Theobroma cacao]	WAT1-related protein At1g70260 OS=Arabidopsis thaliana OX=3702 GN=At1g70260 PE=2 SV=1	-	-	-	-	-	-
TRINITY_DN32063_c2_g1	1.8304	5.8e-11	hypothetical protein B456_007G274700 [Gossypium raimondii]	Myb family transcription factor PHL13 OS=Arabidopsis thaliana OX=3702 GN=PHL13 PE=2 SV=1	Myb-like DNA-binding domain	metabolic process;nucleobase-containing compound metabolic process;cellular aromatic compound metabolic process;nitrogen compound metabolic process;biological_process;biosynthetic process;macromolecule biosynthetic process;cellular process;gene expression;RNA metabolic process;heterocycle biosynthetic process;aromatic compound biosynthetic process;RNA biosynthetic process;cellular nitrogen compou…	-	-	-	-
TRINITY_DN35356_c0_g2	1.539	6.01e-11	hypothetical protein GOBAR_AA02700 [Gossypium barbadense]	Protein JINGUBANG OS=Arabidopsis thaliana OX=3702 GN=JGB PE=1 SV=1	WD domain, G-beta repeat;PQQ-like domain	-	-	-	-	-
TRINITY_DN32516_c2_g3	1.4841	6.16e-11	PREDICTED: jasmonic acid-amido synthetase JAR1-like [Gossypium arboreum]	Indole-3-acetic acid-amido synthetase GH3.10 OS=Arabidopsis thaliana OX=3702 GN=GH3.10 PE=2 SV=1	GH3 auxin-responsive promoter	-	-	intracellular;cellular_component;cell;cytoplasm;intracellular membrane-bounded organelle;plastid;organelle;membrane-bounded organelle;intracellular organelle;intracellular part;cytoplasmic part;cell part;chloroplast	K14487|GH3; auxin responsive GH3 gene family	ko04075(Environmental Information Processing)
TRINITY_DN30915_c2_g5	1.0816	6.24e-11	hypothetical protein GOBAR_DD10450 [Gossypium barbadense]	Cytosolic sulfotransferase 15 OS=Arabidopsis thaliana OX=3702 GN=SOT15 PE=1 SV=1	Sulfotransferase domain	-	molecular_function;catalytic activity;transferase activity;transferase activity, transferring sulfur-containing groups;sulfotransferase activity	-	-	-
TRINITY_DN35276_c0_g1	-8.1741	6.37e-11	-	-	-	-	-	-	-	-
TRINITY_DN32645_c8_g1	1.1808	6.65e-11	PREDICTED: ABC transporter G family member 5-like [Gossypium hirsutum]	ABC transporter G family member 5 OS=Arabidopsis thaliana OX=3702 GN=ABCG5 PE=2 SV=1	ABC-2 type transporter;ABC transporter;AAA domain, putative AbiEii toxin, Type IV TA system	-	molecular_function;binding;small molecule binding;organic cyclic compound binding;nucleoside phosphate binding;heterocyclic compound binding;nucleotide binding	cellular_component;membrane	K05681|ABCG2, CD338; ATP-binding cassette, subfamily G (WHITE), member 2	ko02010(Environmental Information Processing);ko04976(Organismal Systems)
TRINITY_DN36233_c1_g4	-3.2778	7.02e-11	PREDICTED: uncharacterized protein LOC108463295 isoform X1 [Gossypium arboreum]	-	Senescence regulator	-	-	-	-	-
TRINITY_DN31728_c1_g2	2.4309	7.2e-11	PREDICTED: beta-D-xylosidase 1-like [Gossypium arboreum]	Putative beta-D-xylosidase (Fragment) OS=Prunus persica OX=3760 PE=2 SV=1	Glycosyl hydrolase family 3 C-terminal domain;Fibronectin type III-like domain;Glycosyl hydrolase family 3 N terminal domain	-	molecular_function;catalytic activity;hydrolase activity	-	-	-
TRINITY_DN34860_c2_g1	1.1441	7.19e-11	HAD-superfamily hydrolase, subfamily IA, variant 3 [Corchorus olitorius]	-	Haloacid dehalogenase-like hydrolase	biological_process;metabolic process	molecular_function;catalytic activity;hydrolase activity	-	-	-
TRINITY_DN31962_c2_g2	-1.0031	7.24e-11	hypothetical protein B456_005G053200 [Gossypium raimondii]	Eukaryotic translation initiation factor isoform 4E-2 OS=Triticum aestivum OX=4565 PE=1 SV=1	Eukaryotic initiation factor 4E	metabolic process;translation;peptide metabolic process;nitrogen compound metabolic process;biological_process;biosynthetic process;macromolecule biosynthetic process;cellular process;gene expression;protein metabolic process;cellular nitrogen compound metabolic process;cellular macromolecule biosynthetic process;peptide biosynthetic process;macromolecule metabolic process;cellular amide metaboli…	molecular_function;nucleic acid binding;RNA binding;binding;translation factor activity, RNA binding;organic cyclic compound binding;heterocyclic compound binding;translation initiation factor activity	intracellular;cellular_component;cell;intracellular part;cell part;cytoplasm	K03259|EIF4E; translation initiation factor 4E	ko03013(Genetic Information Processing);ko04066(Environmental Information Processing);ko04150(Environmental Information Processing);ko04151(Environmental Information Processing);ko04211(Organismal Systems);ko04910(Organismal Systems)
TRINITY_DN31702_c2_g2	-7.9713	7.27e-11	hypothetical protein GOBAR_AA04502 [Gossypium barbadense]	Phosphatidylinositol 3,4,5-trisphosphate 3-phosphatase and protein-tyrosine-phosphatase PTEN2A OS=Arabidopsis thaliana OX=3702 GN=PTEN2A PE=1 SV=1	Retrotransposon gag protein	-	-	-	-	-
TRINITY_DN35560_c0_g1	-3.7424	7.31e-11	uncharacterized protein LOC111317974 [Durio zibethinus]	-	-	-	-	cellular_component;membrane	-	-
TRINITY_DN37151_c1_g1	1.0234	7.48e-11	hypothetical protein GOBAR_AA38345 [Gossypium barbadense]	Glycine dehydrogenase (decarboxylating), mitochondrial OS=Solanum tuberosum OX=4113 GN=GDCSP PE=2 SV=1	-	metabolic process;biological_process;regulation of neurotransmitter levels;organic acid metabolic process;cellular amino acid metabolic process;glycine metabolic process;nitrogen compound metabolic process;catabolic process;cellular amino acid catabolic process;serine family amino acid metabolic process;serine family amino acid catabolic process;cellular process;organic acid catabolic process;dru…	molecular_function;catalytic activity;oxidoreductase activity;oxidoreductase activity, acting on the CH-NH2 group of donors;oxidoreductase activity, acting on the CH-NH2 group of donors, disulfide as acceptor;glycine dehydrogenase (decarboxylating) activity	cellular_component;membrane;intrinsic component of membrane;membrane part;integral component of membrane	-	-
TRINITY_DN31442_c5_g4	1.6887	7.6e-11	hypothetical protein GOBAR_DD32243 [Gossypium barbadense]	Nuclear transcription factor Y subunit A-5 OS=Arabidopsis thaliana OX=3702 GN=NFYA5 PE=2 SV=1	CCAAT-binding transcription factor (CBF-B/NF-YA) subunit B	-	-	-	K08064|NFYA; nuclear transcription factor Y, alpha	ko04612(Organismal Systems)
TRINITY_DN36843_c0_g3	-8.3892	7.63e-11	hypothetical protein CFP56_07383 [Quercus suber]	-	-	-	-	-	-	-
TRINITY_DN34194_c0_g7	2.1594	7.66e-11	PREDICTED: proteasome activator subunit 4 isoform X1 [Gossypium arboreum]	Proteasome activator subunit 4 OS=Arabidopsis thaliana OX=3702 GN=PA200 PE=2 SV=2	-	-	-	intracellular;cellular_component;membrane;cell;intrinsic component of membrane;protein-containing complex;intracellular part;membrane part;cell part;catalytic complex;peptidase complex;endopeptidase complex;proteasome complex;integral component of membrane	-	-
TRINITY_DN32589_c1_g1	1.0598	7.93e-11	hypothetical protein GOBAR_AA14886 [Gossypium barbadense]	Peptidyl-prolyl cis-trans isomerase CYP26-2, chloroplastic OS=Arabidopsis thaliana OX=3702 GN=CYP26-2 PE=2 SV=1	Cyclophilin type peptidyl-prolyl cis-trans isomerase/CLD	metabolic process;cellular protein modification process;nitrogen compound metabolic process;biological_process;cellular process;peptidyl-amino acid modification;peptidyl-proline modification;protein metabolic process;protein modification process;macromolecule metabolic process;macromolecule modification;cellular metabolic process;primary metabolic process;cellular macromolecule metabolic process;…	molecular_function;catalytic activity;isomerase activity;cis-trans isomerase activity;catalytic activity, acting on a protein;peptidyl-prolyl cis-trans isomerase activity	intracellular;cellular_component;cell;cytoplasm;intracellular membrane-bounded organelle;plastid;organelle;membrane-bounded organelle;intracellular organelle;intracellular part;cytoplasmic part;cell part;chloroplast	-	-
TRINITY_DN32737_c3_g4	1.8019	8.31e-11	PREDICTED: AAA-ATPase At3g50940-like isoform X1 [Gossypium hirsutum]	AAA-ATPase At5g17760 OS=Arabidopsis thaliana OX=3702 GN=At5g17760 PE=3 SV=1	Domain associated at C-terminal with AAA;ATPase family associated with various cellular activities (AAA);ATPase family associated with various cellular activities (AAA)	-	molecular_function;binding;small molecule binding;organic cyclic compound binding;nucleoside phosphate binding;heterocyclic compound binding;nucleotide binding	-	-	-
TRINITY_DN36515_c1_g9	-2.1569	8.3e-11	PREDICTED: non-specific lipid-transfer protein 2-like [Gossypium arboreum]	Probable non-specific lipid-transfer protein AKCS9 OS=Vigna unguiculata OX=3917 PE=2 SV=1	Probable lipid transfer	-	-	-	-	-
TRINITY_DN34581_c0_g3	-4.2183	8.32e-11	-	-	-	-	-	-	-	-
TRINITY_DN32946_c0_g1	1.1231	8.59e-11	guard cell S-type anion channel SLAC1 [Herrania umbratica]	Guard cell S-type anion channel SLAC1 OS=Arabidopsis thaliana OX=3702 GN=SLAC1 PE=1 SV=1	Voltage-dependent anion channel	biological_process;cellular process;cellular homeostasis;homeostatic process;ion homeostasis;chemical homeostasis;cellular chemical homeostasis;biological regulation;regulation of biological quality;response to acid chemical;response to water;response to abiotic stimulus;response to inorganic substance;response to chemical;response to stimulus;response to oxygen-containing compound;response to en…	molecular_function;transporter activity;ion channel activity;voltage-gated ion channel activity;anion channel activity;transmembrane transporter activity;anion transmembrane transporter activity;ion transmembrane transporter activity;inorganic anion transmembrane transporter activity;channel activity;inorganic molecular entity transmembrane transporter activity;passive transmembrane transporter a…	cellular_component;membrane;cell;intrinsic component of membrane;membrane part;cell part;cell periphery;integral component of membrane;plasma membrane	-	-
TRINITY_DN35508_c1_g2	8.1389	8.6e-11	-	-	-	-	-	-	-	-
TRINITY_DN34557_c0_g6	1.1103	8.73e-11	hypothetical protein B456_011G064700 [Gossypium raimondii]	Protein indeterminate-domain 7 OS=Arabidopsis thaliana OX=3702 GN=IDD7 PE=2 SV=1	-	-	-	-	-	-
TRINITY_DN30646_c0_g8	-4.6299	9.04e-11	-	-	-	-	-	-	-	-
TRINITY_DN31203_c1_g1	1.0098	9.59e-11	PREDICTED: chitinase-like protein 1 [Gossypium raimondii]	Chitinase-like protein 1 OS=Arabidopsis thaliana OX=3702 GN=CTL1 PE=1 SV=1	Chitinase class I	metabolic process;biological_process;primary metabolic process;organic substance metabolic process;response to stimulus;cellular process;macromolecule metabolic process;cellular metabolic process;catabolic process;cellular macromolecule metabolic process;response to abiotic stimulus;response to chemical;carbohydrate metabolic process;response to stress	-	-	-	-
TRINITY_DN35260_c0_g4	-7.975	9.74e-11	Terpene synthase 21, putative [Theobroma cacao]	(-)-germacrene D synthase OS=Vitis vinifera OX=29760 GN=VIT_19s0014g04930 PE=1 SV=1	Terpene synthase family, metal binding domain;Terpene synthase, N-terminal domain;Terpene synthase family, metal binding domain	-	molecular_function;binding;ion binding;cation binding;catalytic activity;metal ion binding;lyase activity	-	-	-
TRINITY_DN30882_c1_g4	-5.48	1.02e-10	sugar transporter STL1-like [Quercus suber]	Sugar transport protein MST8 OS=Oryza sativa subsp. japonica OX=39947 GN=MST8 PE=2 SV=2	Sugar (and other) transporter;Major Facilitator Superfamily	-	-	-	-	-
TRINITY_DN32573_c1_g4	8.0859	1.03e-10	-	-	-	-	-	-	-	-
TRINITY_DN33992_c1_g5	1.4818	1.03e-10	PREDICTED: serine/threonine-protein kinase BLUS1 [Gossypium arboreum]	Serine/threonine-protein kinase BLUS1 OS=Arabidopsis thaliana OX=3702 GN=BLUS1 PE=1 SV=1	Protein kinase domain;Protein tyrosine kinase	-	molecular_function;binding;small molecule binding;organic cyclic compound binding;nucleoside phosphate binding;heterocyclic compound binding;nucleotide binding	-	-	-
TRINITY_DN32599_c0_g4	6.9706	1.04e-10	aromatic peroxygenase-like [Quercus suber]	-	Peroxidase, family 2	-	-	-	-	-
TRINITY_DN30841_c0_g4	-1.7473	1.04e-10	protein rds1-like [Quercus suber]	5-methyltetrahydropteroyltriglutamate--homocysteine methyltransferase OS=Mesembryanthemum crystallinum OX=3544 GN=METE PE=2 SV=1	Ferritin-like domain	metabolic process;organic acid metabolic process;cellular amino acid metabolic process;nitrogen compound metabolic process;biological_process;biosynthetic process;cellular process;organic acid biosynthetic process;carboxylic acid metabolic process;oxoacid metabolic process;cellular metabolic process;primary metabolic process;cellular biosynthetic process;small molecule metabolic process;small mol…	molecular_function;catalytic activity;methyltransferase activity;S-methyltransferase activity;transferase activity;transferase activity, transferring one-carbon groups;5-methyltetrahydropteroyltri-L-glutamate-dependent methyltransferase activity;binding;metal ion binding;ion binding;cation binding;transition metal ion binding;zinc ion binding;5-methyltetrahydropteroyltriglutamate-homocysteine S-m…	-	-	-
TRINITY_DN32952_c0_g2	1.5448	1.07e-10	hypothetical protein GOBAR_DD16866 [Gossypium barbadense]	COMPASS-like H3K4 histone methylase component WDR5A OS=Arabidopsis thaliana OX=3702 GN=WDR5A PE=1 SV=1	WD domain, G-beta repeat	-	-	-	-	-
TRINITY_DN30590_c1_g1	-3.6196	1.07e-10	probable alpha-L-arabinofuranosidase B [Quercus suber]	-	Alpha-L-arabinofuranosidase B, catalytic;Alpha-L-arabinofuranosidase B (ABFB) domain	-	-	-	-	-
TRINITY_DN36635_c0_g1	1.0431	1.08e-10	PREDICTED: phosphoglucomutase, cytoplasmic [Gossypium arboreum]	Probable phosphoglucomutase, cytoplasmic 1 OS=Arabidopsis thaliana OX=3702 GN=At1g23190 PE=2 SV=2	Phosphoglucomutase/phosphomannomutase, alpha/beta/alpha domain II;Phosphoglucomutase/phosphomannomutase, alpha/beta/alpha domain I;Phosphoglucomutase/phosphomannomutase, alpha/beta/alpha domain I;Phosphoglucomutase/phosphomannomutase, alpha/beta/alpha domain III	metabolic process;biological_process;organic substance metabolic process	molecular_function;binding;ion binding;cation binding;metal ion binding	-	-	-
TRINITY_DN31772_c1_g4	1.2695	1.09e-10	MADS-box protein SVP-like [Durio zibethinus]	MADS-box protein SVP OS=Arabidopsis thaliana OX=3702 GN=SVP PE=1 SV=1	SRF-type transcription factor (DNA-binding and dimerisation domain);K-box region	metabolic process;nucleobase-containing compound metabolic process;transcription, DNA-templated;cellular aromatic compound metabolic process;nitrogen compound metabolic process;biological_process;biosynthetic process;macromolecule biosynthetic process;regulation of biosynthetic process;cellular process;gene expression;regulation of gene expression;regulation of macromolecule biosynthetic process;…	molecular_function;nucleic acid binding;binding;organic cyclic compound binding;heterocyclic compound binding;transcription regulator activity;protein binding;DNA-binding transcription factor activity;DNA binding;protein dimerization activity	intracellular;cellular_component;cell;intracellular membrane-bounded organelle;organelle;membrane-bounded organelle;intracellular organelle;intracellular part;cell part;nucleus	-	-
TRINITY_DN33693_c0_g2	-2.4222	1.12e-10	hypothetical protein GOBAR_DD20510 [Gossypium barbadense]	Probable glycerol-3-phosphate acyltransferase 2 OS=Arabidopsis thaliana OX=3702 GN=GPAT2 PE=2 SV=1	Acyltransferase	-	-	cellular_component;membrane	-	-
TRINITY_DN2200_c0_g1	-8.2393	1.17e-10	putative LOV domain-containing protein [Opuntia sp. BC-2016]	-	PAS fold;PAS fold;PAS fold;PAS domain	-	-	-	-	-
TRINITY_DN28745_c0_g1	-3.1325	1.21e-10	hypothetical protein AXG93_1275s1310 [Marchantia polymorpha subsp. ruderalis]	NADPH-dependent aldehyde reductase 2, chloroplastic OS=Arabidopsis thaliana OX=3702 GN=ChlADR2 PE=1 SV=1	-	-	-	-	-	-
TRINITY_DN32045_c3_g2	8.073	1.24e-10	PREDICTED: cysteine-rich receptor-like protein kinase 15 [Gossypium hirsutum]	Cysteine-rich receptor-like protein kinase 10 OS=Arabidopsis thaliana OX=3702 GN=CRK10 PE=1 SV=3	Protein tyrosine kinase;Protein kinase domain;Salt stress response/antifungal;Salt stress response/antifungal	-	-	-	-	-
TRINITY_DN33617_c0_g1	8.153	1.25e-10	-	-	-	-	-	-	-	-
TRINITY_DN31327_c0_g1	1.8839	1.3e-10	hypothetical protein B456_005G161100 [Gossypium raimondii]	F-box/LRR-repeat protein At2g42730 OS=Arabidopsis thaliana OX=3702 GN=At2g42730 PE=2 SV=1	FBD	-	molecular_function;catalytic activity;ligase activity	-	-	-
TRINITY_DN32092_c4_g5	-1.6205	1.32e-10	PREDICTED: E3 ubiquitin-protein ligase RHA1B [Theobroma cacao]	E3 ubiquitin-protein ligase RHA1B OS=Arabidopsis thaliana OX=3702 GN=RHA1B PE=2 SV=1	Ring finger domain;RING-like zinc finger;Zinc finger, C3HC4 type (RING finger);zinc-RING finger domain;RING-H2 zinc finger domain;Zinc finger, C3HC4 type (RING finger);RING-type zinc-finger	-	molecular_function;binding;ion binding;cation binding;metal ion binding	cellular_component;membrane	-	-
TRINITY_DN32280_c2_g1	1.3386	1.39e-10	uncharacterized protein LOC111317644 [Durio zibethinus]	-	-	-	-	-	-	-
TRINITY_DN33115_c2_g5	2.1107	1.41e-10	PREDICTED: glucan endo-1,3-beta-glucosidase, basic vacuolar isoform-like [Gossypium raimondii]	Glucan endo-1,3-beta-glucosidase, basic vacuolar isoform OS=Hevea brasiliensis OX=3981 GN=HGN1 PE=1 SV=2	Glycosyl hydrolases family 17	biological_process;metabolic process	molecular_function;catalytic activity;hydrolase activity;hydrolase activity, acting on glycosyl bonds	-	-	-
TRINITY_DN32055_c1_g6	-8.0968	1.45e-10	-	-	-	-	-	-	-	-
TRINITY_DN37266_c8_g1	-2.9659	1.47e-10	hypothetical protein B456_002G0803001, partial [Gossypium raimondii]	(-)-germacrene D synthase OS=Vitis vinifera OX=29760 GN=VIT_19s0014g04930 PE=1 SV=1	Terpene synthase, N-terminal domain;Terpene synthase family, metal binding domain;Terpene synthase, N-terminal domain	-	molecular_function;binding;ion binding;cation binding;catalytic activity;metal ion binding;lyase activity	-	-	-
TRINITY_DN28716_c0_g1	-8.2899	1.51e-10	hypothetical protein GPECTOR_30g189 [Gonium pectorale]	-	Major Facilitator Superfamily;Sugar (and other) transporter	-	-	-	-	-
TRINITY_DN33105_c0_g2	-1.6667	1.53e-10	hypothetical protein COLO4_17334 [Corchorus olitorius]	Basic leucine zipper 19 OS=Arabidopsis thaliana OX=3702 GN=BZIP19 PE=2 SV=1	-	metabolic process;nucleobase-containing compound metabolic process;transcription, DNA-templated;cellular aromatic compound metabolic process;nitrogen compound metabolic process;biological_process;biosynthetic process;macromolecule biosynthetic process;regulation of biosynthetic process;cellular process;gene expression;regulation of gene expression;regulation of macromolecule biosynthetic process;…	transcription regulator activity;molecular_function;nucleic acid binding;DNA binding;binding;organic cyclic compound binding;heterocyclic compound binding;sequence-specific DNA binding;DNA-binding transcription factor activity	-	-	-
TRINITY_DN35265_c1_g6	-8.0145	1.58e-10	-	-	-	-	-	-	-	-
TRINITY_DN29904_c0_g1	-3.4141	1.64e-10	predicted protein [Hordeum vulgare subsp. vulgare]	Putative ripening-related protein 6 OS=Oryza sativa subsp. japonica OX=39947 GN=Os10g0489301 PE=3 SV=1	Lytic transglycolase	-	-	-	-	-
TRINITY_DN32969_c2_g3	-8.007	1.67e-10	-	-	-	-	-	-	-	-
TRINITY_DN34272_c2_g6	-1.7742	1.73e-10	PREDICTED: L-type lectin-domain containing receptor kinase IX.1-like [Gossypium hirsutum]	L-type lectin-domain containing receptor kinase IX.1 OS=Arabidopsis thaliana OX=3702 GN=LECRK91 PE=1 SV=1	Protein kinase domain;Protein tyrosine kinase;Protein kinase domain;Protein tyrosine kinase	-	molecular_function;binding;small molecule binding;organic cyclic compound binding;nucleoside phosphate binding;heterocyclic compound binding;catalytic activity;kinase activity;transferase activity;transferase activity, transferring phosphorus-containing groups;phosphotransferase activity, alcohol group as acceptor;catalytic activity, acting on a protein;protein kinase activity;nucleotide binding	cellular_component;membrane	-	-
TRINITY_DN32591_c1_g2	-1.3475	1.75e-10	PREDICTED: uncharacterized protein LOC105786168 isoform X3 [Gossypium raimondii]	-	-	-	-	-	-	-
TRINITY_DN35393_c1_g7	2.2436	1.76e-10	PREDICTED: leucine-rich repeat receptor protein kinase MSP1-like [Gossypium raimondii]	Receptor-like protein 13 OS=Arabidopsis thaliana OX=3702 GN=RLP13 PE=3 SV=1	Leucine rich repeat;Leucine Rich repeats (2 copies);Leucine Rich Repeat;Leucine Rich repeat	-	-	cellular_component;membrane;intrinsic component of membrane;membrane part;integral component of membrane	-	-
TRINITY_DN30568_c1_g3	-1.575	1.79e-10	reticulon-like protein B5 [Jatropha curcas]	Reticulon-like protein B5 OS=Arabidopsis thaliana OX=3702 GN=RTNLB5 PE=1 SV=1	Reticulon	-	-	intracellular;cellular_component;membrane;cell;cytoplasm;intracellular membrane-bounded organelle;endomembrane system;organelle;membrane-bounded organelle;intracellular organelle;intracellular part;cytoplasmic part;cell part;endoplasmic reticulum;membrane part	-	-
TRINITY_DN31648_c2_g6	-1.0196	1.84e-10	hypothetical protein GOBAR_AA20222 [Gossypium barbadense]	GDSL esterase/lipase At1g29660 OS=Arabidopsis thaliana OX=3702 GN=At1g29660 PE=1 SV=1	GDSL-like Lipase/Acylhydrolase	-	molecular_function;catalytic activity;hydrolase activity;hydrolase activity, acting on ester bonds	-	-	-
TRINITY_DN32697_c3_g1	1.3811	1.85e-10	PREDICTED: high mobility group B protein 9 isoform X2 [Theobroma cacao]	High mobility group B protein 9 OS=Arabidopsis thaliana OX=3702 GN=HMGB9 PE=1 SV=1	ARID/BRIGHT DNA binding domain	karyogamy;organelle organization;nucleus organization;multicellular organism development;biological_process;embryo sac development;embryo sac central cell differentiation;megagametogenesis;cellular process;cellular component organization;cell differentiation;multicellular organismal process;developmental process;gametophyte development;organelle fusion;anatomical structure development;cellular de…	molecular_function;nucleic acid binding;binding;organic cyclic compound binding;heterocyclic compound binding;DNA binding	intracellular;cellular_component;cell;intracellular membrane-bounded organelle;organelle;membrane-bounded organelle;intracellular organelle;intracellular part;cell part;nucleus	-	-
TRINITY_DN34618_c2_g8	1.2438	1.92e-10	PREDICTED: expansin-A6 [Theobroma cacao]	Expansin-A6 OS=Arabidopsis thaliana OX=3702 GN=EXPA6 PE=2 SV=2	-	biological_process;cellular process;cellular component organization;external encapsulating structure organization;cell wall organization or biogenesis;cell wall organization;plant-type cell wall organization or biogenesis;cellular component organization or biogenesis;plant-type cell wall organization	-	cellular_component;cell;external encapsulating structure;cell part;cell periphery;extracellular region;membrane;cell wall	-	-
TRINITY_DN31913_c1_g3	-1.2138	1.93e-10	PREDICTED: UDP-glucuronate 4-epimerase 1 [Gossypium raimondii]	UDP-glucuronate 4-epimerase 1 OS=Arabidopsis thaliana OX=3702 GN=GAE1 PE=1 SV=1	NAD dependent epimerase/dehydratase family;GDP-mannose 4,6 dehydratase;RmlD substrate binding domain;3-beta hydroxysteroid dehydrogenase/isomerase family;Polysaccharide biosynthesis protein;Male sterility protein	metabolic process;biological_process;primary metabolic process;organic substance metabolic process;carbohydrate metabolic process	molecular_function;catalytic activity;isomerase activity;racemase and epimerase activity;racemase and epimerase activity, acting on carbohydrates and derivatives;binding;cofactor binding;coenzyme binding;UDP-glucuronate 4-epimerase activity	intracellular;cellular_component;membrane;cell;cytoplasm;intracellular membrane-bounded organelle;Golgi apparatus;endomembrane system;intrinsic component of membrane;cytoplasmic vesicle;vesicle;organelle subcompartment;organelle;membrane-bounded organelle;intracellular organelle;organelle part;intracellular part;membrane part;Golgi apparatus part;cytoplasmic part;intracellular organelle part;cell…	K08679|E5.1.3.6; UDP-glucuronate 4-epimerase [EC:5.1.3.6]	ko00520(Metabolism);ko01100(Metabolism)
TRINITY_DN31451_c3_g5	1.3669	1.94e-10	PREDICTED: peroxidase 57-like [Gossypium arboreum]	Peroxidase 44 OS=Arabidopsis thaliana OX=3702 GN=PER44 PE=2 SV=1	Peroxidase	metabolic process;biological_process;response to stress;response to stimulus;reactive oxygen species metabolic process;catabolic process;cellular process;antibiotic metabolic process;antibiotic catabolic process;drug metabolic process;drug catabolic process;hydrogen peroxide metabolic process;cellular metabolic process;cellular catabolic process;cofactor metabolic process;cofactor catabolic proce…	molecular_function;catalytic activity;oxidoreductase activity;antioxidant activity;oxidoreductase activity, acting on peroxide as acceptor;binding;ion binding;cation binding;tetrapyrrole binding;cofactor binding;organic cyclic compound binding;heterocyclic compound binding;metal ion binding;heme binding;peroxidase activity	cellular_component;extracellular region	K00430|E1.11.1.7; peroxidase [EC:1.11.1.7]	ko00940(Metabolism);ko01100(Metabolism);ko01110(Metabolism)
TRINITY_DN33405_c1_g4	2.1426	1.98e-10	uncharacterized WD repeat-containing protein C2A9.03 [Herrania umbratica]	-	-	-	-	-	-	-
TRINITY_DN32370_c0_g1	-2.4392	2.1e-10	-	-	-	-	-	-	-	-
TRINITY_DN65820_c0_g1	3.2426	2.1e-10	PREDICTED: uncharacterized protein LOC105780916 [Gossypium raimondii]	-	Probable lipid transfer;Protease inhibitor/seed storage/LTP family	-	-	-	-	-
TRINITY_DN36859_c2_g1	6.8857	2.12e-10	-	-	-	-	-	-	-	-
TRINITY_DN34394_c1_g6	7.9873	2.17e-10	-	-	-	-	-	-	-	-
TRINITY_DN28016_c0_g1	-8.0064	2.22e-10	PREDICTED: senescence-specific cysteine protease SAG39-like [Gossypium hirsutum]	Cysteine protease XCP2 OS=Arabidopsis thaliana OX=3702 GN=XCP2 PE=1 SV=2	-	-	molecular_function;catalytic activity;hydrolase activity	-	-	-
TRINITY_DN34181_c2_g1	1.2845	2.3e-10	Peroxisomal biogenesis factor 2 [Gossypium arboreum]	Probable zinc metalloprotease EGY2, chloroplastic OS=Arabidopsis thaliana OX=3702 GN=EGY2 PE=3 SV=1	Peptidase family M50	-	-	cellular_component;membrane;intrinsic component of membrane;membrane part;integral component of membrane	-	-
TRINITY_DN33723_c4_g1	1.0493	2.32e-10	hypothetical protein GOBAR_DD05152 [Gossypium barbadense]	5&apos	Phosphoadenosine phosphosulfate reductase family;Thioredoxin	biological_process;cellular process;cellular homeostasis;homeostatic process;regulation of biological process;regulation of cellular process;biological regulation;regulation of biological quality;sulfur compound metabolic process;metabolic process;oxidation-reduction process;cellular metabolic process;sulfate reduction;cell redox homeostasis	molecular_function;catalytic activity;oxidoreductase activity;oxidoreductase activity, acting on a sulfur group of donors;oxidoreductase activity, acting on a sulfur group of donors, disulfide as acceptor	cellular_component;cell	K05907|APR; adenylyl-sulfate reductase (glutathione) [EC:1.8.4.9]	ko00920(Metabolism);ko01100(Metabolism);ko01120(Metabolism)
TRINITY_DN31871_c1_g2	-5.2811	2.35e-10	-	-	Shwachman-Bodian-Diamond syndrome (SBDS) protein	-	-	-	-	-
TRINITY_DN36041_c0_g2	1.511	2.41e-10	Amino acid transporter isoform 2 [Theobroma cacao]	Amino acid transporter AVT1I OS=Arabidopsis thaliana OX=3702 GN=AVT1I PE=3 SV=1	Transmembrane amino acid transporter protein;Transmembrane amino acid transporter protein	-	-	cellular_component;membrane	-	-
TRINITY_DN36010_c1_g2	1.4249	2.42e-10	PREDICTED: GDSL esterase/lipase At1g33811-like [Gossypium hirsutum]	GDSL esterase/lipase At1g33811 OS=Arabidopsis thaliana OX=3702 GN=At1g33811 PE=2 SV=1	GDSL-like Lipase/Acylhydrolase	-	molecular_function;catalytic activity;hydrolase activity;hydrolase activity, acting on ester bonds	-	-	-
TRINITY_DN28876_c0_g1	-5.6958	2.48e-10	protein TOXD-like [Quercus suber]	Quinone-oxidoreductase homolog, chloroplastic OS=Spinacia oleracea OX=3562 GN=QOR PE=1 SV=1	Zinc-binding dehydrogenase;Zinc-binding dehydrogenase	-	-	-	-	-
TRINITY_DN34593_c1_g2	-1.2673	2.5e-10	hypothetical protein B456_011G073400 [Gossypium raimondii]	Transcription factor bHLH68 OS=Arabidopsis thaliana OX=3702 GN=BHLH68 PE=1 SV=2	-	-	protein binding;molecular_function;binding;protein dimerization activity	-	-	-
TRINITY_DN16731_c0_g1	-4.5374	2.57e-10	PREDICTED: auxin-responsive protein SAUR71-like [Gossypium hirsutum]	Auxin-responsive protein SAUR50 OS=Helianthus annuus OX=4232 PE=3 SV=1	Auxin responsive protein	biological_process;response to endogenous stimulus;response to hormone;response to organic substance;response to chemical;response to stimulus;response to auxin	-	-	K14488|SAUR; SAUR family protein	ko04075(Environmental Information Processing)
TRINITY_DN31292_c1_g5	-2.3919	2.56e-10	SPX domain-containing protein 2-like [Durio zibethinus]	SPX domain-containing protein 2 OS=Arabidopsis thaliana OX=3702 GN=SPX2 PE=2 SV=1	SPX domain	response to stress;cell communication;biological_process;cellular response to starvation;response to external stimulus;cellular process;response to extracellular stimulus;cellular response to stress;response to nutrient levels;cellular response to extracellular stimulus;cellular response to nutrient levels;response to starvation;response to stimulus;cellular response to stimulus;cellular response…	-	intracellular;cellular_component;cell;intracellular membrane-bounded organelle;organelle;membrane-bounded organelle;intracellular organelle;intracellular part;cell part;nucleus	-	-
TRINITY_DN36690_c4_g4	3.4432	2.61e-10	PREDICTED: indole-3-acetaldehyde oxidase-like [Gossypium raimondii]	Indole-3-acetaldehyde oxidase OS=Arabidopsis thaliana OX=3702 GN=AAO1 PE=1 SV=2	Molybdopterin-binding domain of aldehyde dehydrogenase;FAD binding domain in molybdopterin dehydrogenase;Aldehyde oxidase and xanthine dehydrogenase, a/b hammerhead domain;[2Fe-2S] binding domain;CO dehydrogenase flavoprotein C-terminal domain;2Fe-2S iron-sulfur cluster binding domain	-	molecular_function;binding;ion binding;cation binding;catalytic activity;cofactor binding;metal cluster binding;metal ion binding;oxidoreductase activity;iron-sulfur cluster binding	-	K09842|AAO3; abscisic-aldehyde oxidase [EC:1.2.3.14]	ko00906(Metabolism);ko01100(Metabolism);ko01110(Metabolism)
TRINITY_DN32352_c0_g1	1.2793	2.69e-10	protein plastid transcriptionally active 16, chloroplastic [Herrania umbratica]	Protein PLASTID TRANSCRIPTIONALLY ACTIVE 16, chloroplastic OS=Arabidopsis thaliana OX=3702 GN=PTAC16 PE=1 SV=1	-	-	-	intracellular;cellular_component;cell;cytoplasm;intracellular membrane-bounded organelle;chloroplast;plastid;thylakoid;plastid thylakoid;organelle subcompartment;organelle;membrane-bounded organelle;intracellular organelle;organelle part;intracellular part;chloroplast part;plastid part;cytoplasmic part;intracellular organelle part;cell part;nucleoid;chloroplast thylakoid;membrane	-	-
TRINITY_DN31313_c0_g2	1.167	2.92e-10	PREDICTED: F-box/kelch-repeat protein At2g44130-like [Gossypium arboreum]	F-box/kelch-repeat protein At1g15670 OS=Arabidopsis thaliana OX=3702 GN=At1g15670 PE=2 SV=1	Kelch motif;Galactose oxidase, central domain;Kelch motif;Galactose oxidase, central domain;Kelch motif;F-box-like	-	-	-	-	-
TRINITY_DN33635_c1_g1	3.71	2.94e-10	PREDICTED: monoacylglycerol lipase ABHD6-like [Gossypium raimondii]	-	-	-	molecular_function;catalytic activity	-	-	-
TRINITY_DN36037_c1_g5	1.8518	2.99e-10	hypothetical protein B456_009G336700 [Gossypium raimondii]	Cysteine-rich receptor-like protein kinase 2 OS=Arabidopsis thaliana OX=3702 GN=CRK2 PE=2 SV=1	Salt stress response/antifungal	metabolic process;phosphorus metabolic process;phosphate-containing compound metabolic process;biological_process;cellular process;cellular metabolic process;phosphorylation	molecular_function;catalytic activity;kinase activity;transferase activity;transferase activity, transferring phosphorus-containing groups;phosphotransferase activity, alcohol group as acceptor;catalytic activity, acting on a protein;protein kinase activity	cellular_component;membrane	-	-
TRINITY_DN27832_c0_g1	-5.2872	3.04e-10	catalase-peroxidase [Quercus suber]	L-ascorbate peroxidase 1, cytosolic OS=Oryza sativa subsp. japonica OX=39947 GN=APX1 PE=1 SV=1	Peroxidase	biological_process;response to stimulus;cellular process	molecular_function;catalytic activity;oxidoreductase activity	-	-	-
TRINITY_DN35265_c1_g1	7.9599	3.07e-10	-	-	-	-	-	-	-	-
TRINITY_DN34607_c0_g2	-4.3194	3.24e-10	uncharacterized protein LOC112021767 [Quercus suber]	3-dehydroquinate synthase, chloroplastic OS=Solanum lycopersicum OX=4081 GN=DHQS PE=2 SV=1	3-dehydroquinate synthase;Iron-containing alcohol dehydrogenase	-	-	-	-	-
TRINITY_DN32892_c2_g9	7.9501	3.25e-10	-	-	-	-	-	-	-	-
TRINITY_DN35590_c4_g1	1.1237	3.25e-10	PREDICTED: cyclic dof factor 3-like [Gossypium hirsutum]	Cyclic dof factor 2 OS=Arabidopsis thaliana OX=3702 GN=CDF2 PE=1 SV=2	Dof domain, zinc finger	metabolic process;nucleobase-containing compound metabolic process;transcription, DNA-templated;cellular aromatic compound metabolic process;nitrogen compound metabolic process;biological_process;biosynthetic process;macromolecule biosynthetic process;regulation of biosynthetic process;cellular process;gene expression;regulation of gene expression;regulation of macromolecule biosynthetic process;…	molecular_function;nucleic acid binding;binding;organic cyclic compound binding;heterocyclic compound binding;DNA binding	-	-	-
TRINITY_DN32161_c0_g1	-1.2071	3.35e-10	uncharacterized protein LOC111286078 isoform X2 [Durio zibethinus]	RGS1-HXK1-interacting protein 1 OS=Arabidopsis thaliana OX=3702 GN=RHIP1 PE=1 SV=1	-	-	-	intracellular;cellular_component;cell;cytoplasm;intracellular membrane-bounded organelle;organelle;membrane-bounded organelle;intracellular organelle;intracellular part;cytoplasmic part;cell part;mitochondrion	-	-
TRINITY_DN32193_c0_g1	-5.9857	3.63e-10	unnamed protein product, partial [Vitis vinifera]	40S ribosomal protein S27-2 OS=Arabidopsis thaliana OX=3702 GN=RPS27B PE=2 SV=2	-	ribosome biogenesis;organelle organization;biological_process;cellular process;cellular component assembly;cellular component organization;ribonucleoprotein complex biogenesis;ribonucleoprotein complex assembly;cellular protein-containing complex assembly;ribosome assembly;ribosomal small subunit biogenesis;protein-containing complex subunit organization;cellular component biogenesis;protein-cont…	molecular_function;structural molecule activity;structural constituent of ribosome	intracellular;cellular_component;ribonucleoprotein complex;cytosol;ribosome;cell;cytoplasm;cell-cell junction;small ribosomal subunit;cytosolic ribosome;cell junction;external encapsulating structure;protein-containing complex;organelle;non-membrane-bounded organelle;intracellular organelle;intracellular non-membrane-bounded organelle;ribosomal subunit;organelle part;intracellular part;cytoplasmi…	-	-
TRINITY_DN31224_c0_g6	-1.9449	3.64e-10	ATPase family AAA domain-containing protein 1-A isoform 4, partial [Theobroma cacao]	-	-	-	nucleotide binding;molecular_function;binding;drug binding;purine nucleotide binding;adenyl nucleotide binding;ribonucleotide binding;purine ribonucleotide binding;adenyl ribonucleotide binding;purine ribonucleoside triphosphate binding;small molecule binding;ion binding;anion binding;organic cyclic compound binding;carbohydrate derivative binding;nucleoside phosphate binding;heterocyclic compoun…	-	-	-
TRINITY_DN33765_c1_g1	-4.7532	3.69e-10	aldehyde dehydrogenase [Quercus suber]	Aldehyde dehydrogenase family 2 member B7, mitochondrial OS=Arabidopsis thaliana OX=3702 GN=ALDH2B7 PE=1 SV=2	Aldehyde dehydrogenase family	-	molecular_function;catalytic activity;oxidoreductase activity	-	-	-
TRINITY_DN33733_c2_g1	-2.3258	3.76e-10	hypothetical protein B456_002G152900 [Gossypium raimondii]	-	-	-	-	cellular_component;membrane;intrinsic component of membrane;membrane part;integral component of membrane	-	-
TRINITY_DN36197_c4_g2	8.0864	3.77e-10	Putative ribonuclease H protein [Apostasia shenzhenica]	Uncharacterized mitochondrial protein AtMg00310 OS=Arabidopsis thaliana OX=3702 GN=AtMg00310 PE=4 SV=1	zinc-binding in reverse transcriptase;Reverse transcriptase-like;Reverse transcriptase (RNA-dependent DNA polymerase);Reverse transcriptase (RNA-dependent DNA polymerase)	-	-	-	-	-
TRINITY_DN29210_c0_g1	-8.031	3.93e-10	PREDICTED: probable carboxylesterase 15 [Gossypium raimondii]	Probable carboxylesterase 15 OS=Arabidopsis thaliana OX=3702 GN=CXE15 PE=2 SV=1	alpha/beta hydrolase fold	biological_process;metabolic process	molecular_function;catalytic activity;hydrolase activity	-	-	-
TRINITY_DN29155_c0_g1	-6.9448	4.16e-10	protein bli-3-like [Quercus suber]	-	Pyridoxamine 5'-phosphate oxidase like;Pyridoxamine 5'-phosphate oxidase	-	-	-	-	-
TRINITY_DN25826_c0_g1	-3.3683	4.2e-10	uncharacterized protein LOC111311574 [Durio zibethinus]	-	-	-	-	-	-	-
TRINITY_DN37100_c2_g3	-2.0161	4.21e-10	Uncharacterized protein TCM_022156 [Theobroma cacao]	-	-	-	-	-	-	-
TRINITY_DN34176_c0_g6	-8.0076	4.3e-10	PREDICTED: histidine kinase 5-like [Phoenix dactylifera]	Probable histidine kinase 1 OS=Oryza sativa subsp. indica OX=39946 GN=HK1 PE=3 SV=1	Response regulator receiver domain	biological_process;cellular process;regulation of biological process;biological regulation;response to stimulus;cellular response to stimulus;regulation of cellular process	-	-	-	-
TRINITY_DN31011_c1_g2	-1.2128	4.32e-10	PREDICTED: 40S ribosomal protein S17-like [Gossypium raimondii]	40S ribosomal protein S17 OS=Solanum lycopersicum OX=4081 GN=RPS17 PE=2 SV=3	Ribosomal S17	metabolic process;peptide metabolic process;nitrogen compound metabolic process;biological_process;biosynthetic process;macromolecule biosynthetic process;cellular process;gene expression;protein metabolic process;cellular nitrogen compound metabolic process;cellular macromolecule biosynthetic process;peptide biosynthetic process;macromolecule metabolic process;cellular amide metabolic process;am…	molecular_function;structural molecule activity;structural constituent of ribosome	intracellular;cellular_component;ribonucleoprotein complex;cell;cytoplasm;protein-containing complex;organelle;non-membrane-bounded organelle;intracellular organelle;intracellular non-membrane-bounded organelle;intracellular part;cytoplasmic part;cell part;ribosome	K02962|RP-S17e, RPS17; small subunit ribosomal protein S17e	ko03010(Genetic Information Processing)
TRINITY_DN32444_c2_g5	-1.7202	4.33e-10	Development/cell death domain containing protein [Trema orientalis]	B2 protein OS=Daucus carota OX=4039 PE=2 SV=1	-	-	-	-	-	-
TRINITY_DN34324_c0_g14	7.8947	4.35e-10	PREDICTED: uncharacterized protein LOC105794960 [Gossypium raimondii]	L10-interacting MYB domain-containing protein OS=Arabidopsis thaliana OX=3702 GN=LIMYB PE=1 SV=1	Myb/SANT-like DNA-binding domain	-	-	-	-	-
TRINITY_DN33586_c0_g4	-8.0334	4.46e-10	-	-	-	-	-	-	-	-
TRINITY_DN33741_c1_g2	2.5879	4.49e-10	PREDICTED: gibberellin 2-beta-dioxygenase 8-like [Gossypium raimondii]	Gibberellin 2-beta-dioxygenase 8 OS=Arabidopsis thaliana OX=3702 GN=GA2OX8 PE=1 SV=2	2OG-Fe(II) oxygenase superfamily;non-haem dioxygenase in morphine synthesis N-terminal	metabolic process;biological_process;oxidation-reduction process	molecular_function;binding;ion binding;cation binding;catalytic activity;metal ion binding;oxidoreductase activity	-	-	-
TRINITY_DN35578_c0_g2	-8.0208	4.58e-10	PREDICTED: uncharacterized protein LOC107925800 [Gossypium hirsutum]	-	-	-	nucleoside binding;purine nucleoside binding;molecular_function;binding;ribonucleoside binding;small molecule binding;organic cyclic compound binding;carbohydrate derivative binding;heterocyclic compound binding;nucleotide binding;purine nucleotide binding;adenyl nucleotide binding;ribonucleotide binding;purine ribonucleotide binding;nucleoside phosphate binding;ion binding;purine ribonucleoside …	-	-	-
TRINITY_DN29055_c0_g1	-5.0593	4.59e-10	-	-	-	-	-	-	-	-
TRINITY_DN30511_c0_g2	-1.2009	4.62e-10	hypothetical protein GOBAR_DD07620 [Gossypium barbadense]	Short-chain dehydrogenase/reductase 2b OS=Arabidopsis thaliana OX=3702 GN=SDR2b PE=1 SV=1	short chain dehydrogenase;Enoyl-(Acyl carrier protein) reductase;KR domain	-	-	-	-	-
TRINITY_DN32294_c3_g1	2.7579	4.62e-10	PREDICTED: uncharacterized protein LOC18613038 [Theobroma cacao]	-	-	-	-	-	-	-
TRINITY_DN36380_c1_g4	-2.3365	4.65e-10	heat shock 70 kDa protein 2 isoform X1 [Quercus suber]	Heat shock 70 kDa protein 18 OS=Arabidopsis thaliana OX=3702 GN=HSP70-18 PE=2 SV=1	NAD-specific glutamate dehydrogenase;Hsp70 protein;MreB/Mbl protein	-	molecular_function;binding;small molecule binding;organic cyclic compound binding;nucleoside phosphate binding;heterocyclic compound binding;nucleotide binding	-	-	-
TRINITY_DN28381_c0_g1	-5.8636	4.68e-10	aldo-keto reductase yakc [NADP(+)]-like [Quercus suber]	Probable aldo-keto reductase 2 OS=Oryza sativa subsp. indica OX=39946 GN=OsI_15387 PE=3 SV=1	Aldo/keto reductase family	-	-	-	-	-
TRINITY_DN37018_c1_g2	1.4982	4.69e-10	hypothetical protein B456_003G057400 [Gossypium raimondii]	Methyl-CpG-binding domain-containing protein 9 OS=Arabidopsis thaliana OX=3702 GN=MBD9 PE=2 SV=1	PHD-finger	-	molecular_function;binding;ion binding;cation binding;metal ion binding	-	-	-
TRINITY_DN22764_c0_g1	-7.8722	4.71e-10	-	-	-	-	-	-	-	-
TRINITY_DN31702_c2_g4	3.163	4.94e-10	PREDICTED: cathepsin B-like isoform X1 [Gossypium raimondii]	Cathepsin B-like protease 2 OS=Arabidopsis thaliana OX=3702 GN=CATHB2 PE=2 SV=1	Papain family cysteine protease	-	molecular_function;catalytic activity;peptidase activity;peptidase activity, acting on L-amino acid peptides;hydrolase activity;catalytic activity, acting on a protein;cysteine-type peptidase activity	-	-	-
TRINITY_DN28482_c0_g2	-1.3272	5.03e-10	E3 ubiquitin-protein ligase RHA2A [Durio zibethinus]	E3 ubiquitin-protein ligase RHA2A OS=Arabidopsis thaliana OX=3702 GN=RHA2A PE=1 SV=1	-	-	-	-	-	-
TRINITY_DN16647_c0_g1	7.8664	5.08e-10	-	-	-	-	-	-	-	-
TRINITY_DN35602_c0_g1	5.3575	5.11e-10	-	-	-	-	-	-	-	-
TRINITY_DN33238_c3_g4	1.6524	5.23e-10	expansin-A8 [Arachis ipaensis]	Expansin-A8 OS=Arabidopsis thaliana OX=3702 GN=EXPA8 PE=2 SV=1	Lytic transglycolase	biological_process;cellular process;cellular component organization;external encapsulating structure organization;cell wall organization or biogenesis;cell wall organization;plant-type cell wall organization or biogenesis;cellular component organization or biogenesis;plant-type cell wall organization	-	cellular_component;cell;external encapsulating structure;cell part;cell periphery;extracellular region;membrane;cell wall	-	-
TRINITY_DN34786_c3_g9	-1.2641	5.25e-10	PREDICTED: zinc finger CCCH domain-containing protein 29-like isoform X2 [Gossypium raimondii]	Zinc finger CCCH domain-containing protein 29 OS=Arabidopsis thaliana OX=3702 GN=At2g40140 PE=1 SV=1	Ankyrin repeats (3 copies);Ankyrin repeat;Ankyrin repeats (many copies);Ankyrin repeat	-	molecular_function;binding;ion binding;cation binding;metal ion binding	-	-	-
TRINITY_DN31531_c1_g3	1.2837	5.3e-10	PREDICTED: uncharacterized protein LOC105769810 [Gossypium raimondii]	-	Photosystem II reaction centre X protein (PsbX)	-	-	cellular_component;membrane;membrane part	-	-
TRINITY_DN33106_c0_g4	1.446	5.3e-10	Thioredoxin-independent 5&apos	5&apos	-	biological_process;cellular process;cellular homeostasis;homeostatic process;regulation of biological process;regulation of cellular process;biological regulation;regulation of biological quality;sulfur compound metabolic process;metabolic process;oxidation-reduction process;cellular metabolic process;sulfate reduction;cell redox homeostasis	molecular_function;catalytic activity;oxidoreductase activity;oxidoreductase activity, acting on a sulfur group of donors;oxidoreductase activity, acting on a sulfur group of donors, disulfide as acceptor	cellular_component;cell	-	-
TRINITY_DN31997_c4_g1	7.84	5.4e-10	-	-	-	-	-	-	-	-
TRINITY_DN31759_c3_g2	7.8598	5.46e-10	-	-	-	-	-	-	-	-
TRINITY_DN29890_c0_g1	-5.134	5.79e-10	LOW QUALITY PROTEIN: alkaline protease 2-like [Quercus suber]	-	Subtilase family;Peptidase inhibitor I9	-	molecular_function;catalytic activity;hydrolase activity	-	-	-
TRINITY_DN32598_c1_g1	7.6232	6.03e-10	PREDICTED: protein NRT1/ PTR FAMILY 5.4 [Theobroma cacao]	Protein NRT1/ PTR FAMILY 5.4 OS=Arabidopsis thaliana OX=3702 GN=NPF5.4 PE=2 SV=1	POT family	transport;biological_process;peptide transport;amide transport;localization;establishment of localization;organic substance transport;nitrogen compound transport;oligopeptide transport	molecular_function;transporter activity	cellular_component;membrane;intrinsic component of membrane;membrane part;integral component of membrane	-	-
TRINITY_DN30771_c0_g1	2.2598	6.16e-10	hypothetical protein B456_011G100800 [Gossypium raimondii]	Salicylate carboxymethyltransferase OS=Clarkia breweri OX=36903 GN=SAMT PE=1 SV=1	SAM dependent carboxyl methyltransferase	metabolic process;biological_process;methylation	molecular_function;catalytic activity;transferase activity;transferase activity, transferring one-carbon groups;methyltransferase activity	-	-	-
TRINITY_DN28047_c0_g1	-5.8953	6.38e-10	probable protein phosphatase 2C 71 [Quercus suber]	Probable protein phosphatase 2C 45 OS=Oryza sativa subsp. japonica OX=39947 GN=Os04g0659500 PE=2 SV=2	Protein phosphatase 2C	-	molecular_function;catalytic activity;hydrolase activity	-	-	-
TRINITY_DN30382_c0_g3	-5.7813	6.78e-10	-	-	-	-	-	-	-	-
TRINITY_DN32867_c3_g2	1.2177	6.91e-10	hypothetical protein B456_009G174900 [Gossypium raimondii]	-	-	-	-	cellular_component;membrane	-	-
TRINITY_DN36928_c1_g7	1.0446	6.91e-10	PREDICTED: 50S ribosomal protein 6, chloroplastic [Gossypium raimondii]	50S ribosomal protein 6, chloroplastic OS=Arabidopsis thaliana OX=3702 GN=PSRP6 PE=3 SV=1	Family of unknown function (DUF5323)	-	-	intracellular;cellular_component;cell;cytoplasm;organelle;intracellular part;cell part;cytoplasmic part;intracellular organelle	-	-
TRINITY_DN32728_c0_g1	1.2431	7.07e-10	probable xyloglucan endotransglucosylase/hydrolase protein 6 [Durio zibethinus]	Probable xyloglucan endotransglucosylase/hydrolase protein 6 OS=Arabidopsis thaliana OX=3702 GN=XTH6 PE=2 SV=2	Glycosyl hydrolases family 16;Xyloglucan endo-transglycosylase (XET) C-terminus	metabolic process;carbohydrate metabolic process;polysaccharide metabolic process;cellular glucan metabolic process;biological_process;cellular process;cell wall polysaccharide metabolic process;hemicellulose metabolic process;macromolecule metabolic process;cell wall macromolecule metabolic process;glucan metabolic process;cellular metabolic process;primary metabolic process;cellular macromolecu…	molecular_function;catalytic activity;hydrolase activity;hydrolase activity, acting on glycosyl bonds;transferase activity;transferase activity, transferring glycosyl groups;transferase activity, transferring hexosyl groups;glucosyltransferase activity;xyloglucan:xyloglucosyl transferase activity;hydrolase activity, hydrolyzing O-glycosyl compounds	cellular_component;extracellular region;cell;external encapsulating structure;cell part;cell periphery;cell wall;apoplast	-	-
TRINITY_DN47690_c0_g1	-5.3827	7.11e-10	-	-	-	-	-	-	-	-
TRINITY_DN33258_c2_g5	1.6647	7.17e-10	PREDICTED: transcription factor IBH1 [Theobroma cacao]	Transcription factor IBH1-like 1 OS=Arabidopsis thaliana OX=3702 GN=IBL1 PE=1 SV=1	-	-	-	-	-	-
TRINITY_DN33854_c0_g1	-1.4142	7.22e-10	serine/threonine-protein kinase SRK2E-like protein [Trifolium pratense]	Serine/threonine-protein kinase SAPK2 OS=Oryza sativa subsp. japonica OX=39947 GN=SAPK2 PE=1 SV=1	-	metabolic process;cellular protein modification process;phosphorus metabolic process;phosphate-containing compound metabolic process;nitrogen compound metabolic process;biological_process;cellular process;phosphorylation;protein metabolic process;protein modification process;macromolecule metabolic process;macromolecule modification;cellular metabolic process;primary metabolic process;cellular ma…	molecular_function;catalytic activity;protein kinase activity;kinase activity;transferase activity;transferase activity, transferring phosphorus-containing groups;phosphotransferase activity, alcohol group as acceptor;catalytic activity, acting on a protein;nucleotide binding;binding;drug binding;purine nucleotide binding;adenyl nucleotide binding;ribonucleotide binding;purine ribonucleotide bind…	-	-	-
TRINITY_DN34414_c2_g1	-1.998	7.52e-10	PREDICTED: E3 ubiquitin-protein ligase PUB23 [Theobroma cacao]	E3 ubiquitin-protein ligase PUB23 OS=Arabidopsis thaliana OX=3702 GN=PUB23 PE=1 SV=1	U-box domain	metabolic process;cellular protein modification process;nitrogen compound metabolic process;biological_process;cellular process;protein metabolic process;protein modification by small protein conjugation;protein modification process;macromolecule metabolic process;macromolecule modification;cellular metabolic process;primary metabolic process;cellular macromolecule metabolic process;cellular prot…	molecular_function;catalytic activity;transferase activity;ubiquitin-like protein transferase activity;catalytic activity, acting on a protein;ubiquitin-protein transferase activity	-	-	-
TRINITY_DN32905_c1_g6	1.777	7.62e-10	-	-	-	-	-	-	-	-
TRINITY_DN35935_c0_g1	-3.46	8.29e-10	PREDICTED: uncharacterized protein At4g22758-like [Gossypium arboreum]	-	-	-	-	-	-	-
TRINITY_DN28956_c0_g1	-1.6004	8.34e-10	Glutaredoxin family protein, putative [Theobroma cacao]	Uncharacterized protein At5g39865 OS=Arabidopsis thaliana OX=3702 GN=At5g39865 PE=2 SV=1	Glutaredoxin	metabolic process;biological_process;cellular process;cellular homeostasis;homeostatic process;regulation of biological process;regulation of cellular process;biological regulation;regulation of biological quality;cell redox homeostasis;oxidation-reduction process	molecular_function;catalytic activity;oxidoreductase activity;disulfide oxidoreductase activity;oxidoreductase activity, acting on a sulfur group of donors;electron transfer activity;protein disulfide oxidoreductase activity	cellular_component;cell-cell junction;cell junction;symplast;cell;plasmodesma	-	-
TRINITY_DN30385_c0_g1	-4.9618	8.46e-10	aldehyde dehydrogenase [Quercus suber]	Aldehyde dehydrogenase family 2 member B7, mitochondrial OS=Arabidopsis thaliana OX=3702 GN=ALDH2B7 PE=1 SV=2	Aldehyde dehydrogenase family	-	-	-	K00128|ALDH; aldehyde dehydrogenase (NAD+) [EC:1.2.1.3]	ko00010(Metabolism);ko00053(Metabolism);ko00071(Metabolism);ko00280(Metabolism);ko00310(Metabolism);ko00330(Metabolism);ko00340(Metabolism);ko00380(Metabolism);ko00410(Metabolism);ko00561(Metabolism);ko00620(Metabolism);ko00625(Metabolism);ko00903(Metabolism);ko00981(Metabolism);ko01100(Metabolism);ko01110(Metabolism);ko01120(Metabolism);ko01130(Metabolism)
TRINITY_DN31083_c5_g1	-1.323	8.47e-10	PREDICTED: uncharacterized protein LOC18585780 [Theobroma cacao]	Protein ALP1-like OS=Arabidopsis thaliana OX=3702 GN=At3g55350 PE=2 SV=1	DDE superfamily endonuclease;Biotin-requiring enzyme	-	-	-	-	-
TRINITY_DN34812_c3_g1	-2.5065	8.68e-10	Uncharacterized protein TCM_034551 [Theobroma cacao]	-	-	-	-	-	-	-
TRINITY_DN31601_c2_g2	-1.2757	8.72e-10	enolase-phosphatase E1-like [Durio zibethinus]	-	-	-	-	-	-	-
TRINITY_DN34901_c0_g1	-1.6113	8.91e-10	hypothetical protein GOBAR_AA07113 [Gossypium barbadense]	Transcription factor MYB12 OS=Arabidopsis thaliana OX=3702 GN=MYB12 PE=1 SV=1	Myb-like DNA-binding domain	-	molecular_function;nucleic acid binding;binding;organic cyclic compound binding;heterocyclic compound binding;DNA binding	cellular_component;membrane;intrinsic component of membrane;membrane part;integral component of membrane	-	-
TRINITY_DN35530_c0_g1	1.5492	9.06e-10	PREDICTED: nitrate reductase [NADH] [Theobroma cacao]	Nitrate reductase [NADH] OS=Petunia hybrida OX=4102 GN=NIA PE=2 SV=1	Oxidoreductase FAD-binding domain;Oxidoreductase NAD-binding domain;Cytochrome b5-like Heme/Steroid binding domain;Oxidoreductase molybdopterin binding domain;Mo-co oxidoreductase dimerisation domain	metabolic process;biological_process;regulation of neurotransmitter levels;neurotransmitter biosynthetic process;reactive oxygen species metabolic process;nitrogen compound metabolic process;biosynthetic process;cellular process;drug metabolic process;cellular nitrogen compound metabolic process;neurotransmitter metabolic process;cellular metabolic process;cellular biosynthetic process;cellular n…	molecular_function;binding;tetrapyrrole binding;cofactor binding;organic cyclic compound binding;heterocyclic compound binding;metal ion binding;ion binding;cation binding;transition metal ion binding;coenzyme binding;catalytic activity;oxidoreductase activity;nitrate reductase activity;oxidoreductase activity, acting on other nitrogenous compounds as donors;oxidoreductase activity, acting on oth…	-	K10534|NR; nitrate reductase (NAD(P)H) [EC:1.7.1.1 1.7.1.2 1.7.1.3]	ko00910(Metabolism);ko01100(Metabolism);ko01120(Metabolism)
TRINITY_DN31157_c2_g3	-1.0637	9.08e-10	PREDICTED: heat shock factor protein HSF30 isoform X1 [Gossypium raimondii]	Heat shock factor protein HSF30 OS=Solanum peruvianum OX=4082 GN=HSF30 PE=2 SV=1	HSF-type DNA-binding	-	molecular_function;nucleic acid binding;binding;organic cyclic compound binding;heterocyclic compound binding;DNA binding	-	-	-
TRINITY_DN21243_c0_g1	-7.876	9.2e-10	caffeine resistance protein 5-like [Quercus suber]	-	Major Facilitator Superfamily	-	-	-	-	-
TRINITY_DN32448_c2_g1	-1.6369	9.22e-10	PREDICTED: uncharacterized protein LOC107901690 [Gossypium hirsutum]	-	-	-	-	cellular_component;membrane;intrinsic component of membrane;membrane part;integral component of membrane	-	-
TRINITY_DN35155_c0_g2	1.3543	9.33e-10	uncharacterized protein LOC110411473 [Herrania umbratica]	-	-	-	molecular_function;catalytic activity;nucleoside-triphosphatase activity;pyrophosphatase activity;hydrolase activity;hydrolase activity, acting on acid anhydrides;hydrolase activity, acting on acid anhydrides, in phosphorus-containing anhydrides;helicase activity	-	-	-
TRINITY_DN32211_c0_g1	1.4676	9.55e-10	PREDICTED: uncharacterized protein LOC105783183 isoform X2 [Gossypium raimondii]	-	Metallo-beta-lactamase superfamily	-	-	-	-	-
TRINITY_DN27721_c0_g1	-1.6667	9.64e-10	PREDICTED: LRR receptor-like serine/threonine-protein kinase FLS2 [Gossypium hirsutum]	Receptor-like protein EIX2 OS=Solanum lycopersicum OX=4081 GN=EIX2 PE=1 SV=2	Leucine rich repeat;Leucine Rich repeats (2 copies);Leucine Rich Repeat;Leucine rich repeat N-terminal domain;Leucine Rich repeat	-	-	cellular_component;membrane;intrinsic component of membrane;membrane part;integral component of membrane	-	-
TRINITY_DN33124_c1_g3	-7.8773	9.74e-10	hypothetical protein CCACVL1_17357 [Corchorus capsularis]	Uncharacterized protein At4g02000 OS=Arabidopsis thaliana OX=3702 GN=At4g02000 PE=2 SV=1	Domain of unknown function (DUF4283);Zinc knuckle	-	-	-	-	-
TRINITY_DN34628_c3_g3	1.1635	9.75e-10	casein kinase 1-like protein 10 isoform X1 [Herrania umbratica]	Casein kinase 1 OS=Oryza sativa subsp. japonica OX=39947 GN=CKI1 PE=1 SV=1	Protein kinase domain;Protein tyrosine kinase	metabolic process;cellular protein modification process;phosphorus metabolic process;phosphate-containing compound metabolic process;nitrogen compound metabolic process;biological_process;cellular process;phosphorylation;protein metabolic process;protein modification process;macromolecule metabolic process;macromolecule modification;cellular metabolic process;primary metabolic process;cellular ma…	molecular_function;catalytic activity;protein kinase activity;kinase activity;transferase activity;transferase activity, transferring phosphorus-containing groups;phosphotransferase activity, alcohol group as acceptor;catalytic activity, acting on a protein;nucleotide binding;binding;drug binding;purine nucleotide binding;adenyl nucleotide binding;ribonucleotide binding;purine ribonucleotide bind…	-	-	-
TRINITY_DN36329_c0_g2	1.9584	9.91e-10	Uncharacterized protein TCM_033188 isoform 3 [Theobroma cacao]	-	-	-	-	-	-	-
TRINITY_DN32989_c0_g1	-2.5438	1e-09	-	-	-	-	-	-	-	-
TRINITY_DN35032_c1_g1	-4.7631	1e-09	formate dehydrogenase-like [Quercus suber]	Formate dehydrogenase, mitochondrial OS=Solanum tuberosum OX=4113 GN=FDH1 PE=1 SV=2	D-isomer specific 2-hydroxyacid dehydrogenase, NAD binding domain;D-isomer specific 2-hydroxyacid dehydrogenase, catalytic domain	-	-	-	-	-
TRINITY_DN34309_c2_g3	-4.6535	1.01e-09	hypothetical protein CFP56_20458 [Quercus suber]	-	Bacteriorhodopsin-like protein	-	-	-	-	-
TRINITY_DN28953_c0_g1	-3.4644	1.01e-09	protein rds1 [Quercus suber]	-	Ferritin-like domain	-	-	-	-	-
TRINITY_DN30073_c0_g1	4.1132	1.01e-09	succinate dehydrogenase [ubiquinone] iron-sulfur subunit, mitochondrial [Quercus suber]	Succinate dehydrogenase [ubiquinone] iron-sulfur subunit 1, mitochondrial OS=Arabidopsis thaliana OX=3702 GN=SDH2-1 PE=1 SV=2	2Fe-2S iron-sulfur cluster binding domain;4Fe-4S dicluster domain;4Fe-4S dicluster domain;4Fe-4S dicluster domain	-	molecular_function;binding;cofactor binding;metal cluster binding;iron-sulfur cluster binding	-	K00235|SDHB, SDH2; succinate dehydrogenase (ubiquinone) iron-sulfur subunit [EC:1.3.5.1]	ko00020(Metabolism);ko00190(Metabolism);ko01100(Metabolism);ko01110(Metabolism);ko01120(Metabolism);ko01130(Metabolism);ko01200(Metabolism);ko04714(Organismal Systems)
TRINITY_DN33595_c1_g5	7.5324	1.02e-09	-	-	-	-	-	-	-	-
TRINITY_DN28882_c0_g1	-5.7315	1.03e-09	hypothetical protein CFP56_11969 [Quercus suber]	-	-	-	-	-	-	-
TRINITY_DN35100_c0_g3	3.1911	1.03e-09	hypothetical protein CICLE_v100046032mg, partial [Citrus clementina]	L-galactono-1,4-lactone dehydrogenase, mitochondrial OS=Arabidopsis thaliana OX=3702 GN=GLDH PE=1 SV=1	-	metabolic process;biological_process;oxidation-reduction process	molecular_function;catalytic activity;oxidoreductase activity;oxidoreductase activity, acting on CH-OH group of donors;oxidoreductase activity, acting on the CH-OH group of donors, oxygen as acceptor;oxidoreductase activity, acting on the CH-CH group of donors;oxidoreductase activity, acting on the CH-CH group of donors, cytochrome as acceptor;nucleotide binding;binding;small molecule binding;ion…	intracellular;cellular_component;cell;cytoplasm;intracellular membrane-bounded organelle;organelle;membrane-bounded organelle;intracellular organelle;intracellular part;cytoplasmic part;cell part;membrane;plastid;mitochondrion	K00225|GLDH; L-galactono-1,4-lactone dehydrogenase [EC:1.3.2.3]	ko00053(Metabolism);ko01100(Metabolism);ko01110(Metabolism)
TRINITY_DN34204_c0_g1	-7.6233	1.06e-09	-	-	-	-	-	-	-	-
TRINITY_DN29192_c0_g1	-1.5918	1.07e-09	ABC transporter G family member 11-like isoform X1 [Durio zibethinus]	ABC transporter G family member 11 OS=Arabidopsis thaliana OX=3702 GN=ABCG11 PE=1 SV=1	ABC transporter;AAA domain, putative AbiEii toxin, Type IV TA system;ABC-2 type transporter	-	nucleotide binding;molecular_function;binding;drug binding;purine nucleotide binding;adenyl nucleotide binding;ribonucleotide binding;purine ribonucleotide binding;adenyl ribonucleotide binding;purine ribonucleoside triphosphate binding;small molecule binding;ion binding;anion binding;organic cyclic compound binding;carbohydrate derivative binding;nucleoside phosphate binding;heterocyclic compoun…	cellular_component;membrane;intrinsic component of membrane;membrane part;integral component of membrane	-	-
TRINITY_DN32105_c1_g5	-7.8142	1.07e-09	predicted protein, partial [Hordeum vulgare subsp. vulgare]	Probable inorganic phosphate transporter 1-4 OS=Oryza sativa subsp. japonica OX=39947 GN=PHT1-4 PE=2 SV=1	Sugar (and other) transporter	-	molecular_function;transporter activity;transmembrane transporter activity	cellular_component;membrane	-	-
TRINITY_DN34082_c0_g1	-1.2463	1.12e-09	hypothetical protein CFP56_43376 [Quercus suber]	-	-	-	-	-	-	-
TRINITY_DN32171_c1_g3	-1.2639	1.13e-09	hypothetical protein B456_013G265000 [Gossypium raimondii]	40S ribosomal protein S15a-1 OS=Arabidopsis thaliana OX=3702 GN=RPS15AA PE=2 SV=2	Ribosomal protein S8	metabolic process;peptide metabolic process;nitrogen compound metabolic process;biological_process;biosynthetic process;macromolecule biosynthetic process;cellular process;gene expression;protein metabolic process;cellular nitrogen compound metabolic process;cellular macromolecule biosynthetic process;peptide biosynthetic process;macromolecule metabolic process;cellular amide metabolic process;am…	molecular_function;structural molecule activity;structural constituent of ribosome	intracellular;cellular_component;ribonucleoprotein complex;cell;cytoplasm;protein-containing complex;organelle;non-membrane-bounded organelle;intracellular organelle;intracellular non-membrane-bounded organelle;intracellular part;cytoplasmic part;cell part;ribosome	-	-
TRINITY_DN30653_c2_g2	-7.9631	1.15e-09	alpha-glucosides permease mph2 [Quercus suber]	Plastidic glucose transporter 4 OS=Arabidopsis thaliana OX=3702 GN=At5g16150 PE=1 SV=2	Sugar (and other) transporter;Sugar (and other) transporter	-	-	-	-	-
TRINITY_DN33227_c0_g1	1.7071	1.21e-09	hypothetical protein GOBAR_AA00297 [Gossypium barbadense]	Probable glutathione S-transferase OS=Glycine max OX=3847 GN=HSP26-A PE=2 SV=1	Domain of unknown function (DUF4283);Zinc knuckle;Glutathione S-transferase, N-terminal domain;Glutathione S-transferase, N-terminal domain;Glutathione S-transferase, N-terminal domain;Glutathione S-transferase, C-terminal domain;Glutathione S-transferase, C-terminal domain	-	-	-	K00799|GST, gst; glutathione S-transferase [EC:2.5.1.18]	ko00480(Metabolism);ko00980(Metabolism);ko00982(Metabolism);ko00983(Metabolism);ko01100(Metabolism);ko04212(Organismal Systems)
TRINITY_DN28687_c1_g1	-5.7115	1.21e-09	uncharacterized protein LOC112037518 [Quercus suber]	Iron-sulfur cluster assembly protein 1 OS=Arabidopsis thaliana OX=3702 GN=ISU1 PE=2 SV=1	NifU-like N terminal domain	cellular ion homeostasis;cellular metal ion homeostasis;biological_process;cellular process;cellular homeostasis;cellular cation homeostasis;homeostatic process;ion homeostasis;cellular transition metal ion homeostasis;chemical homeostasis;metal ion homeostasis;iron ion homeostasis;transition metal ion homeostasis;cation homeostasis;cellular chemical homeostasis;biological regulation;regulation o…	molecular_function;binding;metal ion binding;iron ion binding;ion binding;cation binding;transition metal ion binding;catalytic activity;transferase activity;transferase activity, transferring sulfur-containing groups;cofactor binding;iron-sulfur cluster binding;metal cluster binding;ferrous iron binding;iron-sulfur transferase activity;2 iron, 2 sulfur cluster binding;4 iron, 4 sulfur cluster bi…	intracellular;cellular_component;mitochondrion;cell;cytoplasm;intracellular membrane-bounded organelle;plastid;membrane-enclosed lumen;organelle;membrane-bounded organelle;intracellular organelle;organelle lumen;organelle part;intracellular part;mitochondrial part;cytoplasmic part;intracellular organelle part;cell part;intracellular organelle lumen;mitochondrial matrix;chloroplast	-	-
TRINITY_DN33887_c2_g1	1.0208	1.22e-09	hypothetical protein B456_005G183600 [Gossypium raimondii]	Serine/arginine-rich splicing factor RSZ21 OS=Arabidopsis thaliana OX=3702 GN=RSZ21 PE=1 SV=1	RNA recognition motif. (a.k.a. RRM, RBD, or RNP domain);Zinc knuckle	-	molecular_function;binding;small molecule binding;organic cyclic compound binding;nucleoside phosphate binding;heterocyclic compound binding;metal ion binding;ion binding;cation binding;transition metal ion binding;nucleic acid binding;nucleotide binding;zinc ion binding	cellular_component;membrane	K12896|SFRS7; splicing factor, arginine/serine-rich 7	ko03040(Genetic Information Processing)
TRINITY_DN33335_c0_g2	3.2343	1.22e-09	Plant invertase/pectin methylesterase inhibitor superfamily protein, partial [Theobroma cacao]	21 kDa protein OS=Daucus carota OX=4039 PE=2 SV=1	-	biological_process;negative regulation of molecular function;regulation of catalytic activity;biological regulation;regulation of molecular function;negative regulation of catalytic activity	molecular_function;molecular function regulator;enzyme regulator activity;enzyme inhibitor activity	-	-	-
TRINITY_DN36300_c3_g1	-1.0663	1.24e-09	uncharacterized protein LOC109713256 [Ananas comosus]	Probable mitochondrial-processing peptidase subunit beta, mitochondrial OS=Arabidopsis thaliana OX=3702 GN=At3g02090 PE=1 SV=2	Reverse transcriptase (RNA-dependent DNA polymerase);Retrotransposon gag protein;Retroviral aspartyl protease;Integrase core domain;gag-polyprotein putative aspartyl protease;Aspartyl protease;Insulinase (Peptidase family M16)	-	-	-	-	-
TRINITY_DN33386_c3_g1	-4.543	1.31e-09	-	-	-	-	-	-	-	-
TRINITY_DN34088_c2_g2	-1.5402	1.31e-09	phosphatase 2C (PP2C)-like protein [Corchorus olitorius]	Probable protein phosphatase 2C 63 OS=Arabidopsis thaliana OX=3702 GN=At4g33920 PE=2 SV=1	Protein phosphatase 2C	metabolic process;cellular protein modification process;phosphorus metabolic process;phosphate-containing compound metabolic process;nitrogen compound metabolic process;biological_process;cellular process;dephosphorylation;protein metabolic process;protein modification process;macromolecule metabolic process;macromolecule modification;cellular metabolic process;primary metabolic process;cellular …	molecular_function;catalytic activity;phosphoprotein phosphatase activity;hydrolase activity;hydrolase activity, acting on ester bonds;phosphatase activity;phosphoric ester hydrolase activity;catalytic activity, acting on a protein;binding;ion binding;cation binding;metal ion binding;protein serine/threonine phosphatase activity	-	-	-
TRINITY_DN31087_c0_g2	7.8798	1.33e-09	Transposon TX1 uncharacterized [Cajanus cajan]	-	-	-	-	-	-	-
TRINITY_DN27355_c0_g1	1.6399	1.36e-09	-	-	-	-	-	-	-	-
TRINITY_DN32385_c4_g4	-7.7493	1.37e-09	uncharacterized protein LOC110265260 [Arachis ipaensis]	Putative ribonuclease H protein At1g65750 OS=Arabidopsis thaliana OX=3702 GN=At1g65750 PE=3 SV=1	Reverse transcriptase-like;zinc-binding in reverse transcriptase;Reverse transcriptase (RNA-dependent DNA polymerase);Reverse transcriptase (RNA-dependent DNA polymerase)	-	-	-	-	-
TRINITY_DN34467_c0_g2	-2.5922	1.43e-09	-	-	-	-	-	-	-	-
TRINITY_DN28489_c0_g1	4.2951	1.43e-09	hypothetical protein CFP56_21846 [Quercus suber]	-	-	-	-	-	-	-
TRINITY_DN28197_c0_g1	-7.7468	1.45e-09	probable beta-galactosidase A [Quercus suber]	Beta-galactosidase 17 OS=Arabidopsis thaliana OX=3702 GN=BGAL17 PE=2 SV=1	Glycosyl hydrolases family 35;Beta-galactosidase jelly roll domain;Beta-galactosidase, domain 2;Beta-galactosidase, domain 3	-	-	-	-	-
TRINITY_DN37147_c2_g1	-1.9923	1.45e-09	hypothetical protein B456_006G224900 [Gossypium raimondii]	-	-	-	-	-	-	-
TRINITY_DN33483_c3_g5	-7.7329	1.46e-09	putative utp--glucose-1-phosphate uridylyltransferase [Quercus suber]	UTP--glucose-1-phosphate uridylyltransferase OS=Musa acuminata OX=4641 GN=UGPA PE=2 SV=1	UTP--glucose-1-phosphate uridylyltransferase	biological_process;metabolic process	molecular_function;catalytic activity;transferase activity;transferase activity, transferring phosphorus-containing groups;nucleotidyltransferase activity;uridylyltransferase activity	-	K00963|UGP2, galU, galF; UTP--glucose-1-phosphate uridylyltransferase [EC:2.7.7.9]	ko00040(Metabolism);ko00052(Metabolism);ko00500(Metabolism);ko00520(Metabolism);ko01100(Metabolism);ko01110(Metabolism);ko01130(Metabolism)
TRINITY_DN36204_c0_g4	2.1795	1.51e-09	-	-	-	-	-	-	-	-
TRINITY_DN23205_c0_g1	-5.6668	1.57e-09	conidiation-specific protein 6 [Quercus suber]	-	Conidiation protein 6	-	-	-	-	-
TRINITY_DN36317_c1_g1	-5.7972	1.6e-09	probable proline-specific permease put4 [Quercus suber]	-	Amino acid permease;Amino acid permease	-	-	-	-	-
TRINITY_DN54286_c0_g1	-5.269	1.6e-09	putative sterigmatocystin biosynthesis ketoreductase stcE [Quercus suber]	Short-chain dehydrogenase/reductase SDRA OS=Arabidopsis thaliana OX=3702 GN=SDRA PE=1 SV=1	short chain dehydrogenase;Enoyl-(Acyl carrier protein) reductase;KR domain;NAD(P)H-binding;NAD dependent epimerase/dehydratase family	-	-	-	-	-
TRINITY_DN13172_c0_g1	-7.6862	1.61e-09	probable Delta(7)-sterol 5(6)-desaturase [Quercus suber]	Delta(7)-sterol-C5(6)-desaturase 1 OS=Arabidopsis thaliana OX=3702 GN=STE1 PE=1 SV=2	Fatty acid hydroxylase superfamily	-	-	-	K00227|SC5DL, ERG3; Delta7-sterol 5-desaturase [EC:1.14.19.20]	ko00100(Metabolism);ko01100(Metabolism);ko01110(Metabolism);ko01130(Metabolism)
TRINITY_DN34072_c3_g2	7.6814	1.65e-09	-	-	-	-	-	-	-	-
TRINITY_DN34125_c1_g1	-2.4065	1.67e-09	-	-	-	-	-	-	-	-
TRINITY_DN31681_c0_g3	-7.671	1.75e-09	PREDICTED: methionine gamma-lyase-like [Gossypium raimondii]	Methionine gamma-lyase OS=Arabidopsis thaliana OX=3702 GN=MGL PE=1 SV=1	Cys/Met metabolism PLP-dependent enzyme;Aminotransferase class I and II;Aminotransferase class-V	-	molecular_function;catalytic activity	-	K01761|E4.4.1.11; methionine-gamma-lyase [EC:4.4.1.11]	ko00270(Metabolism);ko00450(Metabolism);ko01100(Metabolism)
TRINITY_DN35632_c0_g1	1.0093	1.98e-09	PREDICTED: pentatricopeptide repeat-containing protein At4g16390, chloroplastic [Gossypium raimondii]	Pentatricopeptide repeat-containing protein At4g16390, chloroplastic OS=Arabidopsis thaliana OX=3702 GN=P67 PE=1 SV=3	PPR repeat family;PPR repeat;Pentatricopeptide repeat domain;PPR repeat;Pentacotripeptide-repeat region of PRORP;Tetratricopeptide repeat	-	-	-	-	-
TRINITY_DN32402_c3_g1	-2.7394	2.03e-09	probable BOI-related E3 ubiquitin-protein ligase 3 [Durio zibethinus]	Probable BOI-related E3 ubiquitin-protein ligase 3 OS=Arabidopsis thaliana OX=3702 GN=BRG3 PE=1 SV=1	Zinc finger, C3HC4 type (RING finger)	-	-	-	-	-
TRINITY_DN33436_c1_g5	1.3209	2.04e-09	PREDICTED: expansin-A10-like [Gossypium arboreum]	Expansin-A8 OS=Arabidopsis thaliana OX=3702 GN=EXPA8 PE=2 SV=1	Lytic transglycolase;Pollen allergen	biological_process;cellular process;cellular component organization;external encapsulating structure organization;cell wall organization or biogenesis;cell wall organization;plant-type cell wall organization or biogenesis;cellular component organization or biogenesis;plant-type cell wall organization	-	cellular_component;cell;external encapsulating structure;cell part;cell periphery;extracellular region;membrane;cell wall	-	-
TRINITY_DN28020_c0_g1	-7.6805	2.04e-09	short-chain dehydrogenase/reductase fsr5-like [Quercus suber]	NADPH-dependent aldehyde reductase 1, chloroplastic OS=Arabidopsis thaliana OX=3702 GN=ChlADR1 PE=1 SV=1	Enoyl-(Acyl carrier protein) reductase;short chain dehydrogenase	-	-	-	-	-
TRINITY_DN30809_c1_g2	3.4983	2.06e-09	-	-	-	-	-	-	-	-
TRINITY_DN33598_c0_g1	-5.0704	2.08e-09	-	-	-	-	-	-	-	-
TRINITY_DN25449_c0_g3	-5.7766	2.12e-09	catalase-1-like, partial [Quercus suber]	Catalase isozyme 2 OS=Gossypium hirsutum OX=3635 GN=CAT2 PE=2 SV=1	Catalase;Catalase-related immune-responsive;DJ-1/PfpI family	-	-	-	-	-
TRINITY_DN31118_c0_g1	-1.6786	2.15e-09	PREDICTED: uncharacterized protein LOC105774815 [Gossypium raimondii]	-	-	-	-	cellular_component;membrane;intrinsic component of membrane;membrane part;integral component of membrane	-	-
TRINITY_DN33861_c1_g2	-2.4692	2.15e-09	hypothetical protein B456_005G259700 [Gossypium raimondii]	ABSCISIC ACID-INSENSITIVE 5-like protein 4 OS=Arabidopsis thaliana OX=3702 GN=ABF1 PE=1 SV=1	-	-	-	-	K14432|ABF; ABA responsive element binding factor	ko04075(Environmental Information Processing)
TRINITY_DN33147_c0_g1	-1.1206	2.19e-09	40S ribosomal protein S8-like [Manihot esculenta]	40S ribosomal protein S8 OS=Zea mays OX=4577 GN=RPS8 PE=2 SV=2	Ribosomal protein S8e	metabolic process;peptide metabolic process;nitrogen compound metabolic process;biological_process;biosynthetic process;macromolecule biosynthetic process;cellular process;gene expression;protein metabolic process;cellular nitrogen compound metabolic process;cellular macromolecule biosynthetic process;peptide biosynthetic process;macromolecule metabolic process;cellular amide metabolic process;am…	molecular_function;structural molecule activity;structural constituent of ribosome	intracellular;cellular_component;ribonucleoprotein complex;cell;cytoplasm;protein-containing complex;organelle;non-membrane-bounded organelle;intracellular organelle;intracellular non-membrane-bounded organelle;intracellular part;cytoplasmic part;cell part;ribosome	K02995|RP-S8e, RPS8; small subunit ribosomal protein S8e	ko03010(Genetic Information Processing)
TRINITY_DN33419_c1_g8	2.2284	2.23e-09	PREDICTED: uncharacterized protein LOC105780183 [Gossypium raimondii]	-	-	-	-	-	-	-
TRINITY_DN33354_c2_g11	-7.8121	2.27e-09	-	-	-	-	-	-	-	-
TRINITY_DN31209_c0_g1	-1.5857	2.28e-09	PREDICTED: uncharacterized protein LOC105791579 [Gossypium raimondii]	-	-	-	-	-	-	-
TRINITY_DN27380_c1_g1	-3.4858	2.29e-09	PREDICTED: uncharacterized protein LOC105794937 [Gossypium raimondii]	-	-	-	-	cellular_component;membrane	-	-
TRINITY_DN31389_c0_g1	2.061	2.29e-09	hypothetical protein B456_009G3719002, partial [Gossypium raimondii]	-	-	metabolic process;cellular protein modification process;phosphorus metabolic process;phosphate-containing compound metabolic process;nitrogen compound metabolic process;biological_process;cellular process;phosphorylation;protein metabolic process;protein modification process;macromolecule metabolic process;macromolecule modification;cellular metabolic process;primary metabolic process;cellular ma…	molecular_function;catalytic activity;kinase activity;transferase activity;transferase activity, transferring phosphorus-containing groups;phosphotransferase activity, alcohol group as acceptor;catalytic activity, acting on a protein;protein kinase activity	-	-	-
TRINITY_DN26965_c0_g1	-7.7314	2.32e-09	uncharacterized protein LOC111990054 [Quercus suber]	Alcohol dehydrogenase class-3 OS=Pisum sativum OX=3888 PE=1 SV=1	Alcohol dehydrogenase GroES-like domain;Zinc-binding dehydrogenase	-	-	-	K18369|adh2; alcohol dehydrogenase [EC:1.1.1.-]	ko00640(Metabolism);ko01100(Metabolism)
TRINITY_DN37201_c4_g2	-7.6196	2.33e-09	-	-	-	-	-	-	-	-
TRINITY_DN28111_c0_g1	-4.8486	2.37e-09	catalase-1-like [Quercus suber]	Catalase-1 OS=Arabidopsis thaliana OX=3702 GN=CAT1 PE=1 SV=3	Catalase;Catalase-related immune-responsive;DJ-1/PfpI family	biological_process;response to stimulus	molecular_function;catalytic activity;oxidoreductase activity	-	-	-
TRINITY_DN34201_c2_g4	3.2385	2.37e-09	-	-	-	-	-	-	-	-
TRINITY_DN34922_c2_g6	7.0285	2.37e-09	glycerophosphocholine permease GIT4-like [Quercus suber]	Putative inorganic phosphate transporter 1-13 OS=Oryza sativa subsp. japonica OX=39947 GN=PHT1-13 PE=3 SV=2	Sugar (and other) transporter;Major Facilitator Superfamily	-	-	-	-	-
TRINITY_DN36293_c0_g3	7.6554	2.41e-09	PREDICTED: F-box/LRR-repeat protein At4g14103-like [Gossypium hirsutum]	F-box/FBD/LRR-repeat protein At1g78750 OS=Arabidopsis thaliana OX=3702 GN=At1g78750 PE=2 SV=1	-	-	-	-	-	-
TRINITY_DN28540_c0_g1	-1.9047	2.6e-09	12 kda heat shock protein [Quercus suber]	-	-	-	-	-	-	-
TRINITY_DN33980_c1_g3	1.6869	2.64e-09	probable O-methyltransferase 3 [Durio zibethinus]	Probable O-methyltransferase 3 OS=Humulus lupulus OX=3486 GN=OMT3 PE=2 SV=1	O-methyltransferase;Dimerisation domain	-	molecular_function;catalytic activity;transferase activity	-	-	-
TRINITY_DN35103_c0_g7	-1.262	2.71e-09	PREDICTED: exocyst complex component EXO70A1-like [Gossypium hirsutum]	Exocyst complex component EXO70H1 OS=Arabidopsis thaliana OX=3702 GN=EXO70H1 PE=1 SV=1	Exo70 exocyst complex subunit	vesicle-mediated transport;secretion;transport;biological_process;cellular process;secretion by cell;localization;establishment of localization;exocytosis	-	intracellular;cellular_component;cell;cytoplasm;cell cortex;protein-containing complex;intracellular part;cytoplasmic part;cell cortex part;cell part;cell periphery;tethering complex;cytoplasmic region;exocyst	K07195|EXOC7, EXO70; exocyst complex component 7	ko04910(Organismal Systems)
TRINITY_DN20604_c0_g1	-4.9623	2.76e-09	uncharacterized protein LOC112002584 [Quercus suber]	Protein LURP-one-related 15 OS=Arabidopsis thaliana OX=3702 GN=At5g01750 PE=1 SV=1	LURP-one-related	-	-	-	-	-
TRINITY_DN36580_c2_g1	-1.5877	2.79e-09	-	-	-	-	-	-	-	-
TRINITY_DN33343_c0_g4	7.6717	2.81e-09	hypothetical protein MANES_06G059200 [Manihot esculenta]	Putative ribonuclease H protein At1g65750 OS=Arabidopsis thaliana OX=3702 GN=At1g65750 PE=3 SV=1	zinc-binding in reverse transcriptase	-	-	-	-	-
TRINITY_DN37055_c2_g1	1.5534	2.87e-09	RNA-binding protein, putative isoform 1 [Theobroma cacao]	La-related protein 6C OS=Arabidopsis thaliana OX=3702 GN=LARP6C PE=3 SV=1	La domain	metabolic process;nucleobase-containing compound metabolic process;cellular aromatic compound metabolic process;nitrogen compound metabolic process;biological_process;cellular process;gene expression;RNA metabolic process;cellular nitrogen compound metabolic process;macromolecule metabolic process;cellular metabolic process;primary metabolic process;heterocycle metabolic process;organic substance…	molecular_function;binding;small molecule binding;organic cyclic compound binding;nucleoside phosphate binding;heterocyclic compound binding;nucleic acid binding;RNA binding;nucleotide binding	intracellular;cellular_component;cell;intracellular membrane-bounded organelle;organelle;membrane-bounded organelle;intracellular organelle;intracellular part;cell part;nucleus	-	-
TRINITY_DN31550_c1_g3	-3.4281	2.88e-09	60S ribosomal protein L10-A-like [Quercus suber]	60S ribosomal protein L10 OS=Vitis riparia OX=96939 GN=RPL10 PE=2 SV=1	Ribosomal protein L16p/L10e	-	-	-	K02866|RP-L10e, RPL10; large subunit ribosomal protein L10e	ko03010(Genetic Information Processing)
TRINITY_DN33389_c0_g2	-1.7904	2.95e-09	hypothetical protein B456_009G193000 [Gossypium raimondii]	-	Glutathione S-transferase, N-terminal domain;Glutaredoxin;Glutathione S-transferase, N-terminal domain;Glutathione S-transferase N-terminal domain	metabolic process;biological_process;cellular process;cellular homeostasis;homeostatic process;regulation of biological process;regulation of cellular process;biological regulation;regulation of biological quality;cell redox homeostasis;oxidation-reduction process	molecular_function;catalytic activity;oxidoreductase activity;disulfide oxidoreductase activity;oxidoreductase activity, acting on a sulfur group of donors;electron transfer activity;protein disulfide oxidoreductase activity	cellular_component;cell	K05309|PTGES2; microsomal prostaglandin-E synthase 2 [EC:5.3.99.3]	ko00590(Metabolism);ko01100(Metabolism)
TRINITY_DN20750_c0_g1	-6.5886	2.98e-09	-	-	Fasciclin domain	-	-	-	-	-
TRINITY_DN34273_c0_g3	-1.5827	3.05e-09	PREDICTED: zinc finger CCCH domain-containing protein 29-like isoform X1 [Gossypium hirsutum]	Zinc finger CCCH domain-containing protein 29 OS=Arabidopsis thaliana OX=3702 GN=At2g40140 PE=1 SV=1	Ankyrin repeats (many copies);Ankyrin repeat;Ankyrin repeats (3 copies);Ankyrin repeat	-	molecular_function;binding;ion binding;cation binding;metal ion binding	-	-	-
TRINITY_DN34507_c1_g5	1.4556	3.14e-09	PREDICTED: uncharacterized protein LOC105799840 [Gossypium raimondii]	-	-	-	protein binding;molecular_function;binding;heat shock protein binding;unfolded protein binding	cellular_component;membrane;intrinsic component of membrane;membrane part;integral component of membrane	-	-
TRINITY_DN48564_c0_g1	-6.5781	3.23e-09	uncharacterized oxidoreductase C4H3.08-like [Quercus suber]	Glucose and ribitol dehydrogenase OS=Daucus carota OX=4039 GN=CAISE5 PE=2 SV=1	Enoyl-(Acyl carrier protein) reductase;short chain dehydrogenase;KR domain	-	-	-	-	-
TRINITY_DN36683_c3_g2	1.0852	3.31e-09	Zinc finger, CCCH-type [Corchorus capsularis]	-	Flavin containing amine oxidoreductase;NAD(P)-binding Rossmann-like domain	-	-	intracellular;cellular_component;cell;cytoplasm;intracellular membrane-bounded organelle;plastid;organelle;membrane-bounded organelle;intracellular organelle;intracellular part;cytoplasmic part;cell part;chloroplast	-	-
TRINITY_DN32534_c1_g1	1.0732	3.36e-09	glycine dehydrogenase (decarboxylating), mitochondrial-like [Durio zibethinus]	Glycine dehydrogenase (decarboxylating), mitochondrial OS=Flaveria trinervia OX=4227 GN=GDCSPA PE=3 SV=1	Glycine cleavage system P-protein	metabolic process;biological_process;regulation of neurotransmitter levels;organic acid metabolic process;cellular amino acid metabolic process;glycine metabolic process;nitrogen compound metabolic process;catabolic process;cellular amino acid catabolic process;serine family amino acid metabolic process;serine family amino acid catabolic process;cellular process;organic acid catabolic process;dru…	molecular_function;catalytic activity;oxidoreductase activity;oxidoreductase activity, acting on the CH-NH2 group of donors;oxidoreductase activity, acting on the CH-NH2 group of donors, disulfide as acceptor;glycine dehydrogenase (decarboxylating) activity	cellular_component;membrane	-	-
TRINITY_DN33990_c0_g3	-1.4658	3.39e-09	PREDICTED: elongator complex protein 2-like [Gossypium hirsutum]	Elongator complex protein 2 OS=Arabidopsis thaliana OX=3702 GN=ELP2 PE=1 SV=1	WD domain, G-beta repeat;Anaphase-promoting complex subunit 4 WD40 domain	-	-	-	-	-
TRINITY_DN22152_c0_g1	-7.7233	3.41e-09	meiotically up-regulated gene 190 protein-like [Quercus suber]	Probable ADP-ribosylation factor GTPase-activating protein AGD11 OS=Arabidopsis thaliana OX=3702 GN=AGD11 PE=2 SV=1	C2 domain	-	-	-	-	-
TRINITY_DN31004_c2_g4	-1.665	3.45e-09	hypothetical protein GOBAR_AA10799 [Gossypium barbadense]	Ethylene-responsive transcription factor 5 OS=Arabidopsis thaliana OX=3702 GN=ERF5 PE=2 SV=1	AP2 domain	-	-	-	-	-
TRINITY_DN36146_c1_g1	1.0934	3.51e-09	PREDICTED: serine/threonine-protein kinase CTR1-like [Gossypium arboreum]	Serine/threonine-protein kinase CTR1 OS=Arabidopsis thaliana OX=3702 GN=CTR1 PE=1 SV=1	Ethylene-responsive protein kinase Le-CTR1;Protein tyrosine kinase;Protein kinase domain	metabolic process;phosphorus metabolic process;phosphate-containing compound metabolic process;biological_process;cellular process;cellular metabolic process;phosphorylation	molecular_function;catalytic activity;kinase activity;transferase activity;transferase activity, transferring phosphorus-containing groups;phosphotransferase activity, alcohol group as acceptor;catalytic activity, acting on a protein;protein kinase activity	-	-	-
TRINITY_DN35821_c1_g3	-2.2002	3.53e-09	LOW QUALITY PROTEIN: wall-associated receptor kinase-like 5 [Herrania umbratica]	-	-	-	-	-	-	-
TRINITY_DN34941_c1_g1	-2.2552	3.54e-09	uncharacterized protein LOC111294778 [Durio zibethinus]	-	-	-	-	-	-	-
TRINITY_DN36567_c1_g3	-1.7183	3.75e-09	PREDICTED: BTB/POZ and TAZ domain-containing protein 4 [Theobroma cacao]	BTB/POZ and TAZ domain-containing protein 4 OS=Arabidopsis thaliana OX=3702 GN=BT4 PE=1 SV=1	BTB/POZ domain;TAZ zinc finger	metabolic process;biological_process;cellular process;macromolecule metabolic process;cellular metabolic process;organic substance metabolic process;primary metabolic process;cellular macromolecule metabolic process	-	-	-	-
TRINITY_DN16396_c0_g1	1.844	3.87e-09	hypothetical protein GOBAR_DD01798 [Gossypium barbadense]	-	-	-	molecular_function;catalytic activity;transferase activity	-	-	-
TRINITY_DN30916_c0_g1	1.3469	3.96e-09	PREDICTED: protein NUCLEAR FUSION DEFECTIVE 4-like [Gossypium hirsutum]	Protein NUCLEAR FUSION DEFECTIVE 4 OS=Arabidopsis thaliana OX=3702 GN=NFD4 PE=3 SV=1	Nodulin-like	-	-	cellular_component;membrane	-	-
TRINITY_DN22844_c0_g1	-5.4805	3.98e-09	-	-	-	-	-	-	-	-
TRINITY_DN36461_c0_g3	-2.0602	4.14e-09	uncharacterized protein LOC110416251 [Herrania umbratica]	-	Protein BYPASS1-related;Protein BYPASS1-related	-	-	cellular_component;membrane	-	-
TRINITY_DN32092_c4_g3	-2.2778	4.35e-09	E3 ubiquitin-protein ligase RHA1B-like [Durio zibethinus]	E3 ubiquitin-protein ligase RHA1B OS=Arabidopsis thaliana OX=3702 GN=RHA1B PE=2 SV=1	Ring finger domain;Zinc finger, C3HC4 type (RING finger);RING-like zinc finger;Zinc finger, C3HC4 type (RING finger);zinc-RING finger domain;RING-H2 zinc finger domain	-	molecular_function;binding;ion binding;cation binding;metal ion binding	cellular_component;membrane	-	-
TRINITY_DN33829_c1_g2	1.5435	4.42e-09	hypothetical protein GOBAR_AA22348 [Gossypium barbadense]	-	-	-	-	-	-	-
TRINITY_DN31060_c1_g2	1.6636	4.69e-09	Protein phosphatase 2A, regulatory subunit PR55 [Corchorus capsularis]	Serine/threonine protein phosphatase 2A 55 kDa regulatory subunit B beta isoform OS=Arabidopsis thaliana OX=3702 GN=PP2AB2 PE=1 SV=1	-	-	-	intracellular;cellular_component;cell;cytoplasm;protein serine/threonine phosphatase complex;protein-containing complex;intracellular part;cytoplasmic part;cell part;catalytic complex;phosphatase complex;protein phosphatase type 2A complex;cytosol	-	-
TRINITY_DN31430_c1_g4	-2.3457	4.84e-09	PREDICTED: uncharacterized protein LOC107963415 [Gossypium hirsutum]	-	-	-	molecular_function;catalytic activity;isomerase activity	-	-	-
TRINITY_DN36616_c0_g3	-1.8023	4.93e-09	PREDICTED: probable indole-3-acetic acid-amido synthetase GH3.1 [Gossypium hirsutum]	Probable indole-3-acetic acid-amido synthetase GH3.1 OS=Arabidopsis thaliana OX=3702 GN=GH3.1 PE=2 SV=1	GH3 auxin-responsive promoter;GH3 auxin-responsive promoter	-	-	-	K14487|GH3; auxin responsive GH3 gene family	ko04075(Environmental Information Processing)
TRINITY_DN41501_c0_g1	-2.9175	5.16e-09	-	-	-	-	-	-	-	-
TRINITY_DN31982_c0_g7	-4.2835	5.27e-09	heat shock 70 kDa protein 5-like [Arachis ipaensis]	Heat shock 70 kDa protein 18 OS=Arabidopsis thaliana OX=3702 GN=HSP70-18 PE=2 SV=1	NAD-specific glutamate dehydrogenase;Hsp70 protein	-	molecular_function;binding;small molecule binding;organic cyclic compound binding;nucleoside phosphate binding;heterocyclic compound binding;nucleotide binding	-	-	-
TRINITY_DN28030_c0_g1	-5.5928	5.31e-09	ketoreductase azaE-like [Quercus suber]	Tetraketide alpha-pyrone reductase 1 OS=Arabidopsis thaliana OX=3702 GN=TKPR1 PE=1 SV=1	Male sterility protein;3-beta hydroxysteroid dehydrogenase/isomerase family;NAD dependent epimerase/dehydratase family	-	-	-	-	-
TRINITY_DN5699_c0_g1	-1.9873	5.36e-09	PREDICTED: ethylene-responsive transcription factor TINY-like [Gossypium arboreum]	Ethylene-responsive transcription factor TINY OS=Arabidopsis thaliana OX=3702 GN=TINY PE=2 SV=1	AP2 domain	metabolic process;nucleobase-containing compound metabolic process;cellular aromatic compound metabolic process;nitrogen compound metabolic process;biological_process;biosynthetic process;macromolecule biosynthetic process;cellular process;gene expression;RNA metabolic process;heterocycle biosynthetic process;aromatic compound biosynthetic process;RNA biosynthetic process;cellular nitrogen compou…	-	-	-	-
TRINITY_DN33820_c1_g1	-1.837	5.46e-09	-	-	-	-	-	-	-	-
TRINITY_DN31112_c1_g2	-7.8228	5.62e-09	succinate dehydrogenase [ubiquinone] iron-sulfur subunit, mitochondrial [Quercus suber]	Succinate dehydrogenase [ubiquinone] iron-sulfur subunit 1, mitochondrial OS=Arabidopsis thaliana OX=3702 GN=SDH2-1 PE=1 SV=2	2Fe-2S iron-sulfur cluster binding domain;4Fe-4S dicluster domain;4Fe-4S dicluster domain;4Fe-4S dicluster domain	-	molecular_function;binding;cofactor binding;metal cluster binding;iron-sulfur cluster binding	-	K00235|SDHB, SDH2; succinate dehydrogenase (ubiquinone) iron-sulfur subunit [EC:1.3.5.1]	ko00020(Metabolism);ko00190(Metabolism);ko01100(Metabolism);ko01110(Metabolism);ko01120(Metabolism);ko01130(Metabolism);ko01200(Metabolism);ko04714(Organismal Systems)
TRINITY_DN29748_c0_g2	-6.5953	5.84e-09	Glucose and ribitol dehydrogenase [Auxenochlorella protothecoides]	NADPH-dependent aldehyde reductase 1, chloroplastic OS=Arabidopsis thaliana OX=3702 GN=ChlADR1 PE=1 SV=1	Enoyl-(Acyl carrier protein) reductase;short chain dehydrogenase;KR domain	-	molecular_function;catalytic activity;oxidoreductase activity	-	-	-
TRINITY_DN32028_c3_g7	2.1205	5.84e-09	PREDICTED: 21 kDa protein [Theobroma cacao]	Pectinesterase inhibitor 10 OS=Arabidopsis thaliana OX=3702 GN=PMEI10 PE=2 SV=1	Plant invertase/pectin methylesterase inhibitor	biological_process;negative regulation of molecular function;regulation of catalytic activity;biological regulation;regulation of molecular function;negative regulation of catalytic activity	molecular_function;molecular function regulator;enzyme regulator activity;enzyme inhibitor activity	-	-	-
TRINITY_DN31598_c2_g5	-5.7408	5.93e-09	1,4-alpha-glucan-branching enzyme-like [Quercus suber]	1,4-alpha-glucan-branching enzyme 1, chloroplastic/amyloplastic OS=Pisum sativum OX=3888 GN=SBEI PE=1 SV=1	Alpha amylase, C-terminal all-beta domain;Alpha amylase, catalytic domain	-	molecular_function;catalytic activity	-	-	-
TRINITY_DN36461_c0_g4	-1.5733	5.93e-09	uncharacterized protein LOC111299169 [Durio zibethinus]	-	Protein BYPASS1-related;Protein of unknown function (DUF677)	-	-	cellular_component;membrane	-	-
TRINITY_DN33344_c1_g1	1.0125	5.95e-09	transcription factor HBI1 [Herrania umbratica]	Transcription factor HBI1 OS=Arabidopsis thaliana OX=3702 GN=HBI1 PE=1 SV=3	Helix-loop-helix DNA-binding domain	-	molecular_function;binding	-	-	-
TRINITY_DN31066_c0_g1	1.4692	6.11e-09	shikimate/quinate hydroxycinnamoyl transferase [Gossypium barbadense]	Shikimate O-hydroxycinnamoyltransferase OS=Arabidopsis thaliana OX=3702 GN=HST PE=1 SV=1	Transferase family	-	molecular_function;catalytic activity;transferase activity;transferase activity, transferring acyl groups;transferase activity, transferring acyl groups other than amino-acyl groups	-	K13065|E2.3.1.133, HCT; shikimate O-hydroxycinnamoyltransferase [EC:2.3.1.133]	ko00940(Metabolism);ko00941(Metabolism);ko00945(Metabolism);ko01100(Metabolism);ko01110(Metabolism)
TRINITY_DN33082_c0_g4	-7.5002	6.21e-09	PREDICTED: two-component response regulator ARR2-like [Cucumis sativus]	Two-component response regulator ARR2 OS=Arabidopsis thaliana OX=3702 GN=ARR2 PE=1 SV=1	-	-	-	-	-	-
TRINITY_DN31669_c0_g3	-1.9695	6.33e-09	PREDICTED: ethylene-responsive transcription factor ERF105-like [Gossypium raimondii]	Ethylene-responsive transcription factor ERF105 OS=Arabidopsis thaliana OX=3702 GN=ERF105 PE=2 SV=1	AP2 domain	metabolic process;nucleobase-containing compound metabolic process;transcription, DNA-templated;cellular aromatic compound metabolic process;nitrogen compound metabolic process;biological_process;biosynthetic process;macromolecule biosynthetic process;regulation of biosynthetic process;cellular process;gene expression;regulation of gene expression;regulation of macromolecule biosynthetic process;…	molecular_function;nucleic acid binding;binding;organic cyclic compound binding;heterocyclic compound binding;transcription regulator activity;DNA-binding transcription factor activity;DNA binding	intracellular;cellular_component;cell;intracellular membrane-bounded organelle;organelle;membrane-bounded organelle;intracellular organelle;intracellular part;cell part;nucleus	-	-
TRINITY_DN24347_c0_g1	-7.668	6.34e-09	glutamate decarboxylase-like [Phalaenopsis equestris]	Glutamate decarboxylase OS=Solanum lycopersicum OX=4081 PE=2 SV=1	Pyridoxal-dependent decarboxylase conserved domain	-	molecular_function;catalytic activity	-	-	-
TRINITY_DN32374_c0_g3	2.9468	6.55e-09	SAUR-like auxin-responsive protein family, putative [Theobroma cacao]	Auxin-induced protein X10A OS=Glycine max OX=3847 PE=2 SV=1	Auxin responsive protein	biological_process;response to endogenous stimulus;response to hormone;response to organic substance;response to chemical;response to stimulus;response to auxin	-	-	-	-
TRINITY_DN31413_c0_g10	-5.5612	6.7e-09	-	-	Family of unknown function (DUF5353);Apolipoprotein A1/A4/E domain	-	-	-	-	-
TRINITY_DN32091_c3_g5	1.7507	6.8e-09	hypothetical protein GOBAR_DD01629 [Gossypium barbadense]	Probable LRR receptor-like serine/threonine-protein kinase At4g30520 OS=Arabidopsis thaliana OX=3702 GN=At4g30520 PE=2 SV=1	Leucine Rich repeats (2 copies);Leucine rich repeat N-terminal domain;Leucine rich repeat;Leucine Rich repeat	-	-	-	-	-
TRINITY_DN35962_c0_g6	-5.5156	6.98e-09	uncharacterized protein YLL056C-like [Quercus suber]	-	NAD(P)H-binding	-	-	-	-	-
TRINITY_DN33106_c0_g3	1.2541	7.04e-09	hypothetical protein B456_010G180900 [Gossypium raimondii]	5&apos	Phosphoadenosine phosphosulfate reductase family	biological_process;cellular process;cellular homeostasis;homeostatic process;regulation of biological process;regulation of cellular process;biological regulation;regulation of biological quality;sulfate assimilation;sulfur compound metabolic process;metabolic process;oxidation-reduction process;sulfate reduction;cellular metabolic process;cell redox homeostasis;sulfate assimilation, phosphoadeny…	molecular_function;catalytic activity;oxidoreductase activity;oxidoreductase activity, acting on a sulfur group of donors;oxidoreductase activity, acting on a sulfur group of donors, disulfide as acceptor;phosphoadenylyl-sulfate reductase (thioredoxin) activity	cellular_component;cell	K05907|APR; adenylyl-sulfate reductase (glutathione) [EC:1.8.4.9]	ko00920(Metabolism);ko01100(Metabolism);ko01120(Metabolism)
TRINITY_DN25103_c0_g1	-7.4539	7.06e-09	snakin-2-like [Durio zibethinus]	Snakin-2 OS=Solanum tuberosum OX=4113 GN=SN2 PE=1 SV=1	Gibberellin regulated protein	-	-	-	-	-
TRINITY_DN31498_c0_g8	-1.9717	7.36e-09	LOW QUALITY PROTEIN: probable CCR4-associated factor 1 homolog 9 [Durio zibethinus]	Probable CCR4-associated factor 1 homolog 11 OS=Arabidopsis thaliana OX=3702 GN=CAF1-11 PE=2 SV=1	CAF1 family ribonuclease	-	molecular_function;binding;organic cyclic compound binding;heterocyclic compound binding;catalytic activity;nucleic acid binding;transferase activity	intracellular;cellular_component;cell;intracellular membrane-bounded organelle;organelle;membrane-bounded organelle;intracellular organelle;intracellular part;cell part;nucleus	K12581|CNOT7_8, CAF1, POP2; CCR4-NOT transcription complex subunit 7/8	ko03018(Genetic Information Processing)
TRINITY_DN30548_c0_g2	1.6786	7.56e-09	hypothetical protein B456_N015600, partial [Gossypium raimondii]	DELLA protein RGA OS=Arabidopsis thaliana OX=3702 GN=RGA PE=1 SV=1	GRAS domain family	-	-	-	-	-
TRINITY_DN29195_c0_g3	-3.8788	7.61e-09	hypothetical protein KFL_000450210 [Klebsormidium nitens]	-	Putative oxidoreductase C terminal;Oxidoreductase family, NAD-binding Rossmann fold	-	-	-	-	-
TRINITY_DN33212_c1_g1	-7.4429	7.68e-09	-	-	-	-	-	-	-	-
TRINITY_DN8144_c0_g1	7.5816	7.89e-09	alcohol dehydrogenase 1-like [Quercus suber]	Probable mannitol dehydrogenase OS=Fragaria ananassa OX=3747 GN=CAD PE=2 SV=1	Alcohol dehydrogenase GroES-like domain;Zinc-binding dehydrogenase	-	molecular_function;binding;ion binding;cation binding;metal ion binding	-	-	-
TRINITY_DN30678_c0_g2	-4.298	7.97e-09	-	-	CsbD-like	-	-	-	-	-
TRINITY_DN35084_c4_g1	1.9555	8.03e-09	hypothetical protein POPTR_0005s16680g [Populus trichocarpa]	Pre-mRNA-processing factor 19 homolog 2 OS=Arabidopsis thaliana OX=3702 GN=PRP19B PE=1 SV=3	WD domain, G-beta repeat;Anaphase-promoting complex subunit 4 WD40 domain	-	-	-	-	-
TRINITY_DN32274_c1_g5	1.3758	8.45e-09	PREDICTED: crocetin glucosyltransferase, chloroplastic-like [Gossypium arboreum]	Crocetin glucosyltransferase, chloroplastic OS=Gardenia jasminoides OX=114476 GN=UGT75L6 PE=1 SV=1	UDP-glucoronosyl and UDP-glucosyl transferase	-	molecular_function;catalytic activity;transferase activity;transferase activity, transferring glycosyl groups	-	-	-
TRINITY_DN33641_c2_g1	-7.3801	8.47e-09	protein SFK1-like [Quercus suber]	-	Frag1/DRAM/Sfk1 family	-	-	-	-	-
TRINITY_DN33448_c2_g4	-1.3086	8.58e-09	PREDICTED: 9-cis-epoxycarotenoid dioxygenase NCED3, chloroplastic-like [Gossypium raimondii]	9-cis-epoxycarotenoid dioxygenase NCED1, chloroplastic OS=Phaseolus vulgaris OX=3885 GN=NCED1 PE=2 SV=1	Retinal pigment epithelial membrane protein	metabolic process;biological_process;oxidation-reduction process	molecular_function;catalytic activity;oxidoreductase activity;oxidoreductase activity, acting on single donors with incorporation of molecular oxygen;dioxygenase activity;oxidoreductase activity, acting on single donors with incorporation of molecular oxygen, incorporation of two atoms of oxygen	-	K09840|NCED; 9-cis-epoxycarotenoid dioxygenase [EC:1.13.11.51]	ko00906(Metabolism);ko01100(Metabolism);ko01110(Metabolism)
TRINITY_DN32043_c0_g3	-1.6526	8.71e-09	60S ribosomal protein L4-like [Durio zibethinus]	60S ribosomal protein L4 OS=Prunus armeniaca OX=36596 GN=RPL4 PE=2 SV=1	Ribosomal protein L4/L1 family	metabolic process;peptide metabolic process;nitrogen compound metabolic process;biological_process;biosynthetic process;macromolecule biosynthetic process;cellular process;gene expression;protein metabolic process;cellular nitrogen compound metabolic process;cellular macromolecule biosynthetic process;peptide biosynthetic process;macromolecule metabolic process;cellular amide metabolic process;am…	molecular_function;structural molecule activity;structural constituent of ribosome	intracellular;cellular_component;ribonucleoprotein complex;cell;cytoplasm;protein-containing complex;organelle;non-membrane-bounded organelle;intracellular organelle;intracellular non-membrane-bounded organelle;intracellular part;cytoplasmic part;cell part;ribosome	-	-
TRINITY_DN35718_c0_g3	-5.4086	8.72e-09	hypothetical protein GOBAR_DD10450 [Gossypium barbadense]	Cytosolic sulfotransferase 15 OS=Arabidopsis thaliana OX=3702 GN=SOT15 PE=1 SV=1	Sulfotransferase domain;Sulfotransferase family	-	molecular_function;catalytic activity;transferase activity;transferase activity, transferring sulfur-containing groups;sulfotransferase activity	-	-	-
TRINITY_DN33723_c4_g2	1.2141	8.76e-09	PREDICTED: 5&apos	5&apos	Phosphoadenosine phosphosulfate reductase family	biological_process;cellular process;cellular homeostasis;homeostatic process;regulation of biological process;regulation of cellular process;biological regulation;regulation of biological quality;sulfur compound metabolic process;metabolic process;oxidation-reduction process;cellular metabolic process;sulfate reduction;cell redox homeostasis	molecular_function;catalytic activity;oxidoreductase activity;oxidoreductase activity, acting on a sulfur group of donors;oxidoreductase activity, acting on a sulfur group of donors, disulfide as acceptor	cellular_component;cell	-	-
TRINITY_DN30859_c6_g1	1.5846	8.95e-09	PREDICTED: uncharacterized protein LOC107896058 [Gossypium hirsutum]	-	Protein of unknown function (DUF1677)	-	-	-	-	-
TRINITY_DN32365_c0_g6	1.2817	9.04e-09	PREDICTED: aspartic proteinase nepenthesin-2-like [Gossypium hirsutum]	Probable aspartyl protease At4g16563 OS=Arabidopsis thaliana OX=3702 GN=At4g16563 PE=2 SV=1	Xylanase inhibitor N-terminal;Xylanase inhibitor C-terminal;Eukaryotic aspartyl protease	metabolic process;nitrogen compound metabolic process;biological_process;protein metabolic process;macromolecule metabolic process;primary metabolic process;organic substance metabolic process;organonitrogen compound metabolic process;proteolysis	molecular_function;catalytic activity;endopeptidase activity;peptidase activity;peptidase activity, acting on L-amino acid peptides;hydrolase activity;aspartic-type peptidase activity;catalytic activity, acting on a protein;aspartic-type endopeptidase activity	-	-	-
TRINITY_DN33154_c0_g10	-1.7326	9.3e-09	hypothetical protein GOBAR_AA08831 [Gossypium barbadense]	-	-	-	-	-	-	-
TRINITY_DN35084_c4_g2	1.9535	9.42e-09	hypothetical protein COLO4_16436 [Corchorus olitorius]	-	-	-	-	-	-	-
TRINITY_DN30099_c0_g3	-3.2482	9.49e-09	unknown [Populus trichocarpa x Populus deltoides]	-	Polysaccharide deacetylase	-	-	-	-	-
TRINITY_DN36026_c0_g1	-1.9833	9.64e-09	hypothetical protein VITISV_004411 [Vitis vinifera]	Retrovirus-related Pol polyprotein from transposon TNT 1-94 OS=Nicotiana tabacum OX=4097 PE=2 SV=1	-	-	molecular_function;binding	-	-	-
TRINITY_DN33018_c3_g4	-7.5482	9.76e-09	sugar transporter STL1-like [Quercus suber]	Sugar transport protein MST8 OS=Oryza sativa subsp. japonica OX=39947 GN=MST8 PE=2 SV=2	Sugar (and other) transporter;Major Facilitator Superfamily	-	-	-	-	-
TRINITY_DN30970_c0_g1	-7.4143	1e-08	-	-	-	-	-	-	-	-
TRINITY_DN31655_c0_g5	-7.5179	1e-08	uncharacterized protein LOC112021478 [Quercus suber]	-	-	-	-	-	-	-
TRINITY_DN35220_c2_g5	-3.9948	1.01e-08	fumarate reductase-like [Quercus suber]	Succinate dehydrogenase [ubiquinone] flavoprotein subunit 2, mitochondrial OS=Arabidopsis thaliana OX=3702 GN=SDH1-2 PE=1 SV=1	FAD binding domain;Cytochrome b5-like Heme/Steroid binding domain;FAD dependent oxidoreductase;NAD(P)-binding Rossmann-like domain;Pyridine nucleotide-disulphide oxidoreductase;FAD dependent oxidoreductase;HI0933-like protein;Pyridine nucleotide-disulphide oxidoreductase	-	molecular_function;catalytic activity;oxidoreductase activity;binding	-	-	-
TRINITY_DN29245_c0_g1	-7.1785	1.02e-08	fatty acid hydroxylase vlmA-like [Quercus suber]	-	Fatty acid hydroxylase superfamily	-	-	-	-	-
TRINITY_DN31916_c2_g4	-1.6435	1.03e-08	hypothetical protein B456_005G173700 [Gossypium raimondii]	Protein NOI4 OS=Arabidopsis thaliana OX=3702 GN=NOI4 PE=1 SV=1	-	-	-	-	-	-
TRINITY_DN28673_c0_g2	-3.2752	1.04e-08	PREDICTED: uncharacterized protein LOC107907266 [Gossypium hirsutum]	-	Asp/Glu/Hydantoin racemase	biological_process;metabolic process	molecular_function;catalytic activity;isomerase activity;racemase and epimerase activity;racemase and epimerase activity, acting on amino acids and derivatives	-	-	-
TRINITY_DN30190_c0_g1	-4.0947	1.04e-08	-	-	Heparinase II/III-like protein	-	-	-	-	-
TRINITY_DN29106_c0_g1	-4.4667	1.04e-08	-	-	-	-	-	-	-	-
TRINITY_DN34842_c1_g3	1.8977	1.05e-08	PREDICTED: sulfated surface glycoprotein 185-like [Gossypium raimondii]	Pollen allergen Che a 1 OS=Chenopodium album OX=3559 PE=1 SV=1	Pollen proteins Ole e I like	-	-	-	-	-
TRINITY_DN33702_c1_g5	1.0792	1.05e-08	PREDICTED: serine carboxypeptidase-like 7 [Gossypium hirsutum]	Serine carboxypeptidase-like 2 OS=Arabidopsis thaliana OX=3702 GN=SCPL2 PE=2 SV=1	Serine carboxypeptidase	metabolic process;nitrogen compound metabolic process;biological_process;protein metabolic process;macromolecule metabolic process;primary metabolic process;organic substance metabolic process;organonitrogen compound metabolic process;proteolysis	molecular_function;catalytic activity;carboxypeptidase activity;serine-type peptidase activity;peptidase activity;exopeptidase activity;peptidase activity, acting on L-amino acid peptides;hydrolase activity;serine hydrolase activity;serine-type exopeptidase activity;catalytic activity, acting on a protein;serine-type carboxypeptidase activity	-	-	-
TRINITY_DN36799_c4_g7	-1.9016	1.05e-08	stabilin-2 [Quercus suber]	-	Fasciclin domain	-	-	-	-	-
TRINITY_DN26958_c0_g2	7.4053	1.08e-08	-	-	-	-	-	-	-	-
TRINITY_DN27847_c0_g1	7.4613	1.09e-08	-	-	-	-	-	-	-	-
TRINITY_DN31578_c1_g1	7.1497	1.1e-08	uncharacterized protein LOC112023178 [Quercus suber]	-	Peroxidase, family 2	-	-	-	-	-
TRINITY_DN33168_c3_g5	1.039	1.14e-08	-	-	-	-	-	-	-	-
TRINITY_DN35561_c3_g2	7.4336	1.14e-08	-	-	-	-	-	-	-	-
TRINITY_DN34170_c1_g4	-1.3872	1.14e-08	probable WRKY transcription factor 46 [Herrania umbratica]	Probable WRKY transcription factor 41 OS=Arabidopsis thaliana OX=3702 GN=WRKY41 PE=2 SV=2	WRKY DNA -binding domain	metabolic process;nucleobase-containing compound metabolic process;transcription, DNA-templated;cellular aromatic compound metabolic process;nitrogen compound metabolic process;biological_process;biosynthetic process;macromolecule biosynthetic process;regulation of biosynthetic process;cellular process;gene expression;regulation of gene expression;regulation of macromolecule biosynthetic process;…	transcription regulator activity;molecular_function;nucleic acid binding;DNA binding;binding;organic cyclic compound binding;heterocyclic compound binding;sequence-specific DNA binding;DNA-binding transcription factor activity	-	-	-
TRINITY_DN34607_c0_g7	-7.8699	1.16e-08	uncharacterized protein LOC112021767 [Quercus suber]	3-dehydroquinate synthase, chloroplastic OS=Actinidia chinensis OX=3625 GN=DHQS PE=1 SV=2	3-dehydroquinate synthase;Iron-containing alcohol dehydrogenase	-	-	-	-	-
TRINITY_DN32704_c2_g1	-5.1395	1.17e-08	NADP-dependent alcohol dehydrogenase 7-like [Quercus suber]	Probable cinnamyl alcohol dehydrogenase 6 OS=Arabidopsis thaliana OX=3702 GN=CAD6 PE=2 SV=1	Alcohol dehydrogenase GroES-like domain;Zinc-binding dehydrogenase;Alanine dehydrogenase/PNT, C-terminal domain;D-isomer specific 2-hydroxyacid dehydrogenase, NAD binding domain	-	-	-	-	-
TRINITY_DN34356_c0_g1	-1.0492	1.21e-08	hypothetical protein POPTR_0005s00400g [Populus trichocarpa]	-	-	-	-	-	-	-
TRINITY_DN35453_c1_g1	-7.4578	1.22e-08	PREDICTED: NAP1-related protein 2-like [Solanum pennellii]	NAP1-related protein 2 OS=Arabidopsis thaliana OX=3702 GN=NRP2 PE=1 SV=2	Nucleosome assembly protein (NAP)	-	-	-	-	-
TRINITY_DN37168_c3_g8	-7.4116	1.23e-08	-	-	-	-	-	-	-	-
TRINITY_DN32917_c0_g2	-2.3295	1.3e-08	PREDICTED: nudix hydrolase 4 [Gossypium raimondii]	Nudix hydrolase 4 OS=Arabidopsis thaliana OX=3702 GN=NUDT4 PE=1 SV=1	NUDIX domain	-	molecular_function;catalytic activity;hydrolase activity	-	-	-
TRINITY_DN25889_c0_g1	-7.7288	1.33e-08	acid phosphatase-like [Quercus suber]	Purple acid phosphatase 18 OS=Arabidopsis thaliana OX=3702 GN=PAP18 PE=2 SV=1	Calcineurin-like phosphoesterase;Iron/zinc purple acid phosphatase-like protein C;Purple acid Phosphatase, N-terminal domain	-	-	-	-	-
TRINITY_DN33099_c2_g1	1.4385	1.35e-08	PREDICTED: uncharacterized protein LOC107898945 isoform X3 [Gossypium hirsutum]	-	pfkB family carbohydrate kinase;pfkB family carbohydrate kinase	metabolic process;biological_process;primary metabolic process;organic substance metabolic process;phosphorus metabolic process;phosphate-containing compound metabolic process;cellular process;cellular metabolic process;carbohydrate metabolic process;phosphorylation	molecular_function;catalytic activity;transferase activity;transferase activity, transferring phosphorus-containing groups;kinase activity;phosphotransferase activity, alcohol group as acceptor	-	-	-
TRINITY_DN23963_c0_g1	-7.4146	1.35e-08	-	-	Profilin	-	-	-	-	-
TRINITY_DN33820_c5_g1	-6.2839	1.36e-08	-	-	-	-	-	-	-	-
TRINITY_DN36550_c0_g1	-1.6513	1.38e-08	PREDICTED: multiprotein-bridging factor 1c [Gossypium arboreum]	Multiprotein-bridging factor 1c OS=Arabidopsis thaliana OX=3702 GN=MBF1C PE=1 SV=1	Multiprotein bridging factor 1;Helix-turn-helix	-	molecular_function;nucleic acid binding;DNA binding;binding;organic cyclic compound binding;heterocyclic compound binding;sequence-specific DNA binding	-	-	-
TRINITY_DN35934_c3_g1	-1.769	1.39e-08	hypothetical protein GOBAR_DD20082 [Gossypium barbadense]	Heavy metal-associated isoprenylated plant protein 12 OS=Arabidopsis thaliana OX=3702 GN=HIPP12 PE=3 SV=1	-	-	-	-	-	-
TRINITY_DN32429_c1_g5	-1.3301	1.4e-08	CONSTANS-like protein [Gossypium hirsutum]	Zinc finger protein CONSTANS-LIKE 5 OS=Arabidopsis thaliana OX=3702 GN=COL5 PE=2 SV=2	B-box zinc finger	-	-	-	-	-
TRINITY_DN32238_c1_g1	1.089	1.43e-08	hypothetical protein F383_08953 [Gossypium arboreum]	-	SecE/Sec61-gamma subunits of protein translocation complex	protein localization;transport;biological_process;protein transport;peptide transport;macromolecule localization;cellular protein localization;amide transport;establishment of protein localization;intracellular transport;localization;establishment of localization;cellular localization;establishment of localization in cell;cellular macromolecule localization;organic substance transport;nitrogen co…	-	cellular_component;membrane	-	-
TRINITY_DN37274_c5_g1	1.2351	1.44e-08	PREDICTED: uncharacterized protein LOC105771917 [Gossypium raimondii]	-	-	-	-	-	-	-
TRINITY_DN35396_c0_g2	1.7177	1.46e-08	sucrose transport protein SUC2-like [Durio zibethinus]	Sucrose transport protein SUC2 OS=Arabidopsis thaliana OX=3702 GN=SUC2 PE=1 SV=2	MFS/sugar transport protein;PUCC protein	transport;biological_process;carbohydrate transport;disaccharide transport;oligosaccharide transport;localization;establishment of localization;organic substance transport;sucrose transport	molecular_function;transporter activity;transmembrane transporter activity;carbohydrate transmembrane transporter activity;disaccharide transmembrane transporter activity;oligosaccharide transmembrane transporter activity;sucrose transmembrane transporter activity	plasma membrane;cellular_component;integral component of membrane;membrane;cell;intrinsic component of membrane;intrinsic component of plasma membrane;membrane part;plasma membrane part;cell part;cell periphery;integral component of plasma membrane	-	-
TRINITY_DN37087_c0_g1	2.8214	1.47e-08	PREDICTED: probable LRR receptor-like serine/threonine-protein kinase IRK [Gossypium hirsutum]	-	-	-	-	-	-	-
TRINITY_DN31328_c0_g9	-2.3169	1.5e-08	hypothetical protein COCSUDRAFT_41610 [Coccomyxa subellipsoidea C-169]	-	-	-	-	-	-	-
TRINITY_DN32296_c1_g8	-1.7841	1.5e-08	hypothetical protein COLO4_35520 [Corchorus olitorius]	-	-	-	-	-	-	-
TRINITY_DN37111_c0_g1	-1.5994	1.54e-08	-	-	-	-	-	-	-	-
TRINITY_DN34065_c3_g7	-1.5881	1.55e-08	hypothetical protein COLO4_23232 [Corchorus olitorius]	bZIP transcription factor 53 OS=Arabidopsis thaliana OX=3702 GN=BZIP53 PE=1 SV=1	bZIP transcription factor;Basic region leucine zipper	metabolic process;nucleobase-containing compound metabolic process;transcription, DNA-templated;cellular aromatic compound metabolic process;nitrogen compound metabolic process;biological_process;biosynthetic process;macromolecule biosynthetic process;regulation of biosynthetic process;cellular process;gene expression;regulation of gene expression;regulation of macromolecule biosynthetic process;…	molecular_function;binding	-	-	-
TRINITY_DN30234_c0_g1	1.3879	1.56e-08	PREDICTED: MLO-like protein 6 [Gossypium raimondii]	MLO-like protein 12 OS=Arabidopsis thaliana OX=3702 GN=MLO12 PE=2 SV=2	Mlo family;Mlo family	-	-	-	-	-
TRINITY_DN27569_c0_g1	-2.4021	1.56e-08	PREDICTED: peroxidase 16-like [Gossypium hirsutum]	Peroxidase 16 OS=Arabidopsis thaliana OX=3702 GN=PER16 PE=1 SV=2	Peroxidase	metabolic process;biological_process;response to stress;response to stimulus;reactive oxygen species metabolic process;catabolic process;cellular process;antibiotic metabolic process;antibiotic catabolic process;drug metabolic process;drug catabolic process;hydrogen peroxide metabolic process;cellular metabolic process;cellular catabolic process;cofactor metabolic process;cofactor catabolic proce…	molecular_function;catalytic activity;oxidoreductase activity;antioxidant activity;oxidoreductase activity, acting on peroxide as acceptor;binding;ion binding;cation binding;tetrapyrrole binding;cofactor binding;organic cyclic compound binding;heterocyclic compound binding;metal ion binding;heme binding;peroxidase activity	cellular_component;extracellular region	K00430|E1.11.1.7; peroxidase [EC:1.11.1.7]	ko00940(Metabolism);ko01100(Metabolism);ko01110(Metabolism)
TRINITY_DN33276_c2_g1	1.0782	1.56e-08	PREDICTED: uncharacterized protein LOC108463643 [Gossypium arboreum]	-	Domain of unknown function (DUF1338)	-	-	-	-	-
TRINITY_DN34401_c2_g1	1.198	1.58e-08	reverse transcriptase [Corchorus capsularis]	-	-	-	-	-	-	-
TRINITY_DN31603_c2_g1	-2.5064	1.58e-08	hypothetical protein B456_012G170200 [Gossypium raimondii]	Cytochrome c OS=Fritillaria agrestis OX=64177 GN=CYTC PE=3 SV=3	-	-	molecular_function;binding	-	-	-
TRINITY_DN32590_c1_g1	-3.5009	1.62e-08	-	-	-	-	-	-	-	-
TRINITY_DN32168_c1_g4	1.1536	1.63e-08	hypothetical protein GOBAR_DD08364 [Gossypium barbadense]	Transcription factor MYBS3 OS=Oryza sativa subsp. japonica OX=39947 GN=MYBS3 PE=2 SV=1	-	metabolic process;nucleobase-containing compound metabolic process;cellular aromatic compound metabolic process;nitrogen compound metabolic process;biological_process;biosynthetic process;macromolecule biosynthetic process;cellular process;gene expression;RNA metabolic process;heterocycle biosynthetic process;aromatic compound biosynthetic process;RNA biosynthetic process;cellular nitrogen compou…	-	-	-	-
TRINITY_DN33895_c0_g1	1.6081	1.67e-08	hypothetical protein B456_006G0116001 [Gossypium raimondii]	BAG family molecular chaperone regulator 8, chloroplastic OS=Arabidopsis thaliana OX=3702 GN=BAG1 PE=1 SV=1	-	-	-	-	-	-
TRINITY_DN33917_c1_g4	-1.4916	1.7e-08	PREDICTED: protein RADIALIS-like 3 isoform X2 [Gossypium raimondii]	Protein RADIALIS-like 6 OS=Arabidopsis thaliana OX=3702 GN=RL6 PE=2 SV=1	-	-	molecular_function;nucleic acid binding;binding;organic cyclic compound binding;heterocyclic compound binding;DNA binding	-	-	-
TRINITY_DN34380_c0_g8	-1.8189	1.75e-08	PREDICTED: uncharacterized protein LOC18588347 [Theobroma cacao]	Protein ALP1-like OS=Arabidopsis thaliana OX=3702 GN=At3g55350 PE=2 SV=1	DDE superfamily endonuclease;Plant transposon protein	-	-	-	-	-
TRINITY_DN28365_c0_g1	2.7618	1.77e-08	-	-	-	-	-	-	-	-
TRINITY_DN35709_c0_g1	-7.3853	1.78e-08	-	-	-	-	-	-	-	-
TRINITY_DN36509_c1_g1	-3.781	1.78e-08	hypothetical protein GOBAR_DD25004 [Gossypium barbadense]	-	-	metabolic process;biological_process;primary metabolic process;organic substance metabolic process;carbohydrate metabolic process	molecular_function;catalytic activity;hydrolase activity;hydrolase activity, acting on glycosyl bonds	-	-	-
TRINITY_DN30951_c1_g1	-3.1065	1.79e-08	predicted protein [Hordeum vulgare subsp. vulgare]	5-methyltetrahydropteroyltriglutamate--homocysteine methyltransferase 2 OS=Arabidopsis thaliana OX=3702 GN=MS2 PE=1 SV=1	Cobalamin-independent synthase, Catalytic domain;Cobalamin-independent synthase, N-terminal domain	biological_process;metabolic process	-	-	-	-
TRINITY_DN34922_c0_g1	4.21	1.85e-08	uncharacterized protein LOC111985615 [Quercus suber]	-	-	-	-	-	-	-
TRINITY_DN36231_c1_g2	1.1393	1.87e-08	hypothetical protein B456_003G024500, partial [Gossypium raimondii]	Cytochrome P450 71B23 OS=Arabidopsis thaliana OX=3702 GN=CYP71B23 PE=2 SV=1	Cytochrome P450	-	molecular_function;binding;ion binding;cation binding;catalytic activity;metal ion binding;oxidoreductase activity	cellular_component;membrane	-	-
TRINITY_DN30599_c2_g3	1.4194	1.88e-08	zinc finger protein CONSTANS-LIKE 2-like [Durio zibethinus]	Zinc finger protein CONSTANS-LIKE 2 OS=Arabidopsis thaliana OX=3702 GN=COL2 PE=1 SV=1	CCT motif;B-box zinc finger	-	molecular_function;binding;metal ion binding;ion binding;cation binding;transition metal ion binding;zinc ion binding	cellular_component;cell;cell part;intracellular	-	-
TRINITY_DN36658_c3_g1	7.7287	1.89e-08	Thaumatin-like protein 2 [Monoraphidium neglectum]	Thaumatin-like protein 2 OS=Prunus persica OX=3760 PE=2 SV=1	Carbohydrate binding	-	-	-	-	-
TRINITY_DN28527_c0_g1	-6.3526	1.92e-08	transcription factor atf1-like [Quercus suber]	-	Aft1 HRA domain;bZIP transcription factor;Basic region leucine zipper	-	-	-	-	-
TRINITY_DN32101_c2_g2	1.5307	1.96e-08	PREDICTED: B-box zinc finger protein 32-like [Theobroma cacao]	B-box zinc finger protein 32 OS=Arabidopsis thaliana OX=3702 GN=BBX32 PE=1 SV=1	-	-	-	-	-	-
TRINITY_DN31976_c1_g1	-1.9336	2.01e-08	hypothetical protein B456_010G059000 [Gossypium raimondii]	Protein S-acyltransferase 24 OS=Arabidopsis thaliana OX=3702 GN=PAT24 PE=2 SV=1	-	-	molecular_function;binding;ion binding;cation binding;catalytic activity;transferase activity;metal ion binding;transferase activity, transferring acyl groups	cellular_component;membrane	-	-
TRINITY_DN35552_c2_g2	1.9359	2.03e-08	hypothetical protein GOBAR_AA29484 [Gossypium barbadense]	-	-	-	-	-	-	-
TRINITY_DN34911_c0_g2	-1.7402	2.14e-08	hypothetical protein GOBAR_AA15244 [Gossypium barbadense]	-	-	-	-	-	-	-
TRINITY_DN29107_c0_g1	-7.7046	2.14e-08	putative LOV domain-containing protein [Neckera douglasii]	Phototropin-2 OS=Oryza sativa subsp. japonica OX=39947 GN=PHOT2 PE=1 SV=1	PAS domain;PAS fold;PAS fold;PAS domain	biological_process;cellular process	-	-	-	-
TRINITY_DN32652_c1_g1	1.1289	2.16e-08	potassium channel AKT2/3-like [Durio zibethinus]	Potassium channel AKT2/3 OS=Arabidopsis thaliana OX=3702 GN=AKT2 PE=1 SV=1	Ion transport protein;Cyclic nucleotide-binding domain;Ion channel;KHA, dimerisation domain of potassium ion channel;Ankyrin repeats (3 copies);Ankyrin repeats (many copies);Ankyrin repeats (many copies);Ion transport protein	biological_process;biological regulation;regulation of biological quality;transport;ion transport;cation transport;potassium ion transport;metal ion transport;cellular process;monovalent inorganic cation transport;ion transmembrane transport;localization;establishment of localization;transmembrane transport;cellular potassium ion transport;cation transmembrane transport;inorganic ion transmembran…	molecular_function;metal ion transmembrane transporter activity;transporter activity;ion channel activity;voltage-gated ion channel activity;cation channel activity;potassium channel activity;transmembrane transporter activity;cation transmembrane transporter activity;ion transmembrane transporter activity;monovalent inorganic cation transmembrane transporter activity;potassium ion transmembrane …	cellular_component;membrane;cell-cell junction;cell junction;intrinsic component of membrane;membrane part;symplast;plasmodesma;integral component of membrane	-	-
TRINITY_DN28213_c0_g2	-7.7899	2.2e-08	apoptosis-inducing factor 1-like [Quercus suber]	Monodehydroascorbate reductase 4, peroxisomal OS=Arabidopsis thaliana OX=3702 GN=MDAR4 PE=1 SV=1	Pyridine nucleotide-disulphide oxidoreductase;Rieske [2Fe-2S] domain;Pyridine nucleotide-disulphide oxidoreductase;Pyridine nucleotide-disulphide oxidoreductase	-	-	-	-	-
TRINITY_DN32569_c1_g7	-1.2604	2.2e-08	PREDICTED: ethylene-responsive transcription factor 9-like [Gossypium arboreum]	Ethylene-responsive transcription factor 9 OS=Arabidopsis thaliana OX=3702 GN=ERF9 PE=2 SV=1	AP2 domain	metabolic process;nucleobase-containing compound metabolic process;transcription, DNA-templated;cellular aromatic compound metabolic process;nitrogen compound metabolic process;biological_process;biosynthetic process;macromolecule biosynthetic process;regulation of biosynthetic process;cellular process;gene expression;regulation of gene expression;regulation of macromolecule biosynthetic process;…	molecular_function;nucleic acid binding;binding;organic cyclic compound binding;heterocyclic compound binding;transcription regulator activity;DNA-binding transcription factor activity;DNA binding	intracellular;cellular_component;cell;intracellular membrane-bounded organelle;organelle;membrane-bounded organelle;intracellular organelle;intracellular part;cell part;nucleus	-	-
TRINITY_DN28204_c1_g1	-7.535	2.22e-08	LON peptidase N-terminal domain and RING finger protein C14F5.10c-like [Quercus suber]	E3 ubiquitin-protein ligase ORTHRUS 1 OS=Arabidopsis thaliana OX=3702 GN=ORTH1 PE=1 SV=1	Zinc finger, C3HC4 type (RING finger);ATP-dependent protease La (LON) substrate-binding domain;RING-type zinc-finger;Zinc finger, C3HC4 type (RING finger);Ring finger domain;Zinc finger, C3HC4 type (RING finger);zinc finger of C3HC4-type, RING;zinc RING finger of MSL2;zinc-RING finger domain;Prokaryotic RING finger family 4	-	-	-	-	-
TRINITY_DN29853_c0_g2	-7.492	2.23e-08	uncharacterized protein LOC112008106 [Quercus suber]	Probable cinnamyl alcohol dehydrogenase 9 OS=Arabidopsis thaliana OX=3702 GN=CAD9 PE=2 SV=2	Alcohol dehydrogenase GroES-like domain;Zinc-binding dehydrogenase	metabolic process;biological_process;oxidation-reduction process	molecular_function;catalytic activity;binding;metal ion binding;ion binding;cation binding;transition metal ion binding;zinc ion binding;oxidoreductase activity	-	-	-
TRINITY_DN31718_c0_g2	-1.494	2.24e-08	PREDICTED: uncharacterized protein LOC107896910 [Gossypium hirsutum]	-	-	-	molecular_function;nucleic acid binding;binding;organic cyclic compound binding;heterocyclic compound binding;DNA binding	-	-	-
TRINITY_DN37276_c11_g4	1.7179	2.25e-08	PREDICTED: uncharacterized mitochondrial protein AtMg00810-like [Ziziphus jujuba]	Retrovirus-related Pol polyprotein from transposon RE1 OS=Arabidopsis thaliana OX=3702 GN=RE1 PE=2 SV=1	-	-	molecular_function;binding	-	-	-
TRINITY_DN27097_c0_g1	-4.8952	2.28e-08	uncharacterized protein LOC112013337 [Quercus suber]	-	-	-	-	-	-	-
TRINITY_DN36232_c1_g6	1.4605	2.29e-08	PREDICTED: choline/ethanolaminephosphotransferase 1-like isoform X2 [Gossypium hirsutum]	Choline/ethanolaminephosphotransferase 1 OS=Arabidopsis thaliana OX=3702 GN=AAPT1 PE=1 SV=1	-	-	molecular_function;catalytic activity;transferase activity	cellular_component;membrane	K00993|EPT1; ethanolaminephosphotransferase [EC:2.7.8.1]	ko00440(Metabolism);ko00564(Metabolism);ko00565(Metabolism);ko01100(Metabolism);ko01110(Metabolism)
TRINITY_DN34758_c0_g1	-4.4605	2.33e-08	probable LRR receptor-like serine/threonine-protein kinase At1g56130 [Quercus suber]	Probable LRR receptor-like serine/threonine-protein kinase At1g56130 OS=Arabidopsis thaliana OX=3702 GN=At1g56130 PE=2 SV=2	Di-glucose binding within endoplasmic reticulum;Leucine rich repeat;Leucine Rich repeats (2 copies)	-	-	cellular_component;membrane	-	-
TRINITY_DN30510_c0_g1	4.3572	2.34e-08	delta(12) fatty acid desaturase-like [Quercus suber]	Fatty acid desaturase DES2 OS=Sorghum bicolor OX=4558 GN=DES2 PE=2 SV=1	Fatty acid desaturase	-	-	-	-	-
TRINITY_DN32048_c1_g3	-1.0369	2.38e-08	PREDICTED: uncharacterized protein LOC107905523 [Gossypium hirsutum]	-	-	-	-	-	-	-
TRINITY_DN28525_c0_g1	-5.3653	2.41e-08	-	-	Senescence-associated protein	-	-	-	-	-
TRINITY_DN36721_c1_g4	-3.2784	2.49e-08	-	-	-	-	-	-	-	-
TRINITY_DN28139_c0_g1	-7.0787	2.54e-08	-	-	MAPEG family	-	-	-	-	-
TRINITY_DN29519_c0_g2	-5.4598	2.55e-08	uncharacterized protein LOC112028723 [Quercus suber]	Iron-sulfur cluster assembly protein 1 OS=Arabidopsis thaliana OX=3702 GN=ISU1 PE=2 SV=1	NifU-like N terminal domain	cellular ion homeostasis;cellular metal ion homeostasis;biological_process;cellular process;cellular homeostasis;cellular cation homeostasis;homeostatic process;ion homeostasis;cellular transition metal ion homeostasis;chemical homeostasis;metal ion homeostasis;iron ion homeostasis;transition metal ion homeostasis;cation homeostasis;cellular chemical homeostasis;biological regulation;regulation o…	molecular_function;binding;metal ion binding;iron ion binding;ion binding;cation binding;transition metal ion binding;catalytic activity;transferase activity;transferase activity, transferring sulfur-containing groups;cofactor binding;iron-sulfur cluster binding;metal cluster binding;ferrous iron binding;iron-sulfur transferase activity;2 iron, 2 sulfur cluster binding;4 iron, 4 sulfur cluster bi…	intracellular;cellular_component;mitochondrion;cell;cytoplasm;intracellular membrane-bounded organelle;membrane-enclosed lumen;organelle;membrane-bounded organelle;intracellular organelle;organelle lumen;organelle part;intracellular part;mitochondrial part;cytoplasmic part;intracellular organelle part;cell part;intracellular organelle lumen;mitochondrial matrix	-	-
TRINITY_DN36398_c0_g1	-1.6051	2.58e-08	desumoylating isopeptidase 1-like isoform X1 [Durio zibethinus]	-	-	-	-	intracellular;cellular_component;cell;intracellular membrane-bounded organelle;organelle;membrane-bounded organelle;intracellular organelle;intracellular part;cell part;nucleus;cytoplasm	-	-
TRINITY_DN36635_c0_g2	-5.7948	2.61e-08	predicted protein [Physcomitrella patens]	Glycerol-3-phosphate dehydrogenase [NAD(+)] OS=Cuphea lanceolata OX=3930 GN=GPDH PE=2 SV=1	NAD-dependent glycerol-3-phosphate dehydrogenase N-terminus;NAD-dependent glycerol-3-phosphate dehydrogenase C-terminus	metabolic process;biological_process;organic substance metabolic process	molecular_function;catalytic activity;oxidoreductase activity	-	-	-
TRINITY_DN32200_c0_g11	-1.1571	2.7e-08	PREDICTED: ethylene-responsive transcription factor 4-like [Gossypium hirsutum]	Ethylene-responsive transcription factor 4 OS=Arabidopsis thaliana OX=3702 GN=ERF4 PE=1 SV=1	AP2 domain	metabolic process;nucleobase-containing compound metabolic process;cellular aromatic compound metabolic process;nitrogen compound metabolic process;biological_process;biosynthetic process;macromolecule biosynthetic process;cellular process;gene expression;RNA metabolic process;heterocycle biosynthetic process;aromatic compound biosynthetic process;RNA biosynthetic process;cellular nitrogen compou…	-	-	-	-
TRINITY_DN12525_c0_g1	-7.0968	2.8e-08	phosphatidylserine decarboxylase proenzyme 3-like [Quercus suber]	Phosphatidylserine decarboxylase proenzyme 3 OS=Arabidopsis thaliana OX=3702 GN=PSD3 PE=1 SV=1	Phosphatidylserine decarboxylase	metabolic process;biological_process;organic substance metabolic process;primary metabolic process	-	-	-	-
TRINITY_DN32694_c2_g4	1.032	2.81e-08	Polyprenyl synthetase [Corchorus olitorius]	Geranylgeranyl pyrophosphate synthase, chloroplastic OS=Hevea brasiliensis OX=3981 GN=GGPS PE=1 SV=1	Polyprenyl synthetase	metabolic process;lipid metabolic process;isoprenoid metabolic process;biological_process;lipid biosynthetic process;biosynthetic process;cellular process;cellular metabolic process;primary metabolic process;cellular biosynthetic process;cellular lipid metabolic process;organic substance metabolic process;organic substance biosynthetic process;isoprenoid biosynthetic process	molecular_function;catalytic activity;transferase activity	-	K13789|GGPS; geranylgeranyl diphosphate synthase, type II [EC:2.5.1.1 2.5.1.10 2.5.1.29]	ko00900(Metabolism);ko01100(Metabolism);ko01110(Metabolism);ko01130(Metabolism)
TRINITY_DN35976_c2_g2	1.2237	2.84e-08	PREDICTED: cytochrome P450 89A2-like [Gossypium raimondii]	Cytochrome P450 89A2 OS=Arabidopsis thaliana OX=3702 GN=CYP89A2 PE=2 SV=2	Cytochrome P450	-	molecular_function;binding;ion binding;cation binding;catalytic activity;metal ion binding;oxidoreductase activity	cellular_component;membrane	K07408|CYP1A1; cytochrome P450 family 1 subfamily A polypeptide 1 [EC:1.14.14.1]	ko00140(Metabolism);ko00380(Metabolism);ko00830(Metabolism);ko00980(Metabolism);ko01100(Metabolism);ko04913(Organismal Systems)
TRINITY_DN33704_c0_g5	-1.216	2.9e-08	hypothetical protein COLO4_12090 [Corchorus olitorius]	-	-	-	-	-	-	-
TRINITY_DN29843_c0_g1	1.3404	2.95e-08	uncharacterized protein At4g06744-like [Durio zibethinus]	Uncharacterized protein At4g06744 OS=Arabidopsis thaliana OX=3702 GN=At4g06744 PE=2 SV=1	Leucine Rich repeats (2 copies);Leucine rich repeat;Leucine Rich Repeat	-	-	-	-	-
TRINITY_DN33200_c1_g1	2.0009	2.95e-08	PREDICTED: LRR receptor-like serine/threonine-protein kinase GSO1 [Gossypium raimondii]	Leucine-rich repeat receptor-like protein kinase PEPR1 OS=Arabidopsis thaliana OX=3702 GN=PEPR1 PE=1 SV=1	Leucine rich repeat;Leucine Rich repeats (2 copies);Leucine Rich Repeat	metabolic process;phosphorus metabolic process;phosphate-containing compound metabolic process;biological_process;cellular process;cellular metabolic process;phosphorylation	molecular_function;binding;small molecule binding;organic cyclic compound binding;nucleoside phosphate binding;heterocyclic compound binding;catalytic activity;kinase activity;transferase activity;transferase activity, transferring phosphorus-containing groups;phosphotransferase activity, alcohol group as acceptor;catalytic activity, acting on a protein;protein kinase activity;nucleotide binding	cellular_component;membrane	-	-
TRINITY_DN36198_c0_g1	1.2306	2.94e-08	PREDICTED: linoleate 13S-lipoxygenase 3-1, chloroplastic-like [Gossypium hirsutum]	Lipoxygenase 4, chloroplastic OS=Arabidopsis thaliana OX=3702 GN=LOX4 PE=2 SV=1	Lipoxygenase;PLAT/LH2 domain;Lipoxygenase;Lipoxygenase	metabolic process;biological_process;organic acid metabolic process;lipid metabolic process;fatty acid metabolic process;fatty acid biosynthetic process;lipid biosynthetic process;biosynthetic process;cellular process;organic acid biosynthetic process;carboxylic acid metabolic process;oxylipin metabolic process;monocarboxylic acid metabolic process;oxoacid metabolic process;cellular metabolic pro…	molecular_function;binding;ion binding;cation binding;catalytic activity;oxidoreductase activity;oxidoreductase activity, acting on single donors with incorporation of molecular oxygen;dioxygenase activity;metal ion binding;oxidoreductase activity, acting on single donors with incorporation of molecular oxygen, incorporation of two atoms of oxygen	-	K00454|LOX2S; lipoxygenase [EC:1.13.11.12]	ko00591(Metabolism);ko00592(Metabolism);ko01100(Metabolism);ko01110(Metabolism)
TRINITY_DN33689_c1_g2	-1.6219	2.98e-08	lupeol synthase-like [Durio zibethinus]	Beta-amyrin synthase OS=Betula platyphylla OX=78630 GN=OSCBPY PE=1 SV=1	Squalene-hopene cyclase N-terminal domain	-	molecular_function;catalytic activity;isomerase activity;intramolecular transferase activity	-	-	-
TRINITY_DN32820_c0_g11	-5.1361	2.99e-08	predicted protein [Micromonas commoda]	Peptidyl-prolyl cis-trans isomerase FKBP62 OS=Arabidopsis thaliana OX=3702 GN=FKBP62 PE=1 SV=2	FKBP-type peptidyl-prolyl cis-trans isomerase	biological_process;cellular process;protein folding	molecular_function;catalytic activity;isomerase activity	-	-	-
TRINITY_DN36089_c0_g5	-2.2269	3.01e-08	purple acid phosphatase 4-like isoform X1 [Durio zibethinus]	Purple acid phosphatase 4 OS=Arabidopsis thaliana OX=3702 GN=PAP4 PE=2 SV=1	Calcineurin-like phosphoesterase	-	molecular_function;catalytic activity;hydrolase activity	-	-	-
TRINITY_DN30196_c0_g1	-3.9789	3.01e-08	Jasmonate-induced [Gossypium arboreum]	-	-	-	-	-	-	-
TRINITY_DN35387_c0_g3	-6.3233	3.02e-08	putative sterigmatocystin biosynthesis protein stcT [Quercus suber]	Elongation factor 1-gamma 3 OS=Oryza sativa subsp. japonica OX=39947 GN=Os06g0571400 PE=2 SV=1	Elongation factor 1 gamma, conserved domain;Glutathione S-transferase, N-terminal domain;Glutathione S-transferase, C-terminal domain;Glutathione S-transferase, C-terminal domain;Glutathione S-transferase, N-terminal domain;Glutathione S-transferase, C-terminal domain	-	-	-	-	-
TRINITY_DN31711_c0_g6	-2.5039	3.15e-08	4-coumarate--CoA ligase-like 5 [Gossypium arboreum]	4-coumarate--CoA ligase-like 5 OS=Arabidopsis thaliana OX=3702 GN=4CLL5 PE=1 SV=2	AMP-binding enzyme;AMP-binding enzyme C-terminal domain	-	molecular_function;catalytic activity	-	K10526|OPCL1; OPC-8:0 CoA ligase 1 [EC:6.2.1.-]	ko00592(Metabolism);ko01100(Metabolism);ko01110(Metabolism)
TRINITY_DN27705_c0_g3	-3.4875	3.16e-08	-	-	-	-	-	-	-	-
TRINITY_DN31553_c4_g2	3.466	3.25e-08	hypothetical protein B456_013G263400 [Gossypium raimondii]	Factor of DNA methylation 4 OS=Arabidopsis thaliana OX=3702 GN=FDM4 PE=4 SV=1	XH domain;XS domain	metabolic process;biological_process;negative regulation of metabolic process;cellular process;gene expression;regulation of gene expression;negative regulation of macromolecule metabolic process;negative regulation of gene expression;gene silencing;regulation of metabolic process;macromolecule metabolic process;negative regulation of biological process;regulation of biological process;regulation…	-	-	-	-
TRINITY_DN31619_c0_g2	-6.3575	3.26e-08	-	-	-	-	-	-	-	-
TRINITY_DN33764_c2_g4	7.4956	3.31e-08	-	-	-	-	-	-	-	-
TRINITY_DN36283_c1_g13	2.2892	3.39e-08	-	-	-	-	-	-	-	-
TRINITY_DN31709_c1_g2	-2.1083	3.48e-08	PREDICTED: protein SENESCENCE-ASSOCIATED GENE 21, mitochondrial-like isoform X3 [Gossypium hirsutum]	Protein SENESCENCE-ASSOCIATED GENE 21, mitochondrial OS=Arabidopsis thaliana OX=3702 GN=SAG21 PE=2 SV=1	-	-	-	-	-	-
TRINITY_DN33384_c1_g2	-1.8056	3.49e-08	cytochrome P450 710A1-like [Herrania umbratica]	Cytochrome P450 710A1 OS=Arabidopsis thaliana OX=3702 GN=CYP710A1 PE=1 SV=1	Cytochrome P450	-	molecular_function;binding;ion binding;cation binding;catalytic activity;metal ion binding;oxidoreductase activity	cellular_component;membrane	K09832|CYP710A; sterol 22-desaturase [EC:1.14.19.41]	ko00100(Metabolism);ko01100(Metabolism);ko01110(Metabolism)
TRINITY_DN30836_c0_g4	3.5969	3.52e-08	putative caffeic acid O-methyltransferase [Hibiscus cannabinus]	Caffeic acid 3-O-methyltransferase OS=Medicago sativa OX=3879 PE=1 SV=1	O-methyltransferase;O-methyltransferase	-	-	-	-	-
TRINITY_DN32388_c3_g1	1.0716	3.52e-08	PREDICTED: telomere repeat-binding protein 3-like [Gossypium hirsutum]	Telomere repeat-binding protein 3 OS=Arabidopsis thaliana OX=3702 GN=TRP3 PE=1 SV=1	-	-	molecular_function;nucleic acid binding;binding;organic cyclic compound binding;heterocyclic compound binding;DNA binding	cellular_component;membrane;intrinsic component of membrane;membrane part;integral component of membrane	-	-
TRINITY_DN30757_c0_g2	-6.323	3.58e-08	predicted protein [Hordeum vulgare subsp. vulgare]	Phosphoenolpyruvate carboxykinase (ATP) OS=Arabidopsis thaliana OX=3702 GN=PCKA PE=1 SV=1	Phosphoenolpyruvate carboxykinase	-	molecular_function;catalytic activity	-	-	-
TRINITY_DN32444_c2_g2	-1.2644	3.61e-08	hypothetical protein CUMW_043480 [Citrus unshiu]	B2 protein OS=Daucus carota OX=4039 PE=2 SV=1	-	-	-	-	-	-
TRINITY_DN33555_c0_g2	-1.1665	3.65e-08	ferrochelatase-2, chloroplastic-like [Herrania umbratica]	Ferrochelatase-2, chloroplastic OS=Cucumis sativus OX=3659 GN=HEMH PE=2 SV=1	Ferrochelatase;Ferrochelatase	metabolic process;cellular aromatic compound metabolic process;porphyrin-containing compound metabolic process;porphyrin-containing compound biosynthetic process;nitrogen compound metabolic process;biological_process;biosynthetic process;cellular process;heterocycle biosynthetic process;aromatic compound biosynthetic process;tetrapyrrole metabolic process;tetrapyrrole biosynthetic process;cellula…	molecular_function;catalytic activity;lyase activity;ferrochelatase activity	intracellular;cellular_component;membrane;cell;cytoplasm;intracellular membrane-bounded organelle;plastid;intrinsic component of membrane;organelle;membrane-bounded organelle;intracellular organelle;intracellular part;membrane part;cytoplasmic part;cell part;integral component of membrane;chloroplast;mitochondrion	K01772|hemH, FECH; protoporphyrin/coproporphyrin ferrochelatase [EC:4.99.1.1 4.99.1.9]	ko00860(Metabolism);ko01100(Metabolism);ko01110(Metabolism)
TRINITY_DN7495_c0_g1	7.2172	3.65e-08	carboxylic acid transporter protein homolog [Quercus suber]	Putative inorganic phosphate transporter 1-13 OS=Oryza sativa subsp. japonica OX=39947 GN=PHT1-13 PE=3 SV=2	Sugar (and other) transporter;Major Facilitator Superfamily	-	-	-	-	-
TRINITY_DN35868_c1_g6	1.211	3.66e-08	PREDICTED: uncharacterized protein LOC107907344 [Gossypium hirsutum]	Coatomer subunit beta&apos	-	-	-	-	-	-
TRINITY_DN31762_c1_g3	-1.7345	3.7e-08	PREDICTED: pentatricopeptide repeat-containing protein At5g39680 [Gossypium raimondii]	Pentatricopeptide repeat-containing protein At5g39680 OS=Arabidopsis thaliana OX=3702 GN=EMB2744 PE=1 SV=1	PPR repeat family;PPR repeat;DYW family of nucleic acid deaminases;PPR repeat;Pentatricopeptide repeat domain;EF hand;EF hand;EF-hand domain;EF-hand domain pair;EF-hand domain pair	-	molecular_function;binding;metal ion binding;ion binding;cation binding;transition metal ion binding;zinc ion binding	-	-	-
TRINITY_DN33455_c0_g3	-1.2852	3.76e-08	hypothetical protein GOBAR_AA29030 [Gossypium barbadense]	Probable serine/threonine-protein kinase PBL10 OS=Arabidopsis thaliana OX=3702 GN=PBL10 PE=1 SV=2	-	-	molecular_function;binding;small molecule binding;organic cyclic compound binding;nucleoside phosphate binding;heterocyclic compound binding;catalytic activity;kinase activity;transferase activity;transferase activity, transferring phosphorus-containing groups;phosphotransferase activity, alcohol group as acceptor;catalytic activity, acting on a protein;protein kinase activity;nucleotide binding	-	-	-
TRINITY_DN33238_c3_g5	1.5871	3.8e-08	PREDICTED: expansin-A8-like [Gossypium arboreum]	Expansin-A8 OS=Arabidopsis thaliana OX=3702 GN=EXPA8 PE=2 SV=1	-	-	-	-	-	-
TRINITY_DN30378_c0_g1	1.7583	3.82e-08	uncharacterized protein LOC111288985 [Durio zibethinus]	-	-	-	-	-	-	-
TRINITY_DN36425_c0_g2	-1.2158	3.83e-08	PREDICTED: polyribonucleotide nucleotidyltransferase 2, mitochondrial [Gossypium raimondii]	Polyribonucleotide nucleotidyltransferase 2, mitochondrial OS=Arabidopsis thaliana OX=3702 GN=PNP2 PE=2 SV=1	3' exoribonuclease family, domain 1;3' exoribonuclease family, domain 2;Polyribonucleotide nucleotidyltransferase, RNA binding domain;S1 RNA binding domain;Leucine rich repeat;Leucine Rich repeats (2 copies);Leucine Rich Repeat;Leucine rich repeat N-terminal domain;Leucine Rich repeat;Leucine rich repeat;Protein tyrosine kinase;Protein kinase domain;Leucine Rich Repeat;Leucine Rich repeats (2 cop…	metabolic process;nucleobase-containing compound metabolic process;cellular aromatic compound metabolic process;nitrogen compound metabolic process;biological_process;cellular process;RNA metabolic process;cellular nitrogen compound metabolic process;macromolecule metabolic process;cellular metabolic process;primary metabolic process;heterocycle metabolic process;organic substance metabolic proce…	molecular_function;catalytic activity;nuclease activity;exonuclease activity;exoribonuclease activity;ribonuclease activity;3'-5' exonuclease activity;hydrolase activity;hydrolase activity, acting on ester bonds;exonuclease activity, active with either ribo- or deoxyribonucleic acids and producing 5'-phosphomonoesters;exoribonuclease activity, producing 5'-phosphomonoesters;catalytic activity, ac…	-	K00962|pnp, PNPT1; polyribonucleotide nucleotidyltransferase [EC:2.7.7.8]	ko03018(Genetic Information Processing)
TRINITY_DN31802_c0_g4	1.6208	4.15e-08	-	-	-	-	-	-	-	-
TRINITY_DN53700_c0_g1	1.6146	4.15e-08	PREDICTED: cytochrome P450 CYP736A12-like [Gossypium raimondii]	Cytochrome P450 CYP736A12 OS=Panax ginseng OX=4054 PE=2 SV=1	Cytochrome P450	-	molecular_function;binding;ion binding;cation binding;catalytic activity;metal ion binding;oxidoreductase activity	cellular_component;membrane	-	-
TRINITY_DN34945_c1_g3	7.2021	4.15e-08	PREDICTED: uncharacterized mitochondrial protein AtMg00810-like [Gossypium hirsutum]	Retrovirus-related Pol polyprotein from transposon RE2 OS=Arabidopsis thaliana OX=3702 GN=RE2 PE=4 SV=1	Reverse transcriptase (RNA-dependent DNA polymerase)	-	-	-	-	-
TRINITY_DN5643_c0_g1	-7.1868	4.21e-08	-	-	Alpha/beta hydrolase family	-	-	-	-	-
TRINITY_DN31171_c0_g4	-3.2758	4.3e-08	hypothetical protein GOBAR_DD35830 [Gossypium barbadense]	Adenylate isopentenyltransferase 3, chloroplastic OS=Arabidopsis thaliana OX=3702 GN=IPT3 PE=1 SV=1	IPP transferase;Isopentenyl transferase	metabolic process;biological_process;cellular process;cellular metabolic process;organic substance metabolic process;cellular aromatic compound metabolic process;heterocycle metabolic process;nitrogen compound metabolic process	molecular_function;catalytic activity;transferase activity	intracellular;cellular_component;cell;organelle;membrane-bounded organelle;intracellular organelle;intracellular part;cell part;intracellular membrane-bounded organelle	K10760|IPT; adenylate dimethylallyltransferase (cytokinin synthase) [EC:2.5.1.27 2.5.1.112]	ko00908(Metabolism);ko01100(Metabolism);ko01110(Metabolism)
TRINITY_DN30498_c0_g1	-2.9171	4.32e-08	probable NADP-dependent mannitol dehydrogenase [Quercus suber]	Zerumbone synthase OS=Zingiber zerumbet OX=311405 GN=ZSD1 PE=1 SV=1	Enoyl-(Acyl carrier protein) reductase;short chain dehydrogenase;KR domain	-	-	-	-	-
TRINITY_DN31128_c0_g4	-3.2774	4.34e-08	Iq-domain 31 [Theobroma cacao]	Protein IQ-DOMAIN 31 OS=Arabidopsis thaliana OX=3702 GN=IQD31 PE=1 SV=1	Protein of unknown function (DUF4005);IQ calmodulin-binding motif	-	-	-	-	-
TRINITY_DN31669_c1_g3	-1.7319	4.61e-08	predicted protein [Hordeum vulgare subsp. vulgare]	Elongation factor 1-alpha OS=Triticum aestivum OX=4565 GN=TEF1 PE=2 SV=1	Elongation factor Tu C-terminal domain;Elongation factor Tu GTP binding domain;Elongation factor Tu domain 2	metabolic process;translation;peptide metabolic process;nitrogen compound metabolic process;biological_process;biosynthetic process;macromolecule biosynthetic process;cellular process;gene expression;protein metabolic process;cellular nitrogen compound metabolic process;cellular macromolecule biosynthetic process;peptide biosynthetic process;macromolecule metabolic process;cellular amide metaboli…	molecular_function;catalytic activity;nucleoside-triphosphatase activity;pyrophosphatase activity;hydrolase activity;hydrolase activity, acting on acid anhydrides;hydrolase activity, acting on acid anhydrides, in phosphorus-containing anhydrides;nucleic acid binding;RNA binding;binding;translation factor activity, RNA binding;organic cyclic compound binding;heterocyclic compound binding;nucleotid…	intracellular;cellular_component;cell;intracellular part;cell part;cytoplasm	-	-
TRINITY_DN22727_c0_g2	-7.2156	4.67e-08	cysteine desulfurase, mitochondrial [Quercus suber]	Cysteine desulfurase, mitochondrial OS=Arabidopsis thaliana OX=3702 GN=NIFS1 PE=1 SV=1	Aminotransferase class-V	-	molecular_function;catalytic activity	-	K04487|iscS, NFS1; cysteine desulfurase [EC:2.8.1.7]	ko00730(Metabolism);ko01100(Metabolism);ko04122(Genetic Information Processing)
TRINITY_DN55795_c0_g1	-7.2367	4.68e-08	ketoreductase azae [Quercus suber]	Tetraketide alpha-pyrone reductase 1 OS=Arabidopsis thaliana OX=3702 GN=TKPR1 PE=1 SV=1	3-beta hydroxysteroid dehydrogenase/isomerase family;NAD dependent epimerase/dehydratase family;Male sterility protein;NAD(P)H-binding;GDP-mannose 4,6 dehydratase;NmrA-like family	-	molecular_function;catalytic activity	-	-	-
TRINITY_DN34250_c0_g2	1.7107	4.71e-08	auxin-responsive protein SAUR21-like [Durio zibethinus]	Auxin-induced protein X10A OS=Glycine max OX=3847 PE=2 SV=1	-	biological_process;response to endogenous stimulus;response to hormone;response to organic substance;response to chemical;response to stimulus;response to auxin	-	-	K14488|SAUR; SAUR family protein	ko04075(Environmental Information Processing)
TRINITY_DN28698_c0_g1	-1.2812	4.72e-08	hypothetical protein B456_010G167700 [Gossypium raimondii]	-	-	-	-	cellular_component;membrane	-	-
TRINITY_DN31892_c2_g1	-1.5464	4.78e-08	RecName: Full=Cytochrome c	Cytochrome c OS=Abutilon theophrasti OX=3631 PE=1 SV=1	-	metabolic process;generation of precursor metabolites and energy;oxidation-reduction process;respiratory electron transport chain;oxidative phosphorylation;electron transport chain;nucleobase-containing compound metabolic process;purine nucleotide metabolic process;cellular aromatic compound metabolic process;nucleoside phosphate metabolic process;phosphorus metabolic process;phosphate-containing…	molecular_function;catalytic activity;oxidoreductase activity;binding;ion binding;cation binding;tetrapyrrole binding;cofactor binding;organic cyclic compound binding;heterocyclic compound binding;metal ion binding;electron transfer activity;heme binding	intracellular;cellular_component;membrane;mitochondrion;cell;cytoplasm;mitochondrial envelope;intracellular membrane-bounded organelle;organelle envelope;organelle envelope lumen;membrane-enclosed lumen;envelope;organelle;membrane-bounded organelle;intracellular organelle;organelle lumen;organelle part;intracellular part;membrane part;mitochondrial part;cytoplasmic part;intracellular organelle pa…	-	-
TRINITY_DN29559_c0_g1	-6.061	4.88e-08	protein rds1-like [Quercus suber]	-	Ferritin-like domain	-	-	-	-	-
TRINITY_DN28576_c0_g1	-6.8884	4.89e-08	-	-	-	-	-	-	-	-
TRINITY_DN32908_c0_g2	-1.9518	4.99e-08	-	-	-	-	-	-	-	-
TRINITY_DN29071_c0_g1	-7.3047	5.05e-08	glycerol 2-dehydrogenase (NADP(+))-like [Quercus suber]	Aldo-keto reductase family 4 member C10 OS=Arabidopsis thaliana OX=3702 GN=AKR4C10 PE=1 SV=1	Aldo/keto reductase family	-	-	-	-	-
TRINITY_DN27954_c0_g2	-6.9128	5.08e-08	zinc-type alcohol dehydrogenase-like protein C1773.06c [Quercus suber]	Quinone-oxidoreductase QR1, chloroplastic OS=Triphysaria versicolor OX=64093 PE=1 SV=1	Zinc-binding dehydrogenase;Zinc-binding dehydrogenase;Alcohol dehydrogenase GroES-like domain	-	-	-	-	-
TRINITY_DN34243_c0_g1	1.4237	5.14e-08	Aldo/keto reductase [Corchorus olitorius]	Probable aldo-keto reductase 1 OS=Glycine max OX=3847 GN=AKR1 PE=2 SV=1	Aldo/keto reductase family	-	-	-	-	-
TRINITY_DN33104_c2_g4	-6.2082	5.19e-08	-	-	CsbD-like	-	-	-	-	-
TRINITY_DN35021_c1_g4	7.2558	5.3e-08	-	-	-	-	-	-	-	-
TRINITY_DN30882_c1_g2	-1.1076	5.31e-08	PREDICTED: CBS domain-containing protein CBSX5-like [Gossypium hirsutum]	CBS domain-containing protein CBSX5 OS=Arabidopsis thaliana OX=3702 GN=CBSX5 PE=2 SV=2	CBS domain	-	-	-	-	-
TRINITY_DN31787_c1_g1	4.0963	5.33e-08	-	-	-	-	-	-	-	-
TRINITY_DN27389_c0_g1	-7.0792	5.34e-08	uncharacterized protein LOC111985613 [Quercus suber]	-	Beta-L-arabinofuranosidase, GH127	-	-	-	-	-
TRINITY_DN31062_c3_g1	1.2175	5.39e-08	hypothetical protein B456_012G100300 [Gossypium raimondii]	-	WRC	-	-	-	-	-
TRINITY_DN29854_c0_g2	-7.2344	5.53e-08	-	-	-	-	-	-	-	-
TRINITY_DN32361_c5_g3	-4.6977	5.61e-08	hypothetical protein CDL15_Pgr009019 [Punica granatum]	Cell division cycle protein 48 homolog OS=Glycine max OX=3847 GN=CDC48 PE=2 SV=1	ATPase family associated with various cellular activities (AAA);AAA domain (Cdc48 subfamily);AAA ATPase domain;Holliday junction DNA helicase ruvB N-terminus;Vps4 C terminal oligomerisation domain	-	molecular_function;binding;small molecule binding;organic cyclic compound binding;nucleoside phosphate binding;heterocyclic compound binding;nucleotide binding	-	-	-
TRINITY_DN33882_c1_g6	-7.1517	5.88e-08	glutathione S-transferase [Coccomyxa subellipsoidea C-169]	Glutathione S-transferase F8, chloroplastic OS=Arabidopsis thaliana OX=3702 GN=GSTF8 PE=1 SV=3	Glutathione S-transferase, N-terminal domain;Glutathione S-transferase, C-terminal domain;Glutathione S-transferase, N-terminal domain;Glutathione S-transferase, C-terminal domain;Glutathione S-transferase, C-terminal domain;Glutathione S-transferase, N-terminal domain	-	-	-	-	-
TRINITY_DN32625_c1_g1	-2.2049	5.94e-08	PREDICTED: bifunctional L-3-cyanoalanine synthase/cysteine synthase D1-like isoform X2 [Gossypium hirsutum]	Bifunctional L-3-cyanoalanine synthase/cysteine synthase D1 OS=Arabidopsis thaliana OX=3702 GN=CYSD1 PE=1 SV=1	Pyridoxal-phosphate dependent enzyme	sulfur amino acid metabolic process;sulfur amino acid biosynthetic process;sulfur compound metabolic process;metabolic process;organic acid metabolic process;cellular amino acid metabolic process;cysteine metabolic process;L-serine metabolic process;nitrogen compound metabolic process;biological_process;cellular amino acid biosynthetic process;biosynthetic process;serine family amino acid metabol…	molecular_function;catalytic activity;transferase activity;transferase activity, transferring alkyl or aryl (other than methyl) groups;cysteine synthase activity	-	K01738|cysK; cysteine synthase [EC:2.5.1.47]	ko00270(Metabolism);ko00920(Metabolism);ko01100(Metabolism);ko01110(Metabolism);ko01120(Metabolism);ko01130(Metabolism);ko01200(Metabolism);ko01230(Metabolism)
TRINITY_DN32660_c0_g1	-4.5518	5.95e-08	-	-	-	-	-	-	-	-
TRINITY_DN24760_c0_g1	-7.1129	5.97e-08	PREDICTED: WSC domain-containing protein ARB_07867 [Gossypium hirsutum]	Aldehyde oxidase GLOX OS=Vitis pseudoreticulata OX=231512 GN=GLOX PE=2 SV=1	Glyoxal oxidase N-terminus;Domain of unknown function (DUF1929)	-	-	-	-	-
TRINITY_DN27408_c0_g1	-7.2542	6.12e-08	ceramide very long chain fatty acid hydroxylase SCS7-like [Quercus suber]	Dihydroceramide fatty acyl 2-hydroxylase FAH2 OS=Arabidopsis thaliana OX=3702 GN=FAH2 PE=1 SV=1	Cytochrome b5-like Heme/Steroid binding domain;Fatty acid hydroxylase superfamily	-	-	-	-	-
TRINITY_DN33837_c2_g3	1.2684	6.15e-08	uncharacterized protein LOC110418965 [Herrania umbratica]	-	-	-	-	-	-	-
TRINITY_DN30921_c1_g2	-4.3856	6.42e-08	serine hydroxymethyltransferase 4 [Arachis hypogaea]	Serine hydroxymethyltransferase 4 OS=Arabidopsis thaliana OX=3702 GN=SHM4 PE=1 SV=1	Serine hydroxymethyltransferase	metabolic process;biological_process;cellular process;small molecule metabolic process;cellular metabolic process	molecular_function;catalytic activity	-	-	-
TRINITY_DN34542_c0_g3	1.3627	6.44e-08	PREDICTED: UDP-galactose/UDP-glucose transporter 4-like [Gossypium raimondii]	UDP-galactose/UDP-glucose transporter 4 OS=Arabidopsis thaliana OX=3702 GN=UTR4 PE=2 SV=1	UAA transporter family	transport;biological_process;localization;establishment of localization;organic substance transport;transmembrane transport;carbohydrate transport	-	cellular_component;membrane;intrinsic component of membrane;membrane part;integral component of membrane	-	-
TRINITY_DN25708_c0_g1	7.2354	6.61e-08	probable beta-1,4-xylosyltransferase IRX14 [Durio zibethinus]	Probable beta-1,4-xylosyltransferase IRX14H OS=Arabidopsis thaliana OX=3702 GN=IRX14H PE=2 SV=1	Glycosyltransferase family 43	-	molecular_function;catalytic activity;transferase activity	-	-	-
TRINITY_DN31759_c4_g2	1.6958	6.69e-08	hypothetical protein GOBAR_AA00808 [Gossypium barbadense]	Flavonoid 3&apos	Cytochrome P450;Cytochrome P450	-	molecular_function;catalytic activity;oxidoreductase activity;binding	-	K20623|CYP92A6; typhasterol/6-deoxotyphasterol 2alpha-hydroxylase	ko00905(Metabolism);ko01100(Metabolism);ko01110(Metabolism)
TRINITY_DN33080_c0_g1	1.5194	6.81e-08	PREDICTED: uncharacterized protein At4g06744-like [Gossypium hirsutum]	Uncharacterized protein At4g06744 OS=Arabidopsis thaliana OX=3702 GN=At4g06744 PE=2 SV=1	Leucine rich repeat;Leucine Rich repeats (2 copies)	-	-	-	-	-
TRINITY_DN27400_c0_g1	-7.1723	6.96e-08	-	-	-	-	-	-	-	-
TRINITY_DN738_c0_g1	-7.1887	7.14e-08	nitrosoguanidine resistance protein sng1 [Quercus suber]	Hydroxyphenylpyruvate reductase OS=Plectranthus scutellarioides OX=4142 GN=HPPR PE=1 SV=2	Protein of unknown function (DUF3533)	-	-	-	-	-
TRINITY_DN31781_c1_g5	1.2972	7.36e-08	BRI1 kinase inhibitor 1-like [Durio zibethinus]	BRI1 kinase inhibitor 1 OS=Arabidopsis thaliana OX=3702 GN=BKI1 PE=1 SV=1	-	metabolic process;lipid metabolic process;steroid biosynthetic process;regulation of steroid biosynthetic process;biological_process;steroid metabolic process;lipid biosynthetic process;biosynthetic process;regulation of biosynthetic process;negative regulation of biosynthetic process;negative regulation of metabolic process;cellular process;regulation of brassinosteroid biosynthetic process;regu…	molecular_function;catalytic activity;transferase activity;transferase activity, transferring phosphorus-containing groups;protein binding;binding;protein dimerization activity;kinase activity;protein heterodimerization activity	intracellular;cellular_component;membrane;cell;cytoplasm;intracellular part;cytoplasmic part;cell part;cell periphery;cytosol;plasma membrane	K14499|BKI1; BRI1 kinase inhibitor 1	ko04075(Environmental Information Processing)
TRINITY_DN32658_c0_g1	1.9988	7.39e-08	PREDICTED: wall-associated receptor kinase 2-like [Gossypium raimondii]	Wall-associated receptor kinase 2 OS=Arabidopsis thaliana OX=3702 GN=WAK2 PE=1 SV=1	Wall-associated receptor kinase galacturonan-binding	-	molecular_function;binding	-	-	-
TRINITY_DN18991_c0_g1	4.5811	7.53e-08	-	-	-	-	-	-	-	-
TRINITY_DN35673_c1_g1	1.1085	7.54e-08	hypothetical protein B456_003G118300 [Gossypium raimondii]	-	Chromosome segregation during meiosis	-	-	-	-	-
TRINITY_DN33243_c0_g3	-1.2809	7.57e-08	PREDICTED: uncharacterized protein LOC107951987 [Gossypium hirsutum]	-	-	-	-	cellular_component;membrane	-	-
TRINITY_DN34210_c2_g8	7.1313	7.66e-08	hypothetical protein CRG98_047469, partial [Punica granatum]	Serine/threonine-protein phosphatase PP1 OS=Zea mays OX=4577 GN=PP1 PE=2 SV=1	-	-	molecular_function;catalytic activity;hydrolase activity	-	-	-
TRINITY_DN29863_c0_g8	-6.8667	7.67e-08	nucleoside diphosphate kinase-like [Quercus suber]	Nucleoside diphosphate kinase 1 OS=Mesembryanthemum crystallinum OX=3544 GN=NDKP1 PE=2 SV=1	Nucleoside diphosphate kinase	metabolic process;nucleobase-containing compound metabolic process;cellular aromatic compound metabolic process;nucleoside phosphate metabolic process;phosphorus metabolic process;phosphate-containing compound metabolic process;nitrogen compound metabolic process;biological_process;cellular process;organophosphate metabolic process;cellular nitrogen compound metabolic process;cellular metabolic p…	-	-	-	-
TRINITY_DN30489_c0_g3	1.2004	7.77e-08	PREDICTED: tropomyosin alpha-4 chain-like [Gossypium raimondii]	-	-	-	-	-	-	-
TRINITY_DN11129_c0_g1	-2.7628	7.99e-08	-	-	-	-	-	-	-	-
TRINITY_DN29548_c0_g1	-7.0544	8.08e-08	NADP-dependent alcohol dehydrogenase 7-like [Quercus suber]	Cinnamyl alcohol dehydrogenase 2 OS=Arabidopsis thaliana OX=3702 GN=CAD2 PE=1 SV=1	Alcohol dehydrogenase GroES-like domain;Zinc-binding dehydrogenase;Zinc-binding dehydrogenase	-	-	-	-	-
TRINITY_DN37137_c2_g3	-7.1684	8.09e-08	PREDICTED: probable disease resistance protein At1g12280 [Gossypium arboreum]	Putative disease resistance protein At1g63350 OS=Arabidopsis thaliana OX=3702 GN=At1g63350 PE=3 SV=1	-	-	-	-	-	-
TRINITY_DN31873_c1_g2	-7.0537	8.26e-08	putative Ty1-copia-like retrotransposon [Cercis chinensis]	Retrovirus-related Pol polyprotein from transposon RE2 OS=Arabidopsis thaliana OX=3702 GN=RE2 PE=4 SV=1	GAG-pre-integrase domain	-	-	-	-	-
TRINITY_DN29951_c0_g1	7.0618	8.41e-08	Ulp1 protease family, carboxy-terminal domain protein [Medicago truncatula]	Ubiquitin-like-specific protease 1A OS=Arabidopsis thaliana OX=3702 GN=ULP1A PE=2 SV=2	Ulp1 protease family, C-terminal catalytic domain	-	molecular_function;catalytic activity;peptidase activity;hydrolase activity;catalytic activity, acting on a protein;peptidase activity, acting on L-amino acid peptides	-	-	-
TRINITY_DN14382_c0_g1	-7.1801	8.5e-08	PREDICTED: epoxide hydrolase 4 isoform X1 [Theobroma cacao]	-	alpha/beta hydrolase fold;Alpha/beta hydrolase family;Serine aminopeptidase, S33	-	molecular_function;catalytic activity	-	-	-
TRINITY_DN37151_c2_g4	1.0537	8.57e-08	glycine dehydrogenase (decarboxylating), mitochondrial-like [Durio zibethinus]	Glycine dehydrogenase (decarboxylating) A, mitochondrial OS=Flaveria pringlei OX=4226 GN=GDCSPA PE=2 SV=1	-	regulation of neurotransmitter levels;metabolic process;organic acid metabolic process;cellular amino acid metabolic process;nitrogen compound metabolic process;biological_process;serine family amino acid metabolic process;cellular process;drug metabolic process;carboxylic acid metabolic process;neurotransmitter metabolic process;oxoacid metabolic process;cellular metabolic process;primary metabo…	molecular_function;catalytic activity	-	K00281|GLDC, gcvP; glycine dehydrogenase [EC:1.4.4.2]	ko00260(Metabolism);ko00630(Metabolism);ko01100(Metabolism);ko01110(Metabolism);ko01130(Metabolism);ko01200(Metabolism)
TRINITY_DN33771_c1_g8	-4.2425	8.69e-08	predicted protein [Hordeum vulgare subsp. vulgare]	-	Lytic transglycolase	-	-	-	-	-
TRINITY_DN33286_c5_g6	-1.7191	8.86e-08	SWEET sugar transporter [Corchorus olitorius]	Bidirectional sugar transporter SWEET16 OS=Oryza sativa subsp. japonica OX=39947 GN=SWEET16 PE=3 SV=1	Sugar efflux transporter for intercellular exchange	transport;biological_process;localization;establishment of localization;organic substance transport;carbohydrate transport	-	cellular_component;membrane;intrinsic component of membrane;membrane part;integral component of membrane	-	-
TRINITY_DN33024_c0_g1	1.6956	8.97e-08	PREDICTED: cysteine-rich receptor-like protein kinase 2 [Gossypium raimondii]	Cysteine-rich receptor-like protein kinase 2 OS=Arabidopsis thaliana OX=3702 GN=CRK2 PE=2 SV=1	Protein kinase domain;Protein tyrosine kinase	metabolic process;phosphorus metabolic process;phosphate-containing compound metabolic process;biological_process;cellular process;cellular metabolic process;phosphorylation	molecular_function;catalytic activity;kinase activity;transferase activity;transferase activity, transferring phosphorus-containing groups;phosphotransferase activity, alcohol group as acceptor;catalytic activity, acting on a protein;protein kinase activity	cellular_component;membrane	-	-
TRINITY_DN28834_c0_g3	-4.104	8.99e-08	hypothetical protein PHYPA_012308 [Physcomitrella patens]	Phosphoglucomutase, cytoplasmic OS=Solanum tuberosum OX=4113 GN=PGM1 PE=2 SV=1	Phosphoglucomutase/phosphomannomutase, alpha/beta/alpha domain I;Phosphoglucomutase/phosphomannomutase, alpha/beta/alpha domain III;Phosphoglucomutase/phosphomannomutase, alpha/beta/alpha domain II;Phosphoglucomutase/phosphomannomutase, C-terminal domain	polysaccharide biosynthetic process;metabolic process;carbohydrate metabolic process;polysaccharide metabolic process;cellular glucan metabolic process;biological_process;biosynthetic process;macromolecule biosynthetic process;cellular process;carbohydrate biosynthetic process;cellular polysaccharide biosynthetic process;cellular carbohydrate biosynthetic process;cellular macromolecule biosynthet…	molecular_function;catalytic activity;isomerase activity;intramolecular transferase activity;intramolecular transferase activity, phosphotransferases	intracellular;cellular_component;cell;cytoplasm;intracellular membrane-bounded organelle;chloroplast;plastid;organelle envelope;envelope;organelle;membrane-bounded organelle;intracellular organelle;organelle part;intracellular part;plastid part;cytoplasmic part;intracellular organelle part;cell part;plastid envelope;chloroplast part	K01835|pgm; phosphoglucomutase [EC:5.4.2.2]	ko00010(Metabolism);ko00030(Metabolism);ko00052(Metabolism);ko00230(Metabolism);ko00500(Metabolism);ko00520(Metabolism);ko00521(Metabolism);ko01100(Metabolism);ko01110(Metabolism);ko01120(Metabolism);ko01130(Metabolism)
TRINITY_DN33272_c2_g9	1.2009	9.11e-08	PREDICTED: 60S ribosomal protein L2, mitochondrial [Gossypium raimondii]	60S ribosomal protein L2, mitochondrial OS=Oryza sativa subsp. indica OX=39946 GN=RPL2 PE=3 SV=2	Ribosomal Proteins L2, C-terminal domain	metabolic process;peptide metabolic process;nitrogen compound metabolic process;biological_process;biosynthetic process;macromolecule biosynthetic process;cellular process;gene expression;protein metabolic process;cellular nitrogen compound metabolic process;cellular macromolecule biosynthetic process;peptide biosynthetic process;macromolecule metabolic process;cellular amide metabolic process;am…	molecular_function;nucleic acid binding;binding;organic cyclic compound binding;heterocyclic compound binding;structural molecule activity;catalytic activity;structural constituent of ribosome;RNA binding;transferase activity	intracellular;cellular_component;ribonucleoprotein complex;ribosome;cell;cytoplasm;protein-containing complex;organelle;non-membrane-bounded organelle;intracellular organelle;intracellular non-membrane-bounded organelle;ribosomal subunit;organelle part;intracellular part;cytoplasmic part;intracellular organelle part;cell part;large ribosomal subunit	-	-
TRINITY_DN32019_c1_g2	5.2381	9.25e-08	-	-	-	-	-	-	-	-
TRINITY_DN35796_c0_g3	-1.0298	9.3e-08	hypothetical protein GOBAR_DD07253 [Gossypium barbadense]	Zinc finger CCCH domain-containing protein 44 OS=Arabidopsis thaliana OX=3702 GN=At3g51120 PE=2 SV=3	GYF domain	-	molecular_function;binding;ion binding;cation binding;metal ion binding	-	-	-
TRINITY_DN34872_c3_g6	-6.8359	9.45e-08	GTP-binding protein ypt1 isoform X2 [Quercus suber]	GTP-binding protein YPTC1 OS=Chlamydomonas reinhardtii OX=3055 GN=YPTC1 PE=3 SV=1	Ras family;Ras of Complex, Roc, domain of DAPkinase;ADP-ribosylation factor family;RsgA GTPase	vesicle-mediated transport;transport;biological_process;intracellular transport;Golgi vesicle transport;localization;establishment of localization;cellular localization;establishment of localization in cell;ER to Golgi vesicle-mediated transport	molecular_function;binding;small molecule binding;organic cyclic compound binding;nucleoside phosphate binding;heterocyclic compound binding;nucleotide binding	intracellular;cellular_component;membrane;cell;cytoplasm;endoplasmic reticulum;intracellular membrane-bounded organelle;Golgi apparatus;endomembrane system;organelle membrane;organelle subcompartment;nuclear outer membrane-endoplasmic reticulum membrane network;organelle;membrane-bounded organelle;intracellular organelle;organelle part;intracellular part;membrane part;Golgi apparatus part;endopla…	K07874|RAB1A; Ras-related protein Rab-1A	ko04140(Cellular Processes)
TRINITY_DN28674_c0_g1	-7.1955	9.52e-08	-	-	-	-	-	-	-	-
TRINITY_DN34164_c1_g10	1.3442	9.52e-08	PREDICTED: protein NRT1/ PTR FAMILY 6.3-like isoform X1 [Gossypium arboreum]	Protein NRT1/ PTR FAMILY 6.3 OS=Arabidopsis thaliana OX=3702 GN=NPF6.3 PE=1 SV=1	POT family	transport;biological_process;peptide transport;amide transport;localization;establishment of localization;organic substance transport;nitrogen compound transport;oligopeptide transport	molecular_function;transporter activity	cellular_component;membrane;intrinsic component of membrane;membrane part;integral component of membrane	-	-
TRINITY_DN37239_c3_g2	2.0302	9.51e-08	hypothetical protein VITISV_031321, partial [Vitis vinifera]	Retrovirus-related Pol polyprotein from transposon RE1 OS=Arabidopsis thaliana OX=3702 GN=RE1 PE=2 SV=1	gag-polypeptide of LTR copia-type	-	-	-	-	-
TRINITY_DN32822_c2_g3	-4.2551	9.71e-08	fructose-bisphosphate aldolase 1-like [Quercus suber]	-	Fructose-bisphosphate aldolase class-II	metabolic process;biological_process;primary metabolic process;organic substance metabolic process;carbohydrate metabolic process	molecular_function;catalytic activity;lyase activity;carbon-carbon lyase activity;aldehyde-lyase activity	-	-	-
TRINITY_DN32213_c0_g1	1.2163	9.92e-08	hypothetical protein GOBAR_DD25288 [Gossypium barbadense]	Uncharacterized protein At4g15970 OS=Arabidopsis thaliana OX=3702 GN=At4g15970 PE=2 SV=1	Nucleotide-diphospho-sugar transferase	-	-	-	-	-
TRINITY_DN33807_c0_g5	-5.2613	1e-07	predicted protein [Hordeum vulgare subsp. vulgare]	-	Helix-loop-helix DNA-binding domain	-	protein binding;molecular_function;binding;protein dimerization activity	-	-	-
TRINITY_DN31989_c0_g4	1.7826	1.03e-07	hypothetical protein GOBAR_DD32448 [Gossypium barbadense]	Homeobox protein ATH1 OS=Arabidopsis thaliana OX=3702 GN=ATH1 PE=1 SV=1	Associated with HOX;Homeobox KN domain;Homeobox domain	metabolic process;nucleobase-containing compound metabolic process;transcription, DNA-templated;cellular aromatic compound metabolic process;nitrogen compound metabolic process;biological_process;biosynthetic process;macromolecule biosynthetic process;regulation of biosynthetic process;cellular process;gene expression;regulation of gene expression;regulation of macromolecule biosynthetic process;…	molecular_function;nucleic acid binding;binding;organic cyclic compound binding;heterocyclic compound binding;DNA binding	intracellular;cellular_component;cell;intracellular membrane-bounded organelle;organelle;membrane-bounded organelle;intracellular organelle;intracellular part;cell part;nucleus	-	-
TRINITY_DN32918_c1_g2	-2.0716	1.04e-07	PREDICTED: glycerophosphodiester phosphodiesterase GDPD1, chloroplastic-like isoform X1 [Gossypium raimondii]	Glycerophosphodiester phosphodiesterase GDPD2 OS=Arabidopsis thaliana OX=3702 GN=GDPD2 PE=2 SV=1	Glycerophosphoryl diester phosphodiesterase family;Glycerophosphoryl diester phosphodiesterase family	metabolic process;biological_process;primary metabolic process;organic substance metabolic process;lipid metabolic process	molecular_function;catalytic activity;hydrolase activity;hydrolase activity, acting on ester bonds;phosphoric ester hydrolase activity;phosphoric diester hydrolase activity	-	-	-
TRINITY_DN27309_c0_g1	-7.2198	1.05e-07	-	-	-	-	-	-	-	-
TRINITY_DN32333_c0_g1	-7.0586	1.05e-07	-	-	-	-	-	-	-	-
TRINITY_DN34825_c1_g2	1.8084	1.07e-07	PREDICTED: protein PHYTOCHROME KINASE SUBSTRATE 1-like [Gossypium raimondii]	Protein PHYTOCHROME KINASE SUBSTRATE 1 OS=Arabidopsis thaliana OX=3702 GN=PKS1 PE=1 SV=2	-	-	-	-	-	-
TRINITY_DN33238_c2_g1	-2.3523	1.08e-07	hypothetical protein B456_009G450200, partial [Gossypium raimondii]	-	-	-	-	-	-	-
TRINITY_DN35611_c0_g1	-2.8299	1.08e-07	uncharacterized protein LOC111284813 [Durio zibethinus]	-	-	-	-	-	-	-
TRINITY_DN36270_c0_g2	-7.1143	1.09e-07	-	-	GDP/GTP exchange factor Sec2p	-	-	-	-	-
TRINITY_DN30097_c0_g1	2.2552	1.1e-07	PREDICTED: photosynthetic NDH subunit of subcomplex B 2, chloroplastic [Gossypium raimondii]	Protein NDH-DEPENDENT CYCLIC ELECTRON FLOW 5 OS=Arabidopsis thaliana OX=3702 GN=NDF5 PE=2 SV=1	-	metabolic process;biological_process;organic substance metabolic process	-	-	-	-
TRINITY_DN34261_c0_g1	1.3478	1.1e-07	PREDICTED: cytochrome P450 81D11-like [Gossypium hirsutum]	Cytochrome P450 81D1 OS=Arabidopsis thaliana OX=3702 GN=CYP81D1 PE=2 SV=1	Cytochrome P450;Cytochrome P450	-	molecular_function;catalytic activity;oxidoreductase activity;binding	-	-	-
TRINITY_DN32105_c1_g6	-3.7047	1.13e-07	predicted protein, partial [Hordeum vulgare subsp. vulgare]	Inorganic phosphate transporter 1-2 OS=Oryza sativa subsp. japonica OX=39947 GN=PTH1-2 PE=2 SV=1	Sugar (and other) transporter	-	molecular_function;transporter activity	-	-	-
TRINITY_DN32912_c2_g1	1.0414	1.14e-07	PREDICTED: J domain-containing protein required for chloroplast accumulation response 1 isoform X2 [Theobroma cacao]	J domain-containing protein required for chloroplast accumulation response 1 OS=Arabidopsis thaliana OX=3702 GN=JAC1 PE=1 SV=1	-	-	-	-	-	-
TRINITY_DN35600_c2_g5	1.0545	1.14e-07	PREDICTED: protein MIZU-KUSSEI 1-like [Gossypium hirsutum]	Protein MIZU-KUSSEI 1 OS=Arabidopsis thaliana OX=3702 GN=MIZ1 PE=1 SV=1	Protein of unknown function, DUF617	-	-	-	-	-
TRINITY_DN28007_c0_g1	-6.7729	1.15e-07	aspartate--tRNA ligase, cytoplasmic-like [Quercus suber]	Aspartate--tRNA ligase 1, cytoplasmic OS=Arabidopsis thaliana OX=3702 GN=At4g26870 PE=2 SV=1	tRNA synthetases class II (D, K and N);Uncharacterised conserved protein (DUF2156)	-	-	-	-	-
TRINITY_DN33181_c0_g1	1.3928	1.16e-07	hypothetical protein GOBAR_DD09998 [Gossypium barbadense]	Pentatricopeptide repeat-containing protein At3g18970 OS=Arabidopsis thaliana OX=3702 GN=PCMP-E93 PE=2 SV=1	PPR repeat;PPR repeat family;PPR repeat;Pentatricopeptide repeat domain;Basic leucine-zipper C terminal;bZIP transcription factor;Basic region leucine zipper	mitochondrial RNA metabolic process;metabolic process;nucleobase-containing compound metabolic process;cellular aromatic compound metabolic process;nitrogen compound metabolic process;biological_process;RNA modification;cellular process;RNA metabolic process;mRNA metabolic process;mRNA modification;cellular nitrogen compound metabolic process;macromolecule metabolic process;macromolecule modifica…	-	intracellular;cellular_component;cell;cytoplasm;intracellular membrane-bounded organelle;organelle;membrane-bounded organelle;intracellular organelle;intracellular part;cytoplasmic part;cell part;mitochondrion	-	-
TRINITY_DN32200_c0_g10	-1.3278	1.17e-07	PREDICTED: ethylene-responsive transcription factor 4-like [Gossypium hirsutum]	Ethylene-responsive transcription factor 4 OS=Arabidopsis thaliana OX=3702 GN=ERF4 PE=1 SV=1	AP2 domain	metabolic process;nucleobase-containing compound metabolic process;cellular aromatic compound metabolic process;nitrogen compound metabolic process;biological_process;biosynthetic process;macromolecule biosynthetic process;cellular process;gene expression;RNA metabolic process;heterocycle biosynthetic process;aromatic compound biosynthetic process;RNA biosynthetic process;cellular nitrogen compou…	-	-	-	-
TRINITY_DN23051_c0_g1	-4.0353	1.23e-07	putative catechol o-methyltransferase 2 [Quercus suber]	-	O-methyltransferase	-	-	-	-	-
TRINITY_DN33430_c1_g1	-7.0597	1.23e-07	-	-	-	-	-	-	-	-
TRINITY_DN28656_c0_g1	1.42	1.23e-07	PREDICTED: putative methyltransferase DDB_G0268948 isoform X1 [Gossypium hirsutum]	-	Methyltransferase domain;Methyltransferase domain	biological_process;metabolic process	molecular_function;catalytic activity;transferase activity	-	-	-
TRINITY_DN6726_c0_g1	-5.892	1.27e-07	hypothetical protein GOBAR_DD29713 [Gossypium barbadense]	Late embryogenesis abundant protein D-29 OS=Gossypium hirsutum OX=3635 PE=3 SV=1	Apolipoprotein A1/A4/E domain;YtxH-like protein	-	-	-	-	-
TRINITY_DN32396_c0_g1	5.1588	1.28e-07	uncharacterized protein LOC111277570 [Durio zibethinus]	-	Agglutinin domain	biological_process;interspecies interaction between organisms;multi-organism process;pathogenesis	-	cellular_component;extracellular region	-	-
TRINITY_DN34530_c0_g1	1.9976	1.29e-07	PREDICTED: delta-latroinsectotoxin-Lt1a-like [Gossypium raimondii]	Ankyrin repeat-containing protein BDA1 OS=Arabidopsis thaliana OX=3702 GN=BAD1 PE=1 SV=1	Domain of unknown function;Ankyrin repeats (3 copies);Ankyrin repeat;Ankyrin repeats (many copies);Ankyrin repeats (many copies);Ankyrin repeat	-	-	cellular_component;membrane	-	-
TRINITY_DN47595_c0_g1	-3.5687	1.29e-07	-	-	-	-	-	-	-	-
TRINITY_DN25090_c0_g2	-7.0673	1.3e-07	uncharacterized protein LOC110803003 [Spinacia oleracea]	-	-	-	-	-	-	-
TRINITY_DN30568_c1_g1	-1.0771	1.3e-07	PREDICTED: reticulon-like protein B5 [Gossypium hirsutum]	Reticulon-like protein B5 OS=Arabidopsis thaliana OX=3702 GN=RTNLB5 PE=1 SV=1	Reticulon	-	-	intracellular;cellular_component;membrane;cell;cytoplasm;intracellular membrane-bounded organelle;endomembrane system;organelle;membrane-bounded organelle;intracellular organelle;intracellular part;cytoplasmic part;cell part;endoplasmic reticulum;membrane part	-	-
TRINITY_DN32516_c2_g5	-1.7779	1.3e-07	indole-3-acetic acid-amido synthetase GH3.10-like [Durio zibethinus]	Indole-3-acetic acid-amido synthetase GH3.10 OS=Arabidopsis thaliana OX=3702 GN=GH3.10 PE=2 SV=1	GH3 auxin-responsive promoter;GH3 auxin-responsive promoter	-	-	intracellular;cellular_component;cell;cytoplasm;intracellular membrane-bounded organelle;plastid;organelle;membrane-bounded organelle;intracellular organelle;intracellular part;cytoplasmic part;cell part;chloroplast	K14487|GH3; auxin responsive GH3 gene family	ko04075(Environmental Information Processing)
TRINITY_DN35563_c0_g1	2.0443	1.3e-07	Acyl carrier protein (ACP) [Macleaya cordata]	Acyl carrier protein 1, chloroplastic OS=Casuarina glauca OX=3522 GN=ACP1 PE=2 SV=1	-	metabolic process;organic acid metabolic process;lipid metabolic process;fatty acid metabolic process;biological_process;lipid biosynthetic process;biosynthetic process;cellular process;organic acid biosynthetic process;carboxylic acid metabolic process;monocarboxylic acid metabolic process;oxoacid metabolic process;cellular metabolic process;primary metabolic process;cellular biosynthetic proces…	molecular_function;binding;vitamin binding;amide binding;small molecule binding;ion binding;anion binding;cofactor binding;modified amino acid binding;phosphopantetheine binding	-	-	-
TRINITY_DN33328_c0_g1	-1.3116	1.31e-07	PREDICTED: uncharacterized protein LOC107907824, partial [Gossypium hirsutum]	-	-	-	-	-	-	-
TRINITY_DN36094_c0_g1	-7.0133	1.31e-07	-	-	-	-	-	-	-	-
TRINITY_DN22399_c0_g1	-6.7609	1.32e-07	probable squalene monooxygenase [Quercus suber]	Squalene epoxidase 3 OS=Arabidopsis thaliana OX=3702 GN=SQE3 PE=1 SV=1	Squalene epoxidase;FAD binding domain;FAD dependent oxidoreductase	-	-	-	-	-
TRINITY_DN34586_c3_g7	-6.8427	1.32e-07	hypothetical protein CHLNCDRAFT_137786 [Chlorella variabilis]	-	-	-	-	-	-	-
TRINITY_DN22793_c0_g1	-6.7375	1.33e-07	uncharacterized protein LOC111983301 [Quercus suber]	3-oxoacyl-[acyl-carrier-protein] reductase, chloroplastic OS=Cuphea lanceolata OX=3930 GN=CLKR27 PE=2 SV=1	short chain dehydrogenase	-	-	-	-	-
TRINITY_DN36981_c0_g1	7.0279	1.35e-07	-	-	-	-	-	-	-	-
TRINITY_DN35084_c4_g3	1.5955	1.37e-07	uncharacterized WD repeat-containing protein C2A9.03 [Herrania umbratica]	Katanin p80 WD40 repeat-containing subunit B1 homolog OS=Arabidopsis thaliana OX=3702 GN=At5g23430 PE=2 SV=3	-	-	-	-	-	-
TRINITY_DN32423_c3_g3	-1.3935	1.38e-07	hypothetical protein B456_005G071600 [Gossypium raimondii]	Probable receptor-like protein kinase At5g18500 OS=Arabidopsis thaliana OX=3702 GN=At5g18500 PE=2 SV=1	Protein kinase domain;Protein tyrosine kinase	metabolic process;cellular protein modification process;phosphorus metabolic process;phosphate-containing compound metabolic process;nitrogen compound metabolic process;biological_process;cellular process;phosphorylation;protein metabolic process;protein modification process;macromolecule metabolic process;macromolecule modification;cellular metabolic process;primary metabolic process;cellular ma…	molecular_function;catalytic activity;protein kinase activity;kinase activity;transferase activity;transferase activity, transferring phosphorus-containing groups;phosphotransferase activity, alcohol group as acceptor;catalytic activity, acting on a protein;nucleotide binding;binding;drug binding;purine nucleotide binding;adenyl nucleotide binding;ribonucleotide binding;purine ribonucleotide bind…	cellular_component;membrane;intrinsic component of membrane;membrane part;integral component of membrane	-	-
TRINITY_DN36799_c4_g8	6.9749	1.38e-07	-	-	-	-	-	-	-	-
TRINITY_DN18068_c0_g1	-7.0584	1.4e-07	cylicin-2-like [Quercus suber]	-	-	-	-	-	-	-
TRINITY_DN34350_c2_g4	-2.9514	1.42e-07	PREDICTED: uncharacterized protein LOC105776952 [Gossypium raimondii]	-	Protein of unknown function (DUF642)	-	-	cellular_component;cell wall;cell;external encapsulating structure;cell part;cell periphery;plant-type cell wall	-	-
TRINITY_DN36106_c1_g1	-7.0178	1.44e-07	UV-damage endonuclease-like [Quercus suber]	-	UV-endonuclease UvdE	-	-	-	-	-
TRINITY_DN33798_c0_g3	-1.5247	1.45e-07	uncharacterized protein A4U43_C07F9880 [Asparagus officinalis]	ATPase family AAA domain-containing protein FIGL1 OS=Arabidopsis thaliana OX=3702 GN=FIGL1 PE=2 SV=2	ATPase family associated with various cellular activities (AAA)	-	nucleotide binding;molecular_function;binding;drug binding;purine nucleotide binding;adenyl nucleotide binding;ribonucleotide binding;purine ribonucleotide binding;adenyl ribonucleotide binding;purine ribonucleoside triphosphate binding;small molecule binding;ion binding;anion binding;organic cyclic compound binding;carbohydrate derivative binding;nucleoside phosphate binding;heterocyclic compoun…	-	-	-
TRINITY_DN35326_c1_g1	1.2974	1.48e-07	PREDICTED: AT-hook motif nuclear-localized protein 14-like [Gossypium hirsutum]	AT-hook motif nuclear-localized protein 14 OS=Arabidopsis thaliana OX=3702 GN=AHL14 PE=1 SV=1	Domain of unknown function (DUF296)	-	molecular_function;nucleic acid binding;binding;organic cyclic compound binding;heterocyclic compound binding;DNA binding	-	-	-
TRINITY_DN36664_c3_g3	-2.1709	1.49e-07	predicted protein [Hordeum vulgare subsp. vulgare]	Elongation factor 1-alpha OS=Zea mays OX=4577 GN=EF1A PE=3 SV=1	Elongation factor Tu C-terminal domain;Elongation factor Tu domain 2	metabolic process;translation;peptide metabolic process;nitrogen compound metabolic process;biological_process;biosynthetic process;macromolecule biosynthetic process;cellular process;gene expression;protein metabolic process;cellular nitrogen compound metabolic process;cellular macromolecule biosynthetic process;peptide biosynthetic process;macromolecule metabolic process;cellular amide metaboli…	molecular_function;catalytic activity;nucleoside-triphosphatase activity;pyrophosphatase activity;hydrolase activity;hydrolase activity, acting on acid anhydrides;hydrolase activity, acting on acid anhydrides, in phosphorus-containing anhydrides;nucleic acid binding;RNA binding;binding;translation factor activity, RNA binding;organic cyclic compound binding;heterocyclic compound binding;nucleotid…	intracellular;cellular_component;cell;intracellular part;cell part;cytoplasm	-	-
TRINITY_DN30645_c1_g7	-6.0601	1.5e-07	Glutaredoxin [Corchorus capsularis]	Monothiol glutaredoxin-S4 OS=Arabidopsis thaliana OX=3702 GN=GRXS4 PE=3 SV=1	Glutaredoxin	metabolic process;biological_process;cellular process;cellular homeostasis;homeostatic process;regulation of biological process;regulation of cellular process;biological regulation;regulation of biological quality;cell redox homeostasis;oxidation-reduction process	molecular_function;catalytic activity;oxidoreductase activity;disulfide oxidoreductase activity;oxidoreductase activity, acting on a sulfur group of donors;electron transfer activity;protein disulfide oxidoreductase activity	cellular_component;cell	-	-
TRINITY_DN37161_c4_g2	1.4422	1.51e-07	GATA transcription factor 12 [Durio zibethinus]	GATA transcription factor 12 OS=Arabidopsis thaliana OX=3702 GN=GATA12 PE=2 SV=1	GATA zinc finger	metabolic process;nucleobase-containing compound metabolic process;transcription, DNA-templated;cellular aromatic compound metabolic process;nitrogen compound metabolic process;biological_process;biosynthetic process;macromolecule biosynthetic process;regulation of biosynthetic process;cellular process;gene expression;regulation of gene expression;regulation of macromolecule biosynthetic process;…	molecular_function;nucleic acid binding;binding;organic cyclic compound binding;heterocyclic compound binding;DNA binding	-	-	-
TRINITY_DN30735_c0_g4	-1.0649	1.52e-07	hypothetical protein B456_005G202100 [Gossypium raimondii]	-	-	-	-	-	-	-
TRINITY_DN47618_c0_g1	7.1326	1.52e-07	-	-	-	-	-	-	-	-
TRINITY_DN33305_c1_g1	-1.998	1.56e-07	peptidyl-prolyl cis-trans isomerase-like [Quercus suber]	Peptidyl-prolyl cis-trans isomerase CYP19-2 OS=Arabidopsis thaliana OX=3702 GN=CYP19-2 PE=2 SV=1	Cyclophilin type peptidyl-prolyl cis-trans isomerase/CLD	metabolic process;cellular protein modification process;nitrogen compound metabolic process;biological_process;cellular process;peptidyl-amino acid modification;peptidyl-proline modification;protein metabolic process;protein modification process;macromolecule metabolic process;macromolecule modification;cellular metabolic process;primary metabolic process;cellular macromolecule metabolic process;…	molecular_function;catalytic activity;isomerase activity;cis-trans isomerase activity;catalytic activity, acting on a protein;peptidyl-prolyl cis-trans isomerase activity	-	-	-
TRINITY_DN30711_c1_g5	-1.8375	1.62e-07	PREDICTED: protein translocase subunit SecA-like isoform X1 [Gossypium hirsutum]	-	-	-	-	-	-	-
TRINITY_DN28974_c0_g1	1.9862	1.63e-07	BURP domain protein RD22-like [Durio zibethinus]	BURP domain protein RD22 OS=Arabidopsis thaliana OX=3702 GN=RD22 PE=2 SV=1	BURP domain	-	-	-	-	-
TRINITY_DN36664_c3_g5	-1.9273	1.64e-07	predicted protein [Hordeum vulgare subsp. vulgare]	Elongation factor 1-alpha OS=Triticum aestivum OX=4565 GN=TEF1 PE=2 SV=1	Elongation factor Tu C-terminal domain;Elongation factor Tu domain 2	metabolic process;translation;peptide metabolic process;nitrogen compound metabolic process;biological_process;biosynthetic process;macromolecule biosynthetic process;cellular process;gene expression;protein metabolic process;cellular nitrogen compound metabolic process;cellular macromolecule biosynthetic process;peptide biosynthetic process;macromolecule metabolic process;cellular amide metaboli…	molecular_function;catalytic activity;nucleoside-triphosphatase activity;pyrophosphatase activity;hydrolase activity;hydrolase activity, acting on acid anhydrides;hydrolase activity, acting on acid anhydrides, in phosphorus-containing anhydrides;nucleic acid binding;RNA binding;binding;translation factor activity, RNA binding;organic cyclic compound binding;heterocyclic compound binding;nucleotid…	intracellular;cellular_component;cell;intracellular part;cell part;cytoplasm	-	-
TRINITY_DN19932_c0_g1	-7.0974	1.65e-07	-	-	-	-	-	-	-	-
TRINITY_DN29397_c0_g1	1.2648	1.65e-07	PREDICTED: uncharacterized protein LOC108451097 [Gossypium arboreum]	-	-	-	-	-	-	-
TRINITY_DN35571_c0_g3	-1.4763	1.67e-07	protein SHORT HYPOCOTYL IN WHITE LIGHT 1 [Durio zibethinus]	Protein SHORT HYPOCOTYL IN WHITE LIGHT 1 OS=Arabidopsis thaliana OX=3702 GN=SHW1 PE=1 SV=1	-	-	molecular_function;catalytic activity;transferase activity	cellular_component;membrane	-	-
TRINITY_DN20487_c0_g1	2.1211	1.68e-07	PREDICTED: GDSL esterase/lipase At4g10955-like [Gossypium arboreum]	GDSL esterase/lipase At4g10955 OS=Arabidopsis thaliana OX=3702 GN=At4g10955 PE=2 SV=1	Lipase (class 3)	metabolic process;biological_process;primary metabolic process;organic substance metabolic process;lipid metabolic process	molecular_function;catalytic activity;hydrolase activity	-	-	-
TRINITY_DN29403_c0_g1	-5.3244	1.7e-07	-	-	-	-	-	-	-	-
TRINITY_DN36301_c0_g4	7.0066	1.7e-07	PREDICTED: F-box/FBD/LRR-repeat protein At1g78750-like [Gossypium arboreum]	Putative FBD-associated F-box protein At5g53635 OS=Arabidopsis thaliana OX=3702 GN=At5g53635 PE=4 SV=1	FBD	-	-	-	-	-
TRINITY_DN31555_c4_g1	-2.7786	1.7e-07	PREDICTED: pectinesterase-like [Gossypium raimondii]	Pectinesterase 2 OS=Citrus sinensis OX=2711 GN=PECS-2.1 PE=2 SV=1	Pectinesterase;Plant invertase/pectin methylesterase inhibitor	biological_process;cellular process;cellular component organization;external encapsulating structure organization;cell wall organization or biogenesis;cellular component organization or biogenesis;cell wall organization	molecular_function;catalytic activity;hydrolase activity;hydrolase activity, acting on ester bonds	-	K01051|E3.1.1.11; pectinesterase [EC:3.1.1.11]	ko00040(Metabolism);ko01100(Metabolism);ko02020(Environmental Information Processing)
TRINITY_DN29556_c0_g2	-1.9917	1.73e-07	predicted protein [Hordeum vulgare subsp. vulgare]	-	-	-	-	-	-	-
TRINITY_DN36233_c1_g7	-1.8022	1.74e-07	uncharacterized protein LOC111290962 [Durio zibethinus]	-	-	-	-	-	-	-
TRINITY_DN26906_c0_g1	-6.9346	1.75e-07	PREDICTED: multiprotein-bridging factor 1b [Capsicum annuum]	Multiprotein-bridging factor 1b OS=Arabidopsis thaliana OX=3702 GN=MBF1B PE=2 SV=1	Multiprotein bridging factor 1;Helix-turn-helix;Helix-turn-helix domain	-	-	-	-	-
TRINITY_DN35817_c0_g1	6.9973	1.75e-07	PREDICTED: cytochrome P450 4C1-like [Gossypium raimondii]	-	-	-	molecular_function;catalytic activity;oxidoreductase activity;binding	-	-	-
TRINITY_DN36402_c1_g3	-6.0549	1.8e-07	hypothetical protein GOBAR_AA29539 [Gossypium barbadense]	-	Domain of unknown function (DUF4283);RNA recognition motif. (a.k.a. RRM, RBD, or RNP domain)	-	-	-	-	-
TRINITY_DN30397_c0_g1	-1.8889	1.81e-07	protein POLLENLESS 3-LIKE 2 [Herrania umbratica]	Protein POLLENLESS 3-LIKE 2 OS=Arabidopsis thaliana OX=3702 GN=At3g51280 PE=2 SV=1	Tetratricopeptide repeat;Tetratricopeptide repeat;Tetratricopeptide repeat;Tetratricopeptide repeat;Tetratricopeptide repeat;Tetratricopeptide repeat;Tetratricopeptide repeat;Tetratricopeptide repeat;Tetratricopeptide repeat;Tetratricopeptide repeat	-	-	-	-	-
TRINITY_DN35421_c1_g1	1.6699	1.86e-07	PREDICTED: uncharacterized WD repeat-containing protein C2A9.03-like [Gossypium hirsutum]	Katanin p80 WD40 repeat-containing subunit B1 homolog OS=Arabidopsis thaliana OX=3702 GN=At5g23430 PE=2 SV=3	WD domain, G-beta repeat;Anaphase-promoting complex subunit 4 WD40 domain	-	-	-	-	-
TRINITY_DN35114_c1_g4	1.3714	1.9e-07	hypothetical protein GOBAR_DD16224 [Gossypium barbadense]	-	-	-	-	cellular_component;membrane;intrinsic component of membrane;membrane part;integral component of membrane	-	-
TRINITY_DN30835_c2_g7	-6.9131	1.91e-07	-	-	Eukaryotic cytochrome b561	-	-	-	-	-
TRINITY_DN25387_c0_g1	1.7505	1.96e-07	PREDICTED: peroxidase 2-like [Populus euphratica]	Peroxidase P7 OS=Brassica rapa subsp. rapa OX=51350 PE=1 SV=3	Peroxidase;Peroxidase	biological_process;response to stimulus;cellular process;metabolic process	molecular_function;catalytic activity;binding;oxidoreductase activity	-	-	-
TRINITY_DN28507_c0_g1	-3.772	1.96e-07	-	-	-	-	-	-	-	-
TRINITY_DN34973_c1_g1	1.0096	1.96e-07	hypothetical protein B456_007G297300 [Gossypium raimondii]	Aminopeptidase P2 OS=Arabidopsis thaliana OX=3702 GN=APP2 PE=2 SV=1	Metallopeptidase family M24;Creatinase/Prolidase N-terminal domain;Creatinase/Prolidase N-terminal domain	-	molecular_function;binding;ion binding;cation binding;catalytic activity;metal ion binding;hydrolase activity	-	-	-
TRINITY_DN32638_c1_g1	-1.5564	1.97e-07	PREDICTED: laccase-14-like [Gossypium raimondii]	Protein EXORDIUM-like 2 OS=Arabidopsis thaliana OX=3702 GN=EXL2 PE=2 SV=1	Phosphate-induced protein 1 conserved region;Multicopper oxidase;Multicopper oxidase	metabolic process;biological_process;oxidation-reduction process	molecular_function;binding;metal ion binding;ion binding;cation binding;transition metal ion binding;catalytic activity;oxidoreductase activity;copper ion binding	-	-	-
TRINITY_DN32592_c0_g3	6.7762	1.99e-07	probable glucose transporter rco-3 [Quercus suber]	Sugar transport protein MST3 OS=Oryza sativa subsp. japonica OX=39947 GN=MST3 PE=2 SV=1	Sugar (and other) transporter;Major Facilitator Superfamily	-	molecular_function;transporter activity	-	-	-
TRINITY_DN31034_c1_g4	-1.8017	1.99e-07	protein NRT1/ PTR FAMILY 7.1-like isoform X1 [Durio zibethinus]	Protein NRT1/ PTR FAMILY 7.1 OS=Arabidopsis thaliana OX=3702 GN=NPF7.1 PE=2 SV=1	POT family	-	-	cellular_component;membrane	-	-
TRINITY_DN29958_c0_g1	2.8932	2.01e-07	transcription factor TCP18-like [Durio zibethinus]	Transcription factor TCP12 OS=Arabidopsis thaliana OX=3702 GN=TCP12 PE=2 SV=1	TCP family transcription factor	-	-	-	-	-
TRINITY_DN35328_c2_g3	1.611	2.06e-07	PREDICTED: ABC transporter G family member 25-like [Gossypium arboreum]	ABC transporter G family member 25 OS=Arabidopsis thaliana OX=3702 GN=ABCG25 PE=2 SV=1	ABC transporter;AAA domain, putative AbiEii toxin, Type IV TA system;RecF/RecN/SMC N terminal domain;IstB-like ATP binding protein	-	nucleotide binding;molecular_function;binding;drug binding;purine nucleotide binding;adenyl nucleotide binding;ribonucleotide binding;purine ribonucleotide binding;adenyl ribonucleotide binding;purine ribonucleoside triphosphate binding;small molecule binding;ion binding;anion binding;organic cyclic compound binding;carbohydrate derivative binding;nucleoside phosphate binding;heterocyclic compoun…	cellular_component;membrane;intrinsic component of membrane;membrane part;integral component of membrane	-	-
TRINITY_DN31056_c2_g2	-7.1933	2.08e-07	hypothetical protein MANES_06G059200 [Manihot esculenta]	-	-	-	-	-	-	-
TRINITY_DN32957_c2_g1	-1.3754	2.09e-07	protein NETWORKED 3A-like [Durio zibethinus]	Protein NETWORKED 3C OS=Arabidopsis thaliana OX=3702 GN=NET3C PE=1 SV=1	KIP1-like protein	-	-	-	-	-
TRINITY_DN34081_c0_g1	-3.0991	2.09e-07	LOW QUALITY PROTEIN: probable pectinesterase 68 [Herrania umbratica]	Probable pectinesterase 68 OS=Arabidopsis thaliana OX=3702 GN=PME68 PE=2 SV=1	Pectinesterase	biological_process;cellular process;cellular component organization;external encapsulating structure organization;cell wall organization or biogenesis;cell wall organization;cellular component organization or biogenesis;polysaccharide catabolic process;metabolic process;carbohydrate metabolic process;polysaccharide metabolic process;catabolic process;macromolecule catabolic process;galacturonan m…	molecular_function;catalytic activity;hydrolase activity;hydrolase activity, acting on ester bonds;carboxylic ester hydrolase activity;pectinesterase activity;aspartyl esterase activity	cellular_component;cell;external encapsulating structure;cell part;cell periphery;cell wall	-	-
TRINITY_DN31533_c1_g1	-3.6759	2.15e-07	mitochondrial Mn-superoxide dismutase-1 [Spirogyra sp. KG0101]	Superoxide dismutase [Mn] 1, mitochondrial OS=Arabidopsis thaliana OX=3702 GN=MSD1 PE=1 SV=2	Iron/manganese superoxide dismutases, C-terminal domain;Iron/manganese superoxide dismutases, alpha-hairpin domain	defense response;response to stress;biological_process;response to external stimulus;response to biotic stimulus;response to other organism;response to bacterium;response to external biotic stimulus;response to stimulus;multi-organism process;defense response to other organism;metabolic process;reactive oxygen species metabolic process;cellular process;cellular metabolic process;response to osmot…	molecular_function;catalytic activity;oxidoreductase activity;antioxidant activity;oxidoreductase activity, acting on superoxide radicals as acceptor;binding;metal ion binding;ion binding;cation binding;transition metal ion binding;copper ion binding;superoxide dismutase activity	intracellular;cellular_component;cell;cytoplasm;intracellular membrane-bounded organelle;organelle;membrane-bounded organelle;intracellular organelle;intracellular part;cytoplasmic part;cell part;mitochondrion	K04564|SOD2; superoxide dismutase, Fe-Mn family [EC:1.15.1.1]	ko04013(Environmental Information Processing);ko04068(Environmental Information Processing);ko04146(Cellular Processes);ko04211(Organismal Systems);ko04212(Organismal Systems);ko04213(Organismal Systems)
TRINITY_DN35292_c1_g9	1.7077	2.16e-07	hypothetical protein GOBAR_DD22264 [Gossypium barbadense]	Metalloendoproteinase 5-MMP OS=Arabidopsis thaliana OX=3702 GN=5MMP PE=1 SV=1	Matrixin;Putative peptidoglycan binding domain	-	molecular_function;catalytic activity;peptidase activity;peptidase activity, acting on L-amino acid peptides;hydrolase activity;catalytic activity, acting on a protein;binding;ion binding;cation binding;metal ion binding;metallopeptidase activity	-	-	-
TRINITY_DN33225_c1_g5	3.1529	2.16e-07	PREDICTED: uncharacterized protein LOC108454232 [Gossypium arboreum]	Uridine nucleosidase 1 OS=Arabidopsis thaliana OX=3702 GN=URH1 PE=1 SV=2	Inosine-uridine preferring nucleoside hydrolase	-	-	-	-	-
TRINITY_DN30996_c0_g2	2.9125	2.2e-07	hypothetical protein B456_009G0810001 [Gossypium raimondii]	Benzaldehyde dehydrogenase (NAD(+)) OS=Arabidopsis thaliana OX=3702 GN=AAO4 PE=1 SV=2	Molybdopterin-binding domain of aldehyde dehydrogenase	-	molecular_function;binding;ion binding;cation binding;catalytic activity;cofactor binding;metal cluster binding;metal ion binding;oxidoreductase activity;iron-sulfur cluster binding	-	-	-
TRINITY_DN35265_c0_g2	6.9589	2.21e-07	-	-	-	-	-	-	-	-
TRINITY_DN33705_c2_g1	1.2694	2.23e-07	tRNA-specific adenosine deaminase-like protein 3 [Gossypium arboreum]	tRNA-specific adenosine deaminase TAD3 OS=Arabidopsis thaliana OX=3702 GN=TAD3 PE=1 SV=1	Cytidine and deoxycytidylate deaminase zinc-binding region	-	molecular_function;binding;metal ion binding;ion binding;cation binding;transition metal ion binding;zinc ion binding;catalytic activity	-	-	-
TRINITY_DN33534_c1_g10	-6.6712	2.25e-07	predicted protein [Physcomitrella patens]	Probable pyridoxal 5&apos	SOR/SNZ family;Thiazole biosynthesis protein ThiG	metabolic process;nitrogen compound metabolic process;biological_process;biosynthetic process;cellular process;heterocycle biosynthetic process;cellular nitrogen compound metabolic process;cellular metabolic process;cellular biosynthetic process;cellular nitrogen compound biosynthetic process;heterocycle metabolic process;organic substance metabolic process;pyridine-containing compound metabolic …	molecular_function;catalytic activity;lyase activity	-	-	-
TRINITY_DN31472_c1_g7	2.2034	2.28e-07	PREDICTED: ethylene-responsive transcription factor 1B-like [Gossypium raimondii]	Ethylene-responsive transcription factor 1B OS=Arabidopsis thaliana OX=3702 GN=ERF1B PE=1 SV=2	AP2 domain	metabolic process;nucleobase-containing compound metabolic process;cellular aromatic compound metabolic process;nitrogen compound metabolic process;biological_process;biosynthetic process;macromolecule biosynthetic process;cellular process;gene expression;RNA metabolic process;heterocycle biosynthetic process;aromatic compound biosynthetic process;RNA biosynthetic process;cellular nitrogen compou…	-	-	K14516|ERF1; ethylene-responsive transcription factor 1	ko04016(Environmental Information Processing);ko04075(Environmental Information Processing)
TRINITY_DN32189_c2_g1	1.3442	2.32e-07	hypothetical protein GOBAR_DD01019 [Gossypium barbadense]	Probable protein phosphatase 2C 73 OS=Arabidopsis thaliana OX=3702 GN=PPC6-7 PE=2 SV=1	-	metabolic process;cellular protein modification process;phosphorus metabolic process;phosphate-containing compound metabolic process;nitrogen compound metabolic process;biological_process;cellular process;dephosphorylation;protein metabolic process;protein modification process;macromolecule metabolic process;macromolecule modification;cellular metabolic process;primary metabolic process;cellular …	molecular_function;catalytic activity;phosphoprotein phosphatase activity;hydrolase activity;hydrolase activity, acting on ester bonds;phosphatase activity;phosphoric ester hydrolase activity;catalytic activity, acting on a protein;protein serine/threonine phosphatase activity	-	-	-
TRINITY_DN35323_c4_g1	4.1312	2.32e-07	Oxoglutarate/iron-dependent dioxygenase [Corchorus olitorius]	1-aminocyclopropane-1-carboxylate oxidase homolog 1 OS=Arabidopsis thaliana OX=3702 GN=At1g06620 PE=2 SV=1	non-haem dioxygenase in morphine synthesis N-terminal;2OG-Fe(II) oxygenase superfamily	-	-	-	-	-
TRINITY_DN34406_c2_g4	4.5575	2.34e-07	-	-	-	-	-	-	-	-
TRINITY_DN31809_c0_g9	1.1739	2.39e-07	hypothetical protein GOBAR_DD06063 [Gossypium barbadense]	Transcription factor bHLH147 OS=Arabidopsis thaliana OX=3702 GN=BHLH147 PE=1 SV=1	-	-	protein binding;molecular_function;binding;protein dimerization activity	-	-	-
TRINITY_DN33587_c0_g2	-1.3495	2.4e-07	PREDICTED: uncharacterized protein At5g41620 [Theobroma cacao]	Uncharacterized protein At5g41620 OS=Arabidopsis thaliana OX=3702 GN=At5g41620 PE=2 SV=2	-	-	-	-	-	-
TRINITY_DN30853_c0_g6	-2.4446	2.47e-07	uncharacterized protein LOC111995381 [Quercus suber]	-	-	-	-	-	-	-
TRINITY_DN34127_c0_g1	-1.0433	2.47e-07	PREDICTED: protein ASPARTIC PROTEASE IN GUARD CELL 2-like [Gossypium raimondii]	Aspartyl protease family protein At5g10770 OS=Arabidopsis thaliana OX=3702 GN=At5g10770 PE=2 SV=1	Xylanase inhibitor C-terminal;Eukaryotic aspartyl protease	-	molecular_function;catalytic activity;hydrolase activity	-	-	-
TRINITY_DN34069_c0_g5	-3.1486	2.48e-07	PREDICTED: protein ECERIFERUM 1-like [Gossypium raimondii]	Protein ECERIFERUM 1 OS=Arabidopsis thaliana OX=3702 GN=CER1 PE=1 SV=1	WAX2 C-terminal domain;Fatty acid hydroxylase superfamily	metabolic process;biological_process;organic acid metabolic process;lipid metabolic process;fatty acid metabolic process;lipid biosynthetic process;biosynthetic process;cellular process;organic acid biosynthetic process;carboxylic acid metabolic process;monocarboxylic acid metabolic process;oxoacid metabolic process;cellular metabolic process;primary metabolic process;cellular biosynthetic proces…	molecular_function;binding;metal ion binding;ion binding;cation binding;transition metal ion binding;catalytic activity;oxidoreductase activity;iron ion binding	cellular_component;membrane;intrinsic component of membrane;membrane part;integral component of membrane	K15404|K15404, CER1; aldehyde decarbonylase [EC:4.1.99.5]	ko00073(Metabolism);ko01110(Metabolism)
TRINITY_DN31486_c1_g4	-7.1375	2.54e-07	predicted protein, partial [Ostreococcus lucimarinus CCE9901]	NADH dehydrogenase [ubiquinone] flavoprotein 1, mitochondrial OS=Arabidopsis thaliana OX=3702 GN=At5g08530 PE=1 SV=1	NADH-ubiquinone oxidoreductase-F iron-sulfur binding region;Respiratory-chain NADH dehydrogenase 51 Kd subunit;SLBB domain	-	molecular_function;binding;small molecule binding;organic cyclic compound binding;nucleoside phosphate binding;heterocyclic compound binding;catalytic activity;oxidoreductase activity;oxidoreductase activity, acting on NAD(P)H;nucleotide binding;cofactor binding	-	-	-
TRINITY_DN32569_c1_g4	-1.2478	2.55e-07	PREDICTED: ethylene-responsive transcription factor 4-like [Gossypium arboreum]	Ethylene-responsive transcription factor 4 OS=Nicotiana sylvestris OX=4096 GN=ERF4 PE=2 SV=1	AP2 domain	metabolic process;nucleobase-containing compound metabolic process;cellular aromatic compound metabolic process;nitrogen compound metabolic process;biological_process;biosynthetic process;macromolecule biosynthetic process;cellular process;gene expression;RNA metabolic process;heterocycle biosynthetic process;aromatic compound biosynthetic process;RNA biosynthetic process;cellular nitrogen compou…	-	-	-	-
TRINITY_DN27456_c0_g1	-4.5207	2.58e-07	-	-	-	-	-	-	-	-
TRINITY_DN31101_c3_g6	-6.6191	2.6e-07	long-chain-fatty-acid--CoA ligase 1-like [Quercus suber]	Long chain acyl-CoA synthetase 9, chloroplastic OS=Arabidopsis thaliana OX=3702 GN=LACS9 PE=1 SV=1	AMP-binding enzyme	-	-	-	-	-
TRINITY_DN36222_c1_g3	1.5042	2.61e-07	hypothetical protein GOBAR_DD36761 [Gossypium barbadense]	Serine/threonine-protein kinase HT1 OS=Arabidopsis thaliana OX=3702 GN=HT1 PE=1 SV=1	Protein kinase domain;Protein tyrosine kinase	metabolic process;phosphorus metabolic process;phosphate-containing compound metabolic process;biological_process;cellular process;cellular metabolic process;phosphorylation	molecular_function;catalytic activity;transferase activity;transferase activity, transferring phosphorus-containing groups;kinase activity	-	-	-
TRINITY_DN16152_c0_g1	3.8593	2.64e-07	isocitrate lyase [Quercus suber]	Isocitrate lyase OS=Cucurbita maxima OX=3661 PE=2 SV=1	Isocitrate lyase family	-	molecular_function;catalytic activity	-	K01637|E4.1.3.1, aceA; isocitrate lyase [EC:4.1.3.1]	ko00630(Metabolism);ko01100(Metabolism);ko01110(Metabolism);ko01120(Metabolism);ko01200(Metabolism)
TRINITY_DN35857_c2_g8	-7.0249	2.65e-07	opsin-1-like [Quercus suber]	-	Bacteriorhodopsin-like protein	-	-	-	-	-
TRINITY_DN31667_c2_g11	-1.8361	2.67e-07	DnaJ protein, partial [Solanum nigrum]	Chaperone protein dnaJ 10 OS=Arabidopsis thaliana OX=3702 GN=ATJ10 PE=2 SV=2	-	-	-	-	-	-
TRINITY_DN35590_c3_g5	1.4459	2.67e-07	PREDICTED: probable transcription factor RL9 [Theobroma cacao]	Putative Myb family transcription factor At1g14600 OS=Arabidopsis thaliana OX=3702 GN=At1g14600 PE=2 SV=2	Myb-like DNA-binding domain	metabolic process;nucleobase-containing compound metabolic process;cellular aromatic compound metabolic process;nitrogen compound metabolic process;biological_process;biosynthetic process;macromolecule biosynthetic process;cellular process;gene expression;RNA metabolic process;heterocycle biosynthetic process;aromatic compound biosynthetic process;RNA biosynthetic process;cellular nitrogen compou…	-	-	-	-
TRINITY_DN31340_c0_g3	-1.1768	2.68e-07	PREDICTED: transcription factor bHLH14 [Theobroma cacao]	Transcription factor bHLH14 OS=Arabidopsis thaliana OX=3702 GN=BHLH14 PE=1 SV=1	bHLH-MYC and R2R3-MYB transcription factors N-terminal;Helix-loop-helix DNA-binding domain	-	molecular_function;binding	-	K13422|MYC2; transcription factor MYC2	ko04016(Environmental Information Processing);ko04075(Environmental Information Processing)
TRINITY_DN28608_c0_g1	7.0266	2.71e-07	hypothetical protein VITISV_041406 [Vitis vinifera]	Retrovirus-related Pol polyprotein from transposon RE2 OS=Arabidopsis thaliana OX=3702 GN=RE2 PE=4 SV=1	Reverse transcriptase (RNA-dependent DNA polymerase)	-	-	-	-	-
TRINITY_DN36622_c1_g1	1.5305	2.71e-07	PREDICTED: high affinity nitrate transporter 2.5-like [Gossypium hirsutum]	High affinity nitrate transporter 2.5 OS=Arabidopsis thaliana OX=3702 GN=NRT2.5 PE=1 SV=1	Major Facilitator Superfamily	transport;biological_process;localization;establishment of localization;transmembrane transport	-	cellular_component;membrane;intrinsic component of membrane;membrane part;integral component of membrane	K02575|NRT, narK, nrtP, nasA; MFS transporter, NNP family, nitrate/nitrite transporter	ko00910(Metabolism)
TRINITY_DN32569_c1_g5	-6.9175	2.71e-07	predicted protein [Hordeum vulgare subsp. vulgare]	Glucose-6-phosphate 1-dehydrogenase, cytoplasmic isoform 2 OS=Arabidopsis thaliana OX=3702 GN=ACG12 PE=2 SV=1	Glucose-6-phosphate dehydrogenase, C-terminal domain;Glucose-6-phosphate dehydrogenase, NAD binding domain	biological_process;metabolic process	-	-	K00036|G6PD, zwf; glucose-6-phosphate 1-dehydrogenase [EC:1.1.1.49 1.1.1.363]	ko00030(Metabolism);ko00480(Metabolism);ko01100(Metabolism);ko01110(Metabolism);ko01120(Metabolism);ko01130(Metabolism);ko01200(Metabolism)
TRINITY_DN33399_c1_g8	-1.4374	2.74e-07	ATPase family AAA domain-containing protein 3-like [Herrania umbratica]	26S proteasome regulatory subunit 6A homolog OS=Solanum lycopersicum OX=4081 GN=TBP1 PE=2 SV=1	Domain of unknown function (DUF3523);ATPase family associated with various cellular activities (AAA);AAA ATPase domain	-	nucleotide binding;molecular_function;binding;drug binding;purine nucleotide binding;adenyl nucleotide binding;ribonucleotide binding;purine ribonucleotide binding;adenyl ribonucleotide binding;purine ribonucleoside triphosphate binding;small molecule binding;ion binding;anion binding;organic cyclic compound binding;carbohydrate derivative binding;nucleoside phosphate binding;heterocyclic compoun…	-	-	-
TRINITY_DN3359_c0_g1	-5.3166	2.75e-07	predicted protein [Hordeum vulgare subsp. vulgare]	Ornithine decarboxylase OS=Datura stramonium OX=4076 PE=2 SV=1	Pyridoxal-dependent decarboxylase, pyridoxal binding domain;Pyridoxal-dependent decarboxylase, C-terminal sheet domain	metabolic process;cellular biogenic amine metabolic process;polyamine metabolic process;nitrogen compound metabolic process;biological_process;biosynthetic process;amine metabolic process;amine biosynthetic process;cellular process;cellular nitrogen compound metabolic process;cellular biogenic amine biosynthetic process;cellular amine metabolic process;cellular metabolic process;cellular biosynth…	molecular_function;catalytic activity	-	K01581|E4.1.1.17, ODC1, speC, speF; ornithine decarboxylase [EC:4.1.1.17]	ko00330(Metabolism);ko00480(Metabolism);ko01100(Metabolism);ko01110(Metabolism);ko01130(Metabolism)
TRINITY_DN27053_c0_g1	-2.7313	2.76e-07	uncharacterized protein LOC111289839 isoform X1 [Durio zibethinus]	-	PB1 domain	-	-	-	-	-
TRINITY_DN32833_c5_g1	7.1108	2.78e-07	hypothetical protein GOBAR_AA27710 [Gossypium barbadense]	Putative disease resistance protein At1g63350 OS=Arabidopsis thaliana OX=3702 GN=At1g63350 PE=3 SV=1	-	-	-	-	-	-
TRINITY_DN23091_c0_g1	6.2713	2.85e-07	uncharacterized protein LOC112013498 [Quercus suber]	-	Major Facilitator Superfamily	transport;biological_process;carbohydrate transport;carbohydrate transmembrane transport;localization;establishment of localization;transmembrane transport;organic substance transport;monosaccharide transmembrane transport	-	-	-	-
TRINITY_DN30776_c2_g2	-1.1295	2.87e-07	hypothetical protein GOBAR_AA10176 [Gossypium barbadense]	Dof zinc finger protein DOF5.4 OS=Arabidopsis thaliana OX=3702 GN=DOF5.4 PE=2 SV=2	Dof domain, zinc finger	-	-	-	-	-
TRINITY_DN27596_c0_g1	-6.9938	2.91e-07	short/branched chain specific acyl-CoA dehydrogenase, mitochondrial-like [Quercus suber]	Isovaleryl-CoA dehydrogenase, mitochondrial OS=Oryza sativa subsp. japonica OX=39947 GN=Os05g0125500 PE=2 SV=2	Acyl-CoA dehydrogenase, C-terminal domain;Acyl-CoA dehydrogenase, N-terminal domain;Acyl-CoA dehydrogenase, middle domain;Acyl-CoA dehydrogenase, C-terminal domain	-	molecular_function;catalytic activity;oxidoreductase activity	-	-	-
TRINITY_DN32892_c2_g11	-6.9607	2.92e-07	-	-	-	-	-	-	-	-
TRINITY_DN31677_c3_g1	1.0764	2.93e-07	hypothetical protein GOBAR_DD29016 [Gossypium barbadense]	Probable sucrose-phosphate synthase 3 OS=Arabidopsis thaliana OX=3702 GN=SPS3 PE=2 SV=1	Glycosyl transferases group 1;Glycosyl transferases group 1;Sucrose-6F-phosphate phosphohydrolase;Sucrose synthase;Glycosyltransferase Family 4;Glycosyl transferase 4-like domain	metabolic process;carbohydrate metabolic process;disaccharide metabolic process;biological_process;oligosaccharide metabolic process;cellular process;cellular metabolic process;primary metabolic process;cellular carbohydrate metabolic process;organic substance metabolic process;sucrose metabolic process	molecular_function;catalytic activity;UDP-glycosyltransferase activity;transferase activity;transferase activity, transferring glycosyl groups;transferase activity, transferring hexosyl groups;UDP-glucosyltransferase activity;glucosyltransferase activity;sucrose-phosphate synthase activity;sucrose synthase activity	-	K00696|E2.4.1.14; sucrose-phosphate synthase [EC:2.4.1.14]	ko00500(Metabolism);ko01100(Metabolism);ko01110(Metabolism)
TRINITY_DN32715_c1_g3	-5.3057	3.01e-07	-	-	bZIP transcription factor;Basic region leucine zipper	-	-	-	-	-
TRINITY_DN15962_c0_g1	-4.7735	3.02e-07	uncharacterized protein LOC111985615 [Quercus suber]	-	-	-	-	-	-	-
TRINITY_DN26163_c0_g1	-6.6458	3.04e-07	PREDICTED: S-norcoclaurine synthase 2-like [Gossypium hirsutum]	S-norcoclaurine synthase 2 OS=Papaver somniferum OX=3469 GN=NCS2 PE=1 SV=1	Pathogenesis-related protein Bet v I family	response to stress;biological_process;response to stimulus;response to biotic stimulus;defense response	-	-	-	-
TRINITY_DN31317_c0_g1	3.5134	3.04e-07	PREDICTED: uncharacterized protein LOC8259533 [Ricinus communis]	-	-	-	-	-	-	-
TRINITY_DN28686_c0_g1	-6.9678	3.07e-07	-	-	-	-	-	-	-	-
TRINITY_DN31318_c1_g1	-1.2916	3.1e-07	homeobox-leucine zipper protein ATHB-12-like [Durio zibethinus]	Homeobox-leucine zipper protein ATHB-7 OS=Arabidopsis thaliana OX=3702 GN=ATHB-7 PE=1 SV=2	Homeobox domain;Homeobox associated leucine zipper	metabolic process;nitrogen compound metabolic process;biological_process;protein metabolic process;macromolecule metabolic process;primary metabolic process;organic substance metabolic process;organonitrogen compound metabolic process;proteolysis	molecular_function;catalytic activity;hydrolase activity;catalytic activity, acting on a protein;peptidase activity	cellular_component;membrane;intrinsic component of membrane;membrane part;integral component of membrane	-	-
TRINITY_DN31495_c3_g3	-6.9385	3.1e-07	-	-	-	-	-	-	-	-
TRINITY_DN35480_c4_g2	6.9619	3.17e-07	E3 ubiquitin-protein ligase RGLG5-like [Herrania umbratica]	E3 ubiquitin-protein ligase RGLG5 OS=Arabidopsis thaliana OX=3702 GN=RGLG5 PE=1 SV=1	-	-	-	-	-	-
TRINITY_DN32169_c0_g4	-6.8917	3.2e-07	PREDICTED: uncharacterized protein LOC107923864 [Gossypium hirsutum]	-	Agenet domain	metabolic process;nitrogen compound metabolic process;biological_process;protein metabolic process;macromolecule metabolic process;primary metabolic process;organic substance metabolic process;organonitrogen compound metabolic process;proteolysis	molecular_function;catalytic activity;peptidase activity;exopeptidase activity;peptidase activity, acting on L-amino acid peptides;hydrolase activity;catalytic activity, acting on a protein;carboxypeptidase activity	-	-	-
TRINITY_DN31750_c1_g10	-6.5776	3.2e-07	glycerophosphocholine permease GIT4-like [Quercus suber]	Putative inorganic phosphate transporter 1-13 OS=Oryza sativa subsp. japonica OX=39947 GN=PHT1-13 PE=3 SV=2	Sugar (and other) transporter;Major Facilitator Superfamily	-	-	-	-	-
TRINITY_DN32901_c0_g1	1.5569	3.21e-07	-	-	-	-	-	-	-	-
TRINITY_DN43950_c0_g1	-6.9085	3.23e-07	cytochrome b2, mitochondrial-like [Quercus suber]	Peroxisomal (S)-2-hydroxy-acid oxidase GLO4 OS=Arabidopsis thaliana OX=3702 GN=GLO4 PE=2 SV=1	FMN-dependent dehydrogenase;Cytochrome b5-like Heme/Steroid binding domain	-	-	-	K11517|HAO; (S)-2-hydroxy-acid oxidase [EC:1.1.3.15]	ko00630(Metabolism);ko01100(Metabolism);ko01110(Metabolism);ko01120(Metabolism);ko01130(Metabolism);ko01200(Metabolism);ko04146(Cellular Processes)
TRINITY_DN30227_c0_g4	-1.7198	3.29e-07	zinc finger protein ZAT12-like [Durio zibethinus]	Zinc finger protein ZAT12 OS=Arabidopsis thaliana OX=3702 GN=ZAT12 PE=2 SV=1	C2H2-type zinc finger;C2H2-type zinc finger	-	molecular_function;binding;metal ion binding;ion binding;cation binding;transition metal ion binding;zinc ion binding	-	-	-
TRINITY_DN24701_c0_g1	-5.8641	3.3e-07	-	-	-	-	-	-	-	-
TRINITY_DN33362_c2_g1	1.3064	3.3e-07	PREDICTED: U-box domain-containing protein 52-like [Gossypium arboreum]	U-box domain-containing protein 35 OS=Arabidopsis thaliana OX=3702 GN=PUB35 PE=2 SV=2	Universal stress protein family;Protein tyrosine kinase;Protein kinase domain	-	molecular_function;catalytic activity	-	-	-
TRINITY_DN36445_c0_g7	1.0749	3.33e-07	PREDICTED: histone-lysine N-methyltransferase, H3 lysine-9 specific SUVH1-like [Gossypium hirsutum]	Histone-lysine N-methyltransferase, H3 lysine-9 specific SUVH1 OS=Nicotiana tabacum OX=4097 GN=SUVH1 PE=1 SV=1	SAD/SRA domain;Pre-SET motif;SET domain	chromosome organization;metabolic process;histone modification;chromatin organization;cellular protein modification process;protein methylation;nitrogen compound metabolic process;organelle organization;biological_process;protein alkylation;cellular process;cellular component organization;covalent chromatin modification;histone methylation;peptidyl-lysine methylation;peptidyl-amino acid modificat…	protein binding;molecular_function;binding;metal ion binding;ion binding;cation binding;transition metal ion binding;catalytic activity;methyltransferase activity;N-methyltransferase activity;protein methyltransferase activity;S-adenosylmethionine-dependent methyltransferase activity;lysine N-methyltransferase activity;protein-lysine N-methyltransferase activity;transferase activity;transferase a…	intracellular;cellular_component;cell;intracellular membrane-bounded organelle;organelle;membrane-bounded organelle;non-membrane-bounded organelle;intracellular organelle;intracellular non-membrane-bounded organelle;intracellular part;cell part;chromosome;nucleus	K11420|EHMT; [histone H3]-lysine9 N-trimethyltransferase EHMT [EC:2.1.1.355]	ko00310(Metabolism);ko01100(Metabolism);ko04211(Organismal Systems)
TRINITY_DN26098_c0_g2	2.6032	3.45e-07	PREDICTED: CASP-like protein 1D1 [Gossypium arboreum]	CASP-like protein 1D1 OS=Ricinus communis OX=3988 GN=RCOM_0679870 PE=2 SV=1	Domain of unknown function (DUF588)	-	-	cellular_component;membrane	-	-
TRINITY_DN31759_c4_g4	-7.0122	3.45e-07	PREDICTED: flavonoid 3&apos	Flavonoid 3&apos	Cytochrome P450	-	molecular_function;binding;ion binding;cation binding;catalytic activity;metal ion binding;oxidoreductase activity	cellular_component;membrane	-	-
TRINITY_DN32983_c2_g1	-7.1689	3.5e-07	PREDICTED: uncharacterized protein LOC105787503 [Gossypium raimondii]	L10-interacting MYB domain-containing protein OS=Arabidopsis thaliana OX=3702 GN=LIMYB PE=1 SV=1	Myb/SANT-like DNA-binding domain	-	-	-	-	-
TRINITY_DN37252_c1_g1	-1.2863	3.52e-07	-	-	-	-	-	-	-	-
TRINITY_DN37200_c3_g6	3.4896	3.53e-07	udp-glucose 6-dehydrogenase 3 [Quercus suber]	-	Glycosyl hydrolase family 12	-	-	-	-	-
TRINITY_DN34698_c0_g3	-6.8443	3.56e-07	PREDICTED: serine-threonine kinase receptor-associated protein-like isoform X2 [Gossypium hirsutum]	Guanine nucleotide-binding protein subunit beta-1 OS=Nicotiana tabacum OX=4097 PE=1 SV=1	WD domain, G-beta repeat	metabolic process;phosphorus metabolic process;phosphate-containing compound metabolic process;biological_process;cellular process;cellular metabolic process;phosphorylation	molecular_function;catalytic activity;transferase activity;transferase activity, transferring phosphorus-containing groups;kinase activity	-	-	-
TRINITY_DN34922_c2_g4	-7.0465	3.57e-07	uncharacterized protein LOC111985615 [Quercus suber]	-	-	-	-	-	-	-
TRINITY_DN37005_c1_g1	-4.1974	3.58e-07	unknown [Lotus japonicus]	Heat shock cognate 70 kDa protein OS=Petunia hybrida OX=4102 GN=HSP70 PE=2 SV=1	Hsp70 protein	-	nucleotide binding;molecular_function;binding;drug binding;purine nucleotide binding;adenyl nucleotide binding;ribonucleotide binding;purine ribonucleotide binding;adenyl ribonucleotide binding;purine ribonucleoside triphosphate binding;small molecule binding;ion binding;anion binding;organic cyclic compound binding;carbohydrate derivative binding;nucleoside phosphate binding;heterocyclic compoun…	-	-	-
TRINITY_DN32166_c0_g4	-6.5856	3.6e-07	-	-	-	-	-	-	-	-
TRINITY_DN34632_c0_g4	-1.9658	3.62e-07	PREDICTED: uncharacterized protein LOC108485451 [Gossypium arboreum]	-	-	-	-	cellular_component;membrane	-	-
TRINITY_DN32446_c3_g3	-2.8344	3.64e-07	-	-	-	-	-	-	-	-
TRINITY_DN34057_c0_g3	1.3763	3.67e-07	PREDICTED: metacaspase-9-like [Gossypium arboreum]	Metacaspase-9 OS=Arabidopsis thaliana OX=3702 GN=AMC9 PE=1 SV=1	Caspase domain;Caspase domain	-	-	-	-	-
TRINITY_DN30875_c0_g1	-6.0169	3.67e-07	protein-glutamate O-methyltransferase C1393.13-like [Quercus suber]	-	Protein of unknown function DUF89	-	-	-	-	-
TRINITY_DN30820_c0_g7	-7.0427	3.69e-07	actin-related protein 3 [Quercus suber]	Actin-related protein 3 OS=Arabidopsis thaliana OX=3702 GN=ARP3 PE=1 SV=1	Actin	-	-	-	-	-
TRINITY_DN28734_c0_g1	-6.5617	3.7e-07	12 kda heat shock protein [Quercus suber]	-	Heat shock protein 9/12	-	-	-	-	-
TRINITY_DN31009_c0_g4	-1.89	3.74e-07	unknown [Medicago truncatula]	Elongation factor 1-alpha OS=Daucus carota OX=4039 PE=1 SV=1	Elongation factor Tu GTP binding domain	metabolic process;translation;peptide metabolic process;nitrogen compound metabolic process;biological_process;biosynthetic process;macromolecule biosynthetic process;cellular process;gene expression;protein metabolic process;cellular nitrogen compound metabolic process;cellular macromolecule biosynthetic process;peptide biosynthetic process;macromolecule metabolic process;cellular amide metaboli…	molecular_function;catalytic activity;nucleoside-triphosphatase activity;pyrophosphatase activity;hydrolase activity;hydrolase activity, acting on acid anhydrides;hydrolase activity, acting on acid anhydrides, in phosphorus-containing anhydrides;nucleic acid binding;RNA binding;binding;translation factor activity, RNA binding;organic cyclic compound binding;heterocyclic compound binding;nucleotid…	intracellular;cellular_component;cell;intracellular part;cell part;cytoplasm	-	-
TRINITY_DN32744_c1_g2	-6.8904	3.74e-07	basic form of pathogenesis-related protein 1 [Citrus clementina]	Pathogenesis-related protein 1A1 OS=Solanum lycopersicum OX=4081 PE=2 SV=1	Cysteine-rich secretory protein family	-	-	-	K13449|PR1; pathogenesis-related protein 1	ko04016(Environmental Information Processing);ko04075(Environmental Information Processing);ko04626(Organismal Systems)
TRINITY_DN21772_c0_g1	-3.8417	3.79e-07	glutathione S-transferase [Coccomyxa subellipsoidea C-169]	Glutathione S-transferase F9 OS=Arabidopsis thaliana OX=3702 GN=GSTF9 PE=1 SV=1	Glutathione S-transferase, N-terminal domain;Glutathione S-transferase, C-terminal domain;Glutathione S-transferase, C-terminal domain;Glutathione S-transferase, N-terminal domain;Glutathione S-transferase, N-terminal domain;Glutathione S-transferase, C-terminal domain	-	-	-	-	-
TRINITY_DN31748_c3_g6	-1.3385	3.79e-07	PREDICTED: uncharacterized protein LOC108480789 [Gossypium arboreum]	-	-	-	-	cellular_component;membrane	-	-
TRINITY_DN28355_c0_g1	-6.5398	3.81e-07	predicted protein [Hordeum vulgare subsp. vulgare]	Delta(12)-acyl-lipid-desaturase OS=Punica granatum OX=22663 GN=FAD12 PE=2 SV=2	Fatty acid desaturase	-	-	-	-	-
TRINITY_DN30957_c1_g1	1.3451	3.81e-07	PREDICTED: protein ECERIFERUM 1-like [Gossypium raimondii]	Protein ECERIFERUM 2 OS=Arabidopsis thaliana OX=3702 GN=CER2 PE=1 SV=1	Transferase family	multicellular organism development;biological_process;multicellular organismal process;developmental process;gametophyte development;anatomical structure development;metabolic process;biosynthetic process;wax metabolic process;organic substance metabolic process;fatty acid derivative metabolic process;fatty acid derivative biosynthetic process;organic substance biosynthetic process;very long-chai…	molecular_function;catalytic activity;transferase activity;transferase activity, transferring acyl groups;transferase activity, transferring acyl groups other than amino-acyl groups	intracellular;cellular_component;cell;cytoplasm;intracellular membrane-bounded organelle;endomembrane system;organelle;membrane-bounded organelle;intracellular organelle;intracellular part;cytoplasmic part;cell part;nucleus;endoplasmic reticulum	-	-
TRINITY_DN34863_c0_g4	2.8408	3.81e-07	purple acid phosphatase-like isoform X1 [Herrania umbratica]	Fe(3+)-Zn(2+) purple acid phosphatase OS=Phaseolus vulgaris OX=3885 PE=1 SV=3	Calcineurin-like phosphoesterase;Purple acid Phosphatase, N-terminal domain	metabolic process;phosphorus metabolic process;phosphate-containing compound metabolic process;biological_process;cellular process;cellular metabolic process;dephosphorylation	molecular_function;catalytic activity;hydrolase activity;hydrolase activity, acting on ester bonds;phosphatase activity;phosphoric ester hydrolase activity;binding;ion binding;cation binding;metal ion binding;acid phosphatase activity	cellular_component;membrane;intrinsic component of membrane;membrane part;integral component of membrane	-	-
TRINITY_DN31171_c0_g2	-2.6715	3.83e-07	PREDICTED: adenylate isopentenyltransferase 3, chloroplastic-like [Gossypium arboreum]	Adenylate isopentenyltransferase 3, chloroplastic OS=Arabidopsis thaliana OX=3702 GN=IPT3 PE=1 SV=1	IPP transferase;Isopentenyl transferase	metabolic process;nucleobase-containing compound metabolic process;RNA processing;tRNA metabolic process;cellular aromatic compound metabolic process;nitrogen compound metabolic process;biological_process;cellular process;gene expression;RNA metabolic process;ncRNA processing;cellular nitrogen compound metabolic process;ncRNA metabolic process;macromolecule metabolic process;cellular metabolic pr…	-	-	K10760|IPT; adenylate dimethylallyltransferase (cytokinin synthase) [EC:2.5.1.27 2.5.1.112]	ko00908(Metabolism);ko01100(Metabolism);ko01110(Metabolism)
TRINITY_DN31345_c0_g1	1.6221	3.93e-07	hypothetical protein GOBAR_AA27604 [Gossypium barbadense]	Asparagine--tRNA ligase, cytoplasmic 1 OS=Arabidopsis thaliana OX=3702 GN=SYNC1 PE=1 SV=1	tRNA synthetases class II (D, K and N)	metabolic process;peptide metabolic process;nitrogen compound metabolic process;biological_process;biosynthetic process;macromolecule biosynthetic process;cellular process;gene expression;protein metabolic process;cellular nitrogen compound metabolic process;cellular macromolecule biosynthetic process;peptide biosynthetic process;macromolecule metabolic process;cellular amide metabolic process;am…	molecular_function;catalytic activity;ligase activity	-	K01893|NARS, asnS; asparaginyl-tRNA synthetase [EC:6.1.1.22]	ko00970(Genetic Information Processing)
TRINITY_DN31252_c0_g1	-2.8338	3.95e-07	uncharacterized protein LOC112013498 [Quercus suber]	-	Major Facilitator Superfamily	transport;biological_process;carbohydrate transport;carbohydrate transmembrane transport;localization;establishment of localization;transmembrane transport;organic substance transport;monosaccharide transmembrane transport	-	-	-	-
TRINITY_DN35937_c0_g2	-1.1213	3.95e-07	uncharacterized protein LOC111318346 [Durio zibethinus]	-	Protein of unknown function (DUF1666)	-	-	cellular_component;cell;cell part;intracellular;membrane	-	-
TRINITY_DN18539_c0_g1	-1.275	3.96e-07	-	-	-	-	-	-	-	-
TRINITY_DN29193_c0_g1	1.0538	3.97e-07	PREDICTED: uncharacterized protein LOC107936878 [Gossypium hirsutum]	-	-	-	-	cellular_component;membrane	-	-
TRINITY_DN36685_c0_g1	-1.8589	3.97e-07	PREDICTED: PLASMODESMATA CALLOSE-BINDING PROTEIN 1-like [Tarenaya hassleriana]	PLASMODESMATA CALLOSE-BINDING PROTEIN 3 OS=Arabidopsis thaliana OX=3702 GN=PDCB3 PE=1 SV=1	X8 domain	-	-	cellular_component;membrane	-	-
TRINITY_DN28585_c1_g1	-6.8483	3.98e-07	alpha-L-arabinofuranosidase A-like, partial [Quercus suber]	Alpha-L-arabinofuranosidase 2 OS=Arabidopsis thaliana OX=3702 GN=ASD2 PE=2 SV=1	Alpha-L-arabinofuranosidase C-terminal domain	-	-	-	K01209|abfA; alpha-L-arabinofuranosidase [EC:3.2.1.55]	ko00520(Metabolism);ko01100(Metabolism)
TRINITY_DN33574_c0_g2	-1.5007	4.03e-07	hypothetical protein GOBAR_AA36641 [Gossypium barbadense]	Stress-response A/B barrel domain-containing protein At5g22580 OS=Arabidopsis thaliana OX=3702 GN=At5g22580 PE=1 SV=1	Stress responsive A/B Barrel Domain	-	-	-	-	-
TRINITY_DN32397_c1_g1	6.9365	4.06e-07	maltose permease MAL31-like [Quercus suber]	Probable polyol transporter 4 OS=Arabidopsis thaliana OX=3702 GN=PLT4 PE=2 SV=1	Sugar (and other) transporter;Major Facilitator Superfamily	-	-	-	-	-
TRINITY_DN27873_c0_g1	-6.8003	4.07e-07	-	-	-	-	-	-	-	-
TRINITY_DN36796_c0_g3	4.596	4.11e-07	PREDICTED: probable RNA-dependent RNA polymerase 5 [Gossypium hirsutum]	-	-	-	-	-	-	-
TRINITY_DN32396_c1_g2	-6.8032	4.13e-07	delta-cadinene synthase isozyme XC1 [Gossypium arboreum]	-	-	-	-	-	-	-
TRINITY_DN36968_c0_g2	2.0552	4.13e-07	-	-	-	-	-	-	-	-
TRINITY_DN41409_c0_g1	3.4654	4.14e-07	baeyer-villiger monooxygenase [Quercus suber]	Probable indole-3-pyruvate monooxygenase YUCCA9 OS=Arabidopsis thaliana OX=3702 GN=YUC9 PE=2 SV=1	Pyridine nucleotide-disulphide oxidoreductase;Flavin-binding monooxygenase-like;Pyridine nucleotide-disulphide oxidoreductase;NAD(P)-binding Rossmann-like domain;L-lysine 6-monooxygenase (NADPH-requiring);Pyridine nucleotide-disulphide oxidoreductase;FAD-NAD(P)-binding;Lycopene cyclase protein	-	-	-	-	-
TRINITY_DN32566_c2_g2	-1.3616	4.16e-07	hypothetical protein GOBAR_AA08590 [Gossypium barbadense]	protein SLOW GREEN 1, chloroplastic OS=Arabidopsis thaliana OX=3702 GN=SG1 PE=1 SV=1	Tetratricopeptide repeat;Tetratricopeptide repeat;Tetratricopeptide repeat;Tetratricopeptide repeat;Tetratricopeptide repeat;Tetratricopeptide repeat;Tetratricopeptide repeat;Tetratricopeptide repeat;Protein kinase G tetratricopeptide repeat;Tetratricopeptide repeat	-	-	-	-	-
TRINITY_DN33496_c3_g5	-5.2961	4.18e-07	predicted protein [Hordeum vulgare subsp. vulgare]	Heat shock 70 kDa protein, mitochondrial OS=Pisum sativum OX=3888 GN=HSP1 PE=2 SV=1	Hsp70 protein;MreB/Mbl protein	-	molecular_function;binding;small molecule binding;organic cyclic compound binding;nucleoside phosphate binding;heterocyclic compound binding;nucleotide binding	-	-	-
TRINITY_DN31349_c0_g4	-1.2116	4.25e-07	PREDICTED: NAC domain-containing protein 62-like [Gossypium arboreum]	NAC domain-containing protein 62 OS=Arabidopsis thaliana OX=3702 GN=NAC062 PE=1 SV=1	No apical meristem (NAM) protein	metabolic process;nucleobase-containing compound metabolic process;cellular aromatic compound metabolic process;nitrogen compound metabolic process;biological_process;biosynthetic process;macromolecule biosynthetic process;cellular process;gene expression;RNA metabolic process;heterocycle biosynthetic process;aromatic compound biosynthetic process;RNA biosynthetic process;cellular nitrogen compou…	-	cellular_component;membrane	-	-
TRINITY_DN32878_c2_g2	-2.0082	4.31e-07	PREDICTED: uncharacterized protein LOC18607300 [Theobroma cacao]	-	-	-	-	-	-	-
TRINITY_DN24450_c0_g1	6.7162	4.41e-07	uncharacterized protein LOC112040173 [Quercus suber]	-	-	-	-	-	-	-
TRINITY_DN15451_c0_g1	-6.9152	4.43e-07	uncharacterized protein LOC112018880 [Quercus suber]	-	-	-	-	-	-	-
TRINITY_DN33432_c2_g1	6.9549	4.5e-07	Pollen-specific SF3 [Gossypium arboreum]	LIM domain-containing protein WLIM1 OS=Arabidopsis thaliana OX=3702 GN=WLIM1 PE=1 SV=1	-	-	molecular_function;binding;metal ion binding;ion binding;cation binding;transition metal ion binding;zinc ion binding	-	-	-
TRINITY_DN33174_c1_g1	1.228	4.51e-07	hypothetical protein VITISV_031400 [Vitis vinifera]	Retrovirus-related Pol polyprotein from transposon RE1 OS=Arabidopsis thaliana OX=3702 GN=RE1 PE=2 SV=1	-	metabolic process;biological_process;cellular process;macromolecule metabolic process;cellular metabolic process;organic substance metabolic process;primary metabolic process;cellular macromolecule metabolic process	molecular_function;binding	intracellular;cellular_component;cell;intracellular membrane-bounded organelle;organelle;membrane-bounded organelle;intracellular organelle;intracellular part;cell part;nucleus	-	-
TRINITY_DN35443_c2_g6	1.0622	4.55e-07	PREDICTED: uncharacterized protein LOC107891114 [Gossypium hirsutum]	-	-	-	-	-	-	-
TRINITY_DN37268_c8_g3	-7.0774	4.57e-07	-	-	-	-	-	-	-	-
TRINITY_DN27577_c0_g1	-6.7992	4.59e-07	-	-	-	-	-	-	-	-
TRINITY_DN30421_c0_g1	-1.5009	4.62e-07	uncharacterized protein c32a11.02c [Quercus suber]	-	Protein of unknown function (DUF4449)	-	-	-	-	-
TRINITY_DN33087_c1_g2	-1.89	4.63e-07	protein EXORDIUM-like [Herrania umbratica]	Protein EXORDIUM OS=Arabidopsis thaliana OX=3702 GN=EXO PE=2 SV=1	Phosphate-induced protein 1 conserved region	-	-	cellular_component;membrane;intrinsic component of membrane;membrane part;integral component of membrane	-	-
TRINITY_DN32858_c1_g8	-3.6545	4.64e-07	PREDICTED: 60S ribosomal protein L19-3 [Beta vulgaris subsp. vulgaris]	60S ribosomal protein L19-3 OS=Arabidopsis thaliana OX=3702 GN=RPL19C PE=2 SV=3	Ribosomal protein L19e	-	-	intracellular;cellular_component;ribonucleoprotein complex;cell;cytoplasm;protein-containing complex;organelle;non-membrane-bounded organelle;intracellular organelle;intracellular non-membrane-bounded organelle;intracellular part;cytoplasmic part;cell part;ribosome	-	-
TRINITY_DN31328_c0_g12	-4.4393	4.65e-07	hypothetical protein COCSUDRAFT_41610 [Coccomyxa subellipsoidea C-169]	-	-	-	-	-	-	-
TRINITY_DN35888_c0_g2	-2.034	4.77e-07	PREDICTED: plasma membrane ATPase-like isoform X1 [Lupinus angustifolius]	Plasma membrane ATPase OS=Triticum aestivum OX=4565 GN=ha1 PE=2 SV=1	E1-E2 ATPase;haloacid dehalogenase-like hydrolase;Cation transporter/ATPase, N-terminus	biological_process;localization;establishment of localization;transport	-	-	-	-
TRINITY_DN32918_c1_g1	-2.3549	4.79e-07	PREDICTED: glycerophosphodiester phosphodiesterase GDPD1, chloroplastic-like isoform X2 [Gossypium raimondii]	Glycerophosphodiester phosphodiesterase GDPD1, chloroplastic OS=Arabidopsis thaliana OX=3702 GN=GDPD1 PE=1 SV=1	Glycerophosphoryl diester phosphodiesterase family	metabolic process;biological_process;primary metabolic process;organic substance metabolic process;lipid metabolic process	molecular_function;catalytic activity;hydrolase activity;hydrolase activity, acting on ester bonds;phosphoric ester hydrolase activity;phosphoric diester hydrolase activity	-	-	-
[truncated: 2,585 more rows]

## Sheet: DAPs
Protein IDs	Q303/L332	t test p value	GO annotations	KEGG Pathway_annotation
TRINITY_DN26077_c0_g1	3.26462	0.00204305	GO:0006629(BP:lipid metabolic process)	-
TRINITY_DN30325_c0_g3	3.04311	0.0010698	GO:0051301(BP:cell division)	-
[truncated: 1,318 more rows]
