# Supplementary material for: Comparative Transcriptome and Proteome Analysis Provides New Insights Into the Mechanism of Protein Synthesis in Kenaf (Hibiscus cannabinus L.) Leaves
Source: Front Plant Sci. 2022 Jun 21;13:879874. doi: 10.3389/fpls.2022.879874 (PMC9255553; doi:10.3389/fpls.2022.879874)
Supplement: Supplementary Table 5 — Primer sequences utilized in qPCR assay. [file Table_5.xlsx]

## Sheet: Sheet1
Gene name	Primer sequence (5′--3′)	Fragment length (bp)
TRINITY_DN33868_c1_g1-F	CTTGGGCAAAACTTCTCTCGTG	102
TRINITY_DN33868_c1_g1-R	AAACCTTGTACTGACAGCCCAA
TRINITY_DN32077_c2_g2-F	AATGGAATGCTTGTGTTGTGGG	102
TRINITY_DN32077_c2_g2-R	TGAACCCGAATCGTCCATCTTT
TRINITY_DN37151_c2_g1-F	TAACACTCATGTTCCCCCTGTG	104
TRINITY_DN37151_c2_g1-R	CAAGACGCCCCTGAGATATCTC
TRINITY_DN31677_c3_g1-F	TGGGGCTATGAGGGTCTAAAGA	170
TRINITY_DN31677_c3_g1-R	AGCTTCTGCCTCAAATCATCCA
TRINITY_DN37151_c2_g4-F	GTGTCTTCACTGTCACCTTTTGG	188
TRINITY_DN37151_c2_g4-R	GATTCAGCCATATTGGTCTGCTC
TRINITY_DN36622_c1_g1-F	TGTTCTGCATCATTCTCGGACA	143
TRINITY_DN36622_c1_g1-R	TATCACACCCAAAGACCTTCGG
TRINITY_DN36229_c0_g3-F	GTTCGTTGGTTGCTGATTTCCA	171
TRINITY_DN36229_c0_g3-R	TCACCGGTTGGATCGAAAGAAT
TRINITY_DN35530_c0_g1-F	CACTGCCAATAGGGTCACTTCT	109
TRINITY_DN35530_c0_g1-R	AGCTTTTTGGCAAACTTGGGTT
TRINITY_DN34120_c0_g3-F	TGGGGAACTGAGATACCCATCT	142
TRINITY_DN34120_c0_g3-R	TCCCCATTCTTTCTTCCCCATG
TRINITY_DN34120_c0_g1-F	TGGGGAACTGAGATACCCATCT	240
TRINITY_DN34120_c0_g1-R	AACTGTCCATACTCGGTGTTCC
TRINITY_DN33517_c1_g4-F	ACTGTCTGGAATCGCTGACATT	212
TRINITY_DN33517_c1_g4-R	ATGTCAGCACCCTCTTAACCAG
TRINITY_DN32539_c6_g3-F	GGACACATCCGTTAACACTCCT	128
TRINITY_DN32539_c6_g3-R	TGGGATCATCGGGAACAAATGT
TRINITY_DN30709_c0_g1-F	GAAGAACCCTTTGATGCAACCC	234
TRINITY_DN30709_c0_g1-R	AAGTCAGGACATTCCCACATCC
TRINITY_DN30966_c3_g1-F	CGTCTATGGAGGTGAAAGAGATG	193
TRINITY_DN30966_c3_g1-R	TAGGTATGCTGCTAGTGGCTTTG
TRINITY_DN35582_c0_g6-F	CGATCTCTTGCTGGAGAAAAAC	152
TRINITY_DN35582_c0_g6-R	GGCCACTGACATTGATACTCTTC
TRINITY_DN32721_c0_g1-F	GGTACTTCAACAATGGGTCTCAC	235
TRINITY_DN32721_c0_g1-R	CCACTTGACATCTGAGTCTTCGT
TRINITY_DN31110_c0_g7-F	TTTTGGACAGACTTGACTCCTGG	172
TRINITY_DN31110_c0_g7-R	GTATCCACTGCAACTTGACCTTG
TRINITY_DN31962_c2_g2-F	CACAAGCTTGATAGGAAGTGGAC	232
TRINITY_DN31962_c2_g2-R	CTCCAGTAGCACACTCTGGATCT
TRINITY_DN32625_c1_g1-F	CTTGATTACACCAGGGAAGAGTG	230
TRINITY_DN32625_c1_g1-R	TCTTCAGTATCTCCTCCACCTTG
TRINITY_DN31240_c1_g4-F	GCTGCTACCAGCCTAATAATGTG	105
TRINITY_DN31240_c1_g4-R	CAACACCCTTAAAGTCACAGGAC
beta-actin F	ATCCTCCGTCTTGACCTTG
beta-actin R	TGTCCGTCAGGCAACTCAT
